# Supplementary material for: A systems biology approach identified different regulatory networks targeted by KSHV miR-K12-11 in B cells and endothelial cells
Source: BMC Genomics. 2014 Aug 8;15(1):668. doi: 10.1186/1471-2164-15-668 (PMC4147158; doi:10.1186/1471-2164-15-668)
Supplement: Supplementary file 1 — Additional file 1: Table S4: Overview of all differentially expressed genes. (XLSX 1 MB) [file 12864_2014_6372_MOESM1_ESM.xlsx]

## Sheet: array_result_master
Table S4. DEG genes assayed by HG-133 plus 2.0 array in BJAB and TIVE cells
Column names are: gene_symbol: annotated standard names of microarray probe sets; probeset_per_gene: number of probe sets on the microarray for each unique gene symbol; LogRatio (miR-K12-11 to control, BJAB); LogRatio (miR-155 to control, BJAB), LogRatio (miR-K12-11, TIVE to BJAB), LogRatio (miR-K12-11 to control, TIVE); Relative expression values as log ratios; present_in_bjab, present_in_tive: …
gene_symbol	probeset_per_gene	LogRatio (miR-K12-11 to control, BJAB)	LogRatio (miR-155 to control, BJAB)	LogRatio (miR-K12-11, TIVE to BJAB)	LogRatio (miR-K12-11 to control, TIVE)	present_in_bjab	present_in_tive	is_pred	is_tf	is_br_down	is_br_up	is_bk_down	is_bk_up	is_tk_down	is_tk_up
1/2-SBSRNA4	2	0.1191	0.02139	-0.04091	0.16	1	1	0	0	0	0	0	0	0	0
A1BG	1	-0.08116	0.1029	0.4773	-0.5585	1	1	1	0	0	0	0	0	0	0
A2LD1	1	0.2178	0.3561	0.6732	-0.4554	1	1	0	0	0	0	0	0	0	0
A2M	3	-0.7663	0.4269	-1.1684	0.4021	0.666667	0.666667	0	0	0	0	0	0	0	0
A2ML1	1	-0.1333	-0.04195	-0.2648	0.1315	0	1	0	0	0	0	0	0	0	0
A4GALT	1	-0.5665	0.7261	-0.04557	-0.5209	0	1	1	0	0	0	0	0	0	0
AA06	1	0.3772	0.7031	0.8239	-0.4467	1	1	0	0	0	0	0	0	0	0
AAAS	1	-0.5371	-0.06722	-0.1542	-0.3829	1	1	0	0	0	0	0	0	0	0
AACS	2	0.02661	-0.1815	0.5944	-0.5678	1	1	0	0	0	0	0	0	1	0
AADAT	1	-0.8635	0.6084	-1.3529	0.4894	0	1	0	0	0	0	0	0	0	0
AAGAB	2	-0.06273	0.3353	-0.02342	-0.03932	1	1	1	0	0	0	1	0	0	0
AAK1	4	0.08131	-0.1324	0.4293	-0.348	1	0.75	1	0	0	0	0	0	0	0
AAMP	1	-0.03478	-0.01204	0.08892	-0.1237	1	1	0	0	0	0	0	0	0	0
AARS2	3	0.2491	0.3522	-0.05224	0.3013	1	0.333333	0	0	0	0	0	0	0	0
AARSD1	1	0.09269	-0.1516	0.1176	-0.02493	1	1	0	0	0	0	0	0	0	0
AASDH	2	-0.09709	0.09321	-0.343	0.2459	1	1	0	0	0	0	0	0	0	0
AASDHPPT	1	-2e-05	-0.05394	-0.3817	0.3817	1	1	0	0	0	0	0	0	0	0
AASS	2	-0.2532	-0.05004	-1.0163	0.7631	1	1	1	0	0	0	0	0	0	0
AATF	1	0.01889	-0.1225	0.003625	0.01527	1	1	1	0	0	0	0	0	0	0
ABAT	3	-0.02211	-0.09278	0.6816	-0.7037	1	0.333333	1	0	0	0	0	0	0	0
ABCA1	2	0.6019	0.5895	0.6324	-0.0304	0.5	1	1	0	0	0	0	0	0	0
ABCA11P	2	-0.1498	0.04827	-0.7886	0.6388	1	1	1	0	0	0	0	0	0	1
ABCA17P	1	0.2899	0.4909	0.4783	-0.1884	1	1	0	0	0	0	0	0	0	0
ABCA2	1	-0.1952	-0.01265	-0.2867	0.09149	1	1	0	0	0	0	0	0	0	0
ABCA3	1	0.5225	0.3265	0.6421	-0.1197	0	1	0	0	0	0	0	0	0	0
ABCA5	1	0.08218	0.5214	-0.6288	0.7109	1	1	1	0	0	0	0	0	0	0
ABCA6	1	-0.1336	-0.06814	-0.5531	0.4195	1	1	0	0	0	0	0	0	0	0
ABCA7	1	-0.01406	-0.3747	0.07081	-0.08487	1	1	0	0	0	0	0	0	0	0
ABCA8	1	0.3194	0.2189	-0.1348	0.4542	1	1	0	0	0	0	0	0	0	0
ABCB1	2	-0.4096	0.7315	-0.4904	0.08079	0	1	1	0	0	0	0	0	0	0
ABCB10	1	0.000989	-0.06561	-0.5641	0.5651	1	1	0	0	0	0	0	0	0	1
ABCB4	1	-1.3808	-2.2864	-0.8564	-0.5244	0	1	0	0	0	0	0	0	0	0
ABCB6	1	0.01639	-0.1601	0.05355	-0.03716	1	1	0	0	0	0	0	0	0	0
ABCB7	2	0.233	-0.04684	0.5812	-0.3482	1	0.5	0	0	0	0	0	0	0	0
ABCB8	1	-0.05469	-0.03808	0.6277	-0.6824	1	1	0	0	0	0	0	0	0	0
ABCB9	2	0.2523	-0.108	0.5403	-0.288	1	1	0	0	0	0	0	1	0	0
ABCC1	1	-0.05149	0.09408	0.4453	-0.4967	1	1	1	0	0	0	0	0	1	0
ABCC10	1	-0.3651	-0.1654	-0.1121	-0.253	1	1	0	0	0	0	1	0	0	0
ABCC4	5	-0.2173	-0.08505	0.0614	-0.2787	1	0.6	1	0	0	0	0	0	0	0
ABCC5	3	0.05527	-0.2556	-0.01951	0.07477	1	1	1	0	0	0	0	0	0	0
ABCC6P1	1	0.1301	0.6255	0.7517	-0.6216	0	1	0	0	0	0	0	0	0	0
ABCC8	1	0.05662	0.1252	0.5608	-0.5042	1	1	0	0	0	0	0	0	1	0
ABCC9	3	0.1021	0.702	0.276	-0.1739	0.666667	0.666667	1	0	0	1	0	0	0	0
ABCD1	1	0.05182	-0.3899	0.8124	-0.7606	1	0	0	0	0	0	0	0	0	0
ABCD3	2	0.067	-0.1469	0.3656	-0.2986	1	1	0	0	0	0	0	0	0	0
ABCD4	2	0.1284	-0.1763	0.3188	-0.1904	1	0.5	0	0	0	0	0	0	0	0
ABCE1	3	-0.1645	-0.05726	-0.5934	0.4289	1	1	0	0	0	0	0	0	0	1
ABCF1	1	-0.0434	-0.05414	0.02929	-0.07268	1	1	0	0	0	0	0	0	0	0
ABCF2	4	0.04323	-0.3398	0.09269	-0.04946	1	0.5	0	0	0	0	0	0	0	0
ABCF3	1	0.2463	-0.1086	0.4837	-0.2374	1	1	0	0	0	0	0	0	0	0
ABCG1	2	-0.1915	-0.06033	-0.05384	-0.1377	1	1	0	0	0	0	0	0	0	0
ABCG2	1	-0.1967	-0.7085	-0.4015	0.2048	0	1	1	0	0	0	0	0	0	0
ABCG4	1	0.2435	-0.155	1.5916	-1.3481	1	1	0	0	0	0	0	0	0	0
ABHD1	2	0.2447	0.2307	0.1081	0.1366	1	0.5	0	0	0	0	0	0	0	1
ABHD10	2	0.1451	-0.05618	0.1876	-0.0425	1	1	1	0	0	0	0	1	0	0
ABHD11	2	-0.6094	-0.04951	-0.6826	0.07319	1	1	0	0	0	0	0	0	0	0
ABHD12	4	-0.1694	-0.09638	0.1359	-0.3053	0.5	1	0	0	0	0	0	0	0	0
ABHD13	2	-0.1835	-0.132	-1.6927	1.5093	1	0.5	0	0	0	0	0	0	0	0
ABHD14A-ACY1	3	-0.19	-0.00112	0.3977	-0.5877	1	1	0	0	0	0	1	0	1	0
ABHD14B	1	-0.1701	0.1236	0.671	-0.841	1	1	0	0	0	0	0	0	1	0
ABHD15	1	0.03172	-0.04398	0.4378	-0.4061	1	1	0	0	0	0	0	0	0	0
ABHD16A	1	0.1169	-0.1242	0.2135	-0.09657	1	1	0	0	0	0	0	0	0	0
ABHD2	6	-0.2263	-0.1568	-0.4696	0.2432	1	0.833333	1	0	0	0	1	0	0	1
ABHD3	2	-0.1661	0.1687	-0.04812	-0.1179	1	0.5	1	0	0	0	0	0	0	0
ABHD4	1	-0.2456	0.1194	-0.1723	-0.07335	1	1	1	0	0	0	0	0	0	0
ABHD5	4	-0.07827	0.1216	0.1583	-0.2366	1	0.75	0	0	0	0	0	0	1	0
ABHD6	3	-0.1856	-0.2114	0.9758	-1.1614	1	0.666667	1	0	0	0	1	0	1	0
ABI1	4	0.1376	-0.01184	0.1399	-0.00231	1	1	1	0	0	0	0	0	0	0
ABI2	7	-0.04336	0.1896	0.01776	-0.06112	0.857143	0.857143	1	0	0	0	0	0	0	0
ABI3	1	0.3893	-0.2542	0.9356	-0.5463	1	1	0	0	0	0	0	1	1	0
ABI3BP	3	-0.2365	-0.9785	0.4266	-0.6631	0	1	0	0	0	0	0	0	0	0
ABL1	1	-0.06719	-0.0933	-0.00924	-0.05795	1	1	0	0	0	0	0	0	0	0
ABL2	3	0.1435	-0.00871	0.412	-0.2685	1	1	1	0	0	0	0	1	0	0
ABLIM1	2	-0.4909	0.2766	-0.4501	-0.04082	1	1	1	0	0	0	1	0	0	0
ABLIM3	1	0.7184	1.8592	0.2395	0.4789	0	1	0	0	0	0	0	0	0	0
ABO	1	0.7829	-0.5631	0.9337	-0.1508	1	1	0	0	0	0	0	1	0	0
ABR	1	0.2528	-0.02751	0.3331	-0.08036	1	1	0	0	0	0	0	0	0	0
ABT1	1	0.1591	0.07228	0.533	-0.3739	1	1	1	0	0	0	0	0	0	0
ABTB2	1	-0.1215	-0.1308	0.1536	-0.2751	1	1	1	0	0	0	0	0	0	0
ACAA1	2	0.1624	-0.129	0.245	-0.08263	1	1	0	0	0	0	0	1	0	0
ACAA2	1	0.2697	0.01327	0.6819	-0.4122	1	1	0	0	0	0	0	1	1	0
ACACA	4	0.0548	-0.1972	0.455	-0.4002	1	0.5	0	0	0	0	0	0	0	0
ACACB	2	-0.02319	-0.04698	1.4948	-1.518	1	0.5	0	0	0	0	0	0	1	0
ACAD10	1	-0.1508	0.4841	-0.00834	-0.1425	1	0	0	0	0	0	0	0	0	0
ACAD11	2	-0.4995	-0.1731	-0.8546	0.3551	1	1	0	0	0	0	0	0	0	0
ACAD8	1	0.2212	0.05307	-0.2079	0.4291	1	1	0	0	0	0	0	0	0	0
ACAD9	1	0.01669	-0.1536	0.0466	-0.02991	1	1	0	0	0	0	0	0	0	0
ACADL	1	0.1118	0.976	2.4384	-2.3266	0	1	0	0	0	0	0	0	0	0
ACADM	2	0.01114	0.01558	-0.09032	0.1015	1	1	0	0	0	0	0	0	0	0
ACADS	1	0.0582	-0.1101	1.0476	-0.9894	1	1	0	0	0	0	0	0	1	0
ACADSB	3	-0.08926	-0.2024	-0.6687	0.5794	1	0.666667	1	0	0	0	0	0	0	0
ACADVL	1	-0.05575	-0.00947	0.06368	-0.1194	1	1	0	0	0	0	0	0	0	0
ACAP1	3	-0.1273	-0.3132	-0.5184	0.391	1	0.333333	0	0	0	0	0	0	0	0
ACAP2	4	0.1067	0.03874	-0.3403	0.447	1	1	1	0	0	0	0	0	0	1
ACAP3	1	-0.5683	-0.3891	-0.3992	-0.1691	1	1	0	0	0	0	1	0	0	0
ACAT1	1	-0.04995	-0.1637	-0.303	0.2531	1	1	0	0	0	0	0	0	0	0
ACAT2	4	0.1115	0.03109	0.1761	-0.06459	1	1	0	0	0	0	0	0	0	0
ACBD4	1	-1.3044	-0.2839	-0.8827	-0.4217	1	1	0	0	0	0	1	0	0	0
ACBD5	2	0.3713	-0.1423	0.06903	0.3022	1	1	0	0	0	0	0	1	0	1
ACBD6	1	0.02203	-0.04492	0.3712	-0.3491	1	1	0	0	0	0	0	0	1	0
ACCN3	1	-0.5971	-0.2602	1.4427	-2.0397	1	0	0	0	0	0	0	0	0	0
ACD	2	0.005668	-0.07042	0.8157	-0.81	1	0.5	0	0	0	0	0	0	0	0
ACE	1	0.2727	-0.0073	0.1929	0.07977	1	0	0	0	0	0	0	0	0	0
ACER3	4	0.08501	0.0984	-0.1552	0.2402	1	1	1	0	0	0	0	0	0	0
ACIN1	1	-0.08084	-0.2216	-0.4259	0.3451	1	1	0	0	0	0	0	0	0	0
ACLY	2	-0.02623	-0.02739	0.0191	-0.04534	1	1	0	0	0	0	0	0	0	0
ACN9	1	-0.2966	-0.03983	-0.3165	0.01989	1	0	0	0	0	0	0	0	0	0
ACO1	1	0.03784	-0.069	-0.01327	0.05112	1	1	0	0	0	0	0	0	0	0
ACO2	4	0.1078	0.07169	0.4335	-0.3256	1	0.75	0	0	0	0	0	0	0	0
ACOT13	3	0.02712	0.01045	0.4252	-0.3981	1	1	1	0	0	0	0	0	1	0
ACOT2	1	0.1271	-0.1854	0.4322	-0.305	1	1	0	0	0	0	0	0	0	0
ACOT7	1	0.2597	-0.4577	1.1022	-0.8425	1	1	0	0	0	0	0	0	1	0
ACOT8	5	0.4677	0.08152	1.0566	-0.5889	0.6	1	0	0	0	0	0	1	0	0
ACOT9	1	0.01244	-0.06531	0.4299	-0.4174	1	1	0	0	0	0	0	0	1	0
ACOX1	3	0.2549	0.06773	-0.06175	0.3167	1	1	1	0	0	0	0	1	0	1
ACOX3	3	0.02492	-0.00022	0.3813	-0.3564	1	0.666667	0	0	0	0	0	0	1	0
ACOXL	1	-0.08589	-0.5621	-1.4331	1.3472	1	0	1	0	0	0	0	0	0	0
ACP1	3	0.05794	-0.00918	-0.3815	0.4395	1	0.666667	0	0	0	0	0	0	0	1
ACP2	1	-0.03422	-0.06614	0.625	-0.6592	1	1	0	0	0	0	0	0	1	0
ACP6	1	0.03734	0.1795	0.2355	-0.1982	1	1	0	0	0	0	0	0	0	0
ACPL2	1	-0.02077	0.2291	-0.308	0.2872	1	1	0	0	0	0	0	0	0	0
ACPP	4	-0.1261	-0.1565	0.3428	-0.4689	1	0	1	0	0	0	0	0	0	0
ACPT	1	-0.00227	-0.1493	-0.2204	0.2181	1	1	0	0	0	0	0	0	0	0
ACRC	1	-0.3954	-0.2731	-1.1862	0.7908	1	0	1	0	0	0	0	0	0	0
ACRV1	3	0.2774	0.02361	0.5767	-0.2992	1	1	1	0	0	0	0	0	0	0
ACSBG2	2	-0.01438	0.09114	0.3176	-0.332	1	0.5	0	0	0	0	0	0	0	0
ACSF2	1	-0.3625	0.1008	-0.6149	0.2524	1	1	0	0	0	0	0	0	0	0
ACSF3	2	0.04443	0.07911	0.1876	-0.1432	1	0	0	0	0	0	0	0	0	0
ACSL1	2	0.1682	0.1766	0.3559	-0.1877	1	1	0	0	0	0	0	0	0	0
ACSL3	4	-0.2854	-0.05342	-0.8764	0.591	1	0.75	1	0	0	0	0	0	0	1
ACSL4	5	-0.33	0.1209	-0.2792	-0.05086	1	1	1	0	0	0	0	0	0	0
ACSL5	3	0.07519	0.01415	0.4246	-0.3494	1	0.666667	1	0	0	0	0	0	1	0
ACSL6	2	0.1515	0.4446	-0.7598	0.9113	1	0	1	0	0	0	0	0	0	0
ACSM3	5	-0.03587	0.2806	-0.27	0.2342	1	0.2	0	0	0	0	0	0	0	0
ACSS1	1	0.1543	0.1044	0.1228	0.03145	1	0	0	0	0	0	0	0	0	0
ACSS2	1	0.09887	-0.1881	0.5181	-0.4192	1	1	0	0	0	0	0	0	0	0
ACSS3	1	0.1733	-0.291	-0.857	1.0303	0	1	0	0	0	0	0	0	0	0
ACTA2	2	-0.3307	0.08763	0.6107	-0.9414	1	0.5	0	0	0	0	0	0	0	0
ACTB	2	0.07993	-0.00098	0.2172	-0.1373	1	1	1	0	0	0	0	0	0	0
ACTC1	1	-0.1577	0.03379	0.006936	-0.1647	1	1	1	0	0	0	0	0	0	0
ACTG1	9	0.1152	0.09626	0.1557	-0.04055	1	1	0	0	0	0	0	0	0	0
ACTG2	1	-0.5842	-0.1218	-0.6921	0.1079	1	1	0	0	0	0	0	0	0	0
ACTL10	1	-0.00622	-0.2638	1.0967	-1.1029	1	1	0	0	0	0	0	0	0	0
ACTL6A	3	0.3313	-0.04301	0.5466	-0.2154	1	1	0	0	0	0	0	1	0	0
ACTN1	3	-0.02112	-0.2816	0.2953	-0.3164	0	1	0	0	0	0	0	0	0	0
ACTN2	1	0.5023	0.2384	1.1655	-0.6632	1	1	1	0	0	0	0	0	0	0
ACTN4	4	-0.0219	-0.1359	0.3045	-0.3264	1	1	0	0	0	0	0	0	0	0
ACTR10	1	0.004733	-0.04689	0.2025	-0.1978	1	1	1	0	0	0	0	0	0	0
ACTR1A	2	0.02401	0.000145	0.3578	-0.3338	1	1	0	0	0	0	0	0	1	0
ACTR1B	2	-0.04421	0.274	0.1794	-0.2236	1	0.5	0	0	0	0	0	0	0	0
ACTR2	4	0.1486	0.1287	0.3801	-0.2315	1	1	1	0	0	0	0	0	1	0
ACTR3	3	0.04317	0.06949	-0.0351	0.07827	1	1	0	0	0	0	0	0	0	0
ACTR3B	2	-0.1117	-0.00917	0.9252	-1.0369	1	0	0	0	0	0	0	0	0	0
ACTR5	2	0.06164	-0.1723	0.3998	-0.3381	1	1	0	0	0	0	0	0	1	0
ACTR6	4	-0.2609	0.1302	-0.08939	-0.1716	1	0.75	0	0	0	0	0	0	1	0
ACTR8	2	0.03545	-0.02533	0.07822	-0.04277	1	1	1	0	0	0	0	0	0	0
ACVR1	2	0.1357	0.1327	0.6763	-0.5406	0.5	1	1	0	0	0	0	0	0	0
ACVR1B	4	0.08748	0.2676	0.08408	0.003406	1	0.75	1	0	0	0	0	0	0	0
ACVR1C	1	-0.8778	-0.4737	-1.0376	0.1598	0	1	1	0	0	0	0	0	0	0
ACVR2A	2	0.31	0.04877	1.1811	-0.8711	1	1	1	0	0	0	0	0	1	0
ACVR2B	1	-0.1935	0.479	-0.1754	-0.01807	1	1	1	0	0	0	0	0	0	0
ACVRL1	2	0.18	0.515	0.4023	-0.2224	0	1	1	0	0	0	0	0	0	0
ACY1	2	-0.2699	0.02208	0.3646	-0.6345	1	1	0	0	0	0	1	0	1	0
ACY3	2	-0.4189	-0.06833	-0.256	-0.1629	1	0	0	0	0	0	0	0	0	0
ACYP1	1	-0.05746	-0.01829	-0.3661	0.3087	1	1	1	0	0	0	0	0	0	0
ACYP2	1	-0.01874	0.2485	-0.3016	0.2829	1	1	0	0	0	0	0	0	0	0
ADA	2	0.05774	0.1271	0.3767	-0.319	1	1	0	0	0	0	0	0	0	0
ADAD1	1	-0.1212	0.03914	0.03786	-0.1591	1	1	0	0	0	0	0	0	0	0
ADAD2	1	-0.2957	-0.7223	-0.68	0.3843	1	0	0	0	0	0	0	0	0	0
ADAL	3	0.2928	0.03903	0.6543	-0.3614	1	0.666667	0	0	0	0	0	1	0	0
ADAM1	1	-0.1695	-0.3535	-0.8594	0.6899	1	1	0	0	0	0	0	0	0	1
ADAM10	3	-0.1924	0.001846	-0.343	0.1506	1	0.666667	1	0	0	0	0	0	0	0
ADAM11	1	0.1522	-0.08991	0.6093	-0.4571	1	0	0	0	0	0	0	0	0	0
ADAM12	4	0.01989	-0.5295	0.01214	0.007753	0	1	1	0	0	0	0	0	0	0
ADAM15	2	0.386	0.02394	0.3255	0.06048	0.5	1	0	0	0	0	0	0	0	0
ADAM17	4	-0.02706	0.04189	0.03375	-0.06081	1	1	0	0	0	0	0	0	1	0
ADAM19	1	0.1143	-0.3915	0.6357	-0.5214	1	1	0	0	0	0	0	0	0	0
ADAM21	2	-0.04684	0.3927	0.9944	-1.0412	1	1	1	0	0	0	0	0	1	0
ADAM22	3	-0.2242	-0.2295	0.1302	-0.3544	1	0	1	0	0	0	0	0	0	0
ADAM28	3	0.2653	0.05226	0.7404	-0.4751	1	0	0	0	0	0	0	0	0	0
ADAM8	1	0.2036	-0.22	0.664	-0.4604	1	0	0	0	0	0	0	0	0	0
ADAM9	3	-0.3227	0.249	-0.9222	0.5995	1	1	0	0	0	0	1	0	0	1
ADAMDEC1	1	1.2546	0.2753	0.695	0.5596	1	0	0	0	0	0	0	0	0	0
ADAMTS1	2	0.06093	0.4931	1.0449	-0.984	0	1	1	0	0	0	0	0	0	0
ADAMTS13	1	-0.01354	0.05671	-0.2586	0.2451	1	1	0	0	0	0	0	0	0	0
ADAMTS15	1	0.5789	0.1008	0.2371	0.3418	0	1	0	0	0	0	0	0	0	0
ADAMTS17	1	0.3105	0.5486	0.8574	-0.5469	0	1	1	0	0	0	0	0	0	0
ADAMTS18	3	-0.1516	0.05001	-3.0877	2.9361	0.333333	0.666667	1	0	0	0	1	0	0	1
ADAMTS19	2	-0.04518	-0.02413	-0.9187	0.8735	1	0	0	0	0	0	0	0	0	0
ADAMTS5	1	0.5639	0.8269	0.8094	-0.2455	0	1	1	0	0	0	0	0	0	0
ADAMTS6	4	0.2963	-0.07889	0.3694	-0.07307	0.25	1	1	0	0	0	0	0	0	0
ADAMTS8	1	1.4763	0.6481	1.2679	0.2084	0	1	0	0	0	0	0	0	0	0
ADAMTS9	4	0.2244	0.2742	0.2663	-0.04199	0.5	0.75	0	0	0	0	0	0	0	0
ADAMTS9-AS2	1	0.2733	0.5741	0.2713	0.001933	1	1	0	0	0	0	0	0	0	0
ADAMTSL1	3	1.0545	0.3466	1.6318	-0.5772	0	1	1	0	0	0	0	0	0	0
ADAMTSL3	1	0.8964	0.6218	1.0784	-0.1821	1	1	1	0	0	0	0	1	0	0
ADAP1	2	-0.5729	-0.02491	-0.5041	-0.06875	1	0	0	0	0	0	1	0	0	0
ADAP2	1	0.2991	-0.1244	0.2946	0.004495	1	0	1	0	0	0	0	0	0	0
ADAR	1	-0.1688	-0.05806	0.3509	-0.5196	1	1	1	0	0	0	0	0	1	0
ADARB1	2	0.08731	0.5748	-0.01075	0.09806	1	0.5	1	0	0	0	0	0	0	0
ADAT1	1	-0.07429	-0.1426	-0.5676	0.4933	1	1	0	0	0	0	0	0	0	0
ADAT2	3	0.01681	0.3027	0.1102	-0.09335	1	0.666667	1	0	0	0	0	1	0	0
ADAT3	3	0.03855	-0.4236	0.2769	-0.2383	1	0.666667	0	0	0	0	0	0	0	0
ADC	2	0.01948	-0.3801	0.3473	-0.3278	1	0.5	0	0	0	0	0	0	0	0
ADCK1	1	0.09464	0.03337	0.3323	-0.2377	1	0	0	0	0	0	0	0	0	0
ADCK2	3	0.1551	-0.04717	0.1511	0.003959	1	1	0	0	0	0	0	0	0	0
ADCK3	2	-0.02898	0.5322	0.6328	-0.6618	1	0.5	0	0	0	0	0	0	0	0
ADCK4	2	0.1189	-0.7845	0.6758	-0.5569	1	0.5	0	0	0	0	0	0	0	0
ADCK5	3	-0.2468	-0.1821	0.02032	-0.2672	1	0.666667	0	0	0	0	0	0	0	0
ADCY10	1	0.04942	-0.02849	-0.04385	0.09327	1	1	0	0	0	0	0	0	0	0
ADCY2	1	0.4681	0.0913	1.5919	-1.1239	1	1	1	0	0	0	0	0	0	0
ADCY3	5	0.08182	-0.01641	0.6374	-0.5556	1	1	0	0	0	0	0	0	1	0
ADCY6	1	0.9134	0.5675	0.7728	0.1406	0	1	0	0	0	0	0	0	0	0
ADCY7	3	-0.08379	-0.236	-0.3702	0.2864	1	0.666667	0	0	0	0	0	0	0	1
ADCY9	3	0.3767	0.3879	0.8058	-0.4291	0.666667	0.666667	1	0	0	0	0	0	1	0
ADCYAP1R1	1	0.2526	1.0112	0.8715	-0.6189	0	1	0	0	0	0	0	0	0	0
ADD1	4	0.02561	0.1563	0.05454	-0.02893	1	0.75	0	0	0	0	0	0	0	0
ADD2	3	-0.08016	0.07789	0.1958	-0.276	1	0.666667	0	0	0	0	0	0	0	0
ADD3	6	-0.1884	0.1243	-0.612	0.4236	1	0.833333	1	0	0	0	0	0	0	1
ADH1A	1	0.6929	-0.1522	0.5607	0.1322	1	1	0	0	0	0	0	0	0	0
ADH4	1	0.3048	0.3507	0.5093	-0.2045	1	1	0	0	0	0	0	0	0	0
ADH5	2	-0.01047	-0.06747	-0.2285	0.218	1	1	0	0	0	0	0	0	0	1
ADI1	2	0.4888	-0.0036	0.6963	-0.2075	1	1	1	0	0	0	0	1	0	0
ADIPOQ	1	0.2177	0.7464	0.8265	-0.6088	1	0	1	0	0	0	0	0	0	0
ADIPOR1	1	-0.113	-0.0337	0.227	-0.34	1	1	0	0	0	0	0	0	0	0
ADIPOR2	1	0.01859	-0.1043	-0.2482	0.2668	1	1	1	0	0	0	0	0	0	0
ADK	4	0.01979	0.008522	0.5037	-0.4839	1	0.5	0	0	0	0	0	0	0	0
ADNP	2	-0.01726	0.3041	0.1695	-0.1867	1	1	1	1	0	0	0	0	0	0
ADNP2	2	0.04408	0.06032	0.03598	0.008104	1	1	1	1	0	0	0	0	0	0
ADO	3	-0.08301	0.02676	-0.1082	0.02515	1	1	0	0	0	0	0	0	0	0
ADORA1	1	0.2296	0.1932	1.0234	-0.7938	0	1	0	0	0	0	0	0	0	0
ADORA2A	1	-0.05637	0.2109	-0.1188	0.06246	1	1	0	0	0	0	0	0	0	0
ADORA2B	1	0.2449	0.1691	0.6961	-0.4512	1	1	0	0	0	0	0	0	1	0
ADORA3	1	-0.1863	-1.1372	0.2832	-0.4695	1	0	0	0	0	0	0	0	0	0
ADPGK	2	0.01373	-0.02826	-0.2161	0.2299	1	0.5	0	0	0	0	0	0	0	0
ADPRH	3	-0.08842	0.07775	0.5573	-0.6457	1	0	1	0	0	0	0	0	0	0
ADPRHL2	1	0.1803	0.09092	0.5444	-0.3641	1	1	0	0	0	0	0	1	1	0
ADRA1A	1	-1.1444	-1.1665	-0.1499	-0.9945	1	0	0	0	0	0	0	0	0	0
ADRB1	1	-0.07519	-0.7201	1.5798	-1.655	0	1	1	0	0	0	0	0	0	0
ADRBK1	2	-0.323	-0.04812	-0.2954	-0.02761	1	0.5	0	0	0	0	1	0	0	0
ADRBK2	3	-0.02048	0.1701	1.8989	-1.9193	1	0	1	0	0	0	0	0	0	0
ADRM1	2	-0.03932	-0.03441	0.2073	-0.2467	1	1	0	0	0	0	0	0	1	0
ADSL	2	0.09159	-0.121	0.5378	-0.4462	1	1	0	0	0	0	0	0	1	0
ADSS	1	0.000527	-0.2292	-0.1118	0.1123	1	1	0	0	0	0	0	0	0	0
ADSSL1	1	-0.4279	0.6243	-0.9816	0.5537	1	1	0	0	0	0	0	0	0	0
AEBP1	1	0.2943	0.6825	-3.0706	3.3649	0	1	0	0	0	0	0	0	0	1
AEBP2	2	-0.2538	0.02055	-1.0716	0.8177	1	0.5	0	1	0	0	0	0	0	0
AEN	1	-0.1806	-0.3744	-0.3589	0.1783	1	1	0	0	0	0	0	0	0	0
AES	2	-0.1092	-0.2361	0.3675	-0.4767	1	1	0	0	0	0	1	0	0	0
AFAP1	2	-0.6844	-0.6178	-0.1562	-0.5282	0.5	0.5	0	0	0	0	0	0	0	0
AFAP1-AS1	2	-0.6844	-0.6178	-0.1562	-0.5282	0.5	0.5	0	0	0	0	0	0	0	0
AFAP1L1	2	-0.269	1.1705	-0.5718	0.3028	0.5	1	1	0	0	0	0	0	0	0
AFAP1L2	1	-0.3075	0.1247	-0.6446	0.3371	1	0	1	0	0	0	0	0	0	0
AFF1	8	0.03048	-0.08585	0.4272	-0.3968	1	0.75	1	0	0	0	0	0	0	0
AFF3	2	-0.4995	0.05477	-0.7998	0.3003	1	0.5	1	1	0	0	0	0	0	0
AFF4	6	-0.01124	0.2154	0.06899	-0.08023	1	0.833333	1	0	0	0	0	0	0	0
AFG3L1P	4	0.05194	-0.03916	0.6459	-0.594	1	0.75	0	0	0	0	0	0	1	0
AFG3L2	4	-0.3164	0.3051	-0.6277	0.3113	0.75	0.75	1	0	0	0	0	0	0	0
AFMID	1	0.4109	-0.00841	-1.4613	1.8722	1	1	1	0	0	0	0	0	0	1
AFTPH	4	-0.05447	0.222	0.06822	-0.1227	1	1	1	0	0	0	0	0	0	0
AGA	3	-0.04054	0.1792	-0.00575	-0.03479	1	1	0	0	0	0	0	0	0	0
AGAP1	1	1.1526	-0.1345	2.0822	-0.9296	0	1	1	0	0	0	0	0	0	0
AGAP11	1	-0.1037	-0.8891	0.1465	-0.2503	0	1	0	0	0	0	0	0	0	0
AGAP2	1	0.154	-0.7203	0.5491	-0.3951	0	1	0	0	0	0	0	0	0	0
AGAP3	4	-0.06615	0.08157	-0.1164	0.05025	1	0.25	0	0	0	0	0	0	0	0
AGAP5	1	-0.3818	-0.06799	-0.4313	0.04953	1	1	0	0	0	0	0	0	0	0
AGAP6	1	-0.3782	0.219	-0.5265	0.1483	1	1	1	0	0	0	0	0	0	0
AGAP8	1	-0.4173	0.3035	-0.05115	-0.3661	1	1	0	0	0	0	0	0	0	0
AGBL3	2	-0.2082	0.02618	-0.407	0.1988	1	0	0	0	0	0	0	0	0	0
AGBL4	2	0.1104	-0.03696	0.5279	-0.4175	1	0.5	1	0	0	0	0	0	0	0
AGBL5	3	0.05441	-0.2623	0.09279	-0.03837	1	1	0	0	0	0	0	0	0	0
AGER	1	0.01013	-0.1292	0.2478	-0.2377	1	1	0	0	0	0	0	0	0	0
AGFG1	4	0.2456	0.05933	0.1819	0.06373	1	1	1	0	0	0	0	1	0	1
AGFG2	1	-0.2936	-0.01993	-0.02251	-0.2711	1	1	1	0	0	0	0	0	0	0
AGGF1	4	-0.08891	0.01441	-0.00726	-0.08165	1	1	1	0	0	0	0	0	1	0
AGK	4	-0.08392	-0.1451	0.06583	-0.1498	1	0.5	0	0	0	0	0	0	1	0
AGL	1	0.04599	-0.08827	-0.8224	0.8684	1	1	1	0	0	0	0	0	0	1
AGMAT	3	0.07976	-0.465	0.1734	-0.09369	1	1	0	0	0	0	0	0	0	0
AGPAT1	3	-0.2286	-0.2728	-0.05489	-0.1737	1	0.666667	1	0	0	0	0	0	0	0
AGPAT2	2	0.2559	0.4365	0.3392	-0.08329	1	1	0	0	0	0	0	0	0	0
AGPAT3	7	-0.04007	-0.05855	0.08558	-0.1256	1	0.714286	1	0	0	0	1	0	1	0
AGPAT4	2	0.2686	0.1616	0.1891	0.0795	1	1	1	0	0	0	0	0	0	0
AGPAT4-IT1	1	0.3082	-0.2006	0.3098	-0.00156	1	1	0	0	0	0	0	0	0	0
AGPAT5	2	-0.1527	0.1422	-1.1856	1.0329	1	1	1	0	0	0	1	0	0	1
AGPAT6	3	-0.02007	-0.07243	-0.1007	0.08064	0.666667	0.666667	0	0	0	0	0	0	0	1
AGPAT9	1	-0.00058	-1.1122	0.2814	-0.2819	0	1	0	0	0	0	0	0	0	0
AGPHD1	1	-0.5711	-0.4796	-0.04969	-0.5214	1	1	1	0	0	0	1	0	0	0
AGPS	4	0.05145	-0.1824	-0.1217	0.1732	1	1	0	0	0	0	0	0	0	1
AGRN	2	-0.3324	-0.257	-0.1258	-0.2066	1	1	0	0	0	0	0	0	0	0
AGSK1	1	0.1303	-0.09493	1.8221	-1.6918	1	0	0	0	0	0	0	0	0	0
AGT	1	0.4496	0.4998	0.7722	-0.3227	1	1	0	0	0	1	0	1	0	0
AGTPBP1	3	0.08138	0.0835	-0.5132	0.5946	1	0.666667	1	0	0	0	0	0	0	0
AGTR1	1	0.6701	0.8614	1.4612	-0.7911	1	1	1	0	0	0	0	1	0	0
AGTRAP	2	-0.1934	-0.2939	0.4669	-0.6603	1	1	1	0	0	0	1	0	1	0
AGXT2L2	5	-6e-05	0.237	0.1158	-0.1159	0.8	0.8	0	0	0	0	0	0	0	0
AHCTF1	2	0.006897	-0.1225	-0.5707	0.5776	1	1	0	0	0	0	0	0	0	0
AHCY	1	0.05846	-0.01194	0.3281	-0.2697	1	1	0	0	0	0	0	0	0	0
AHCYL1	4	-0.4165	0.3005	-0.3088	-0.1077	1	0.75	0	0	0	0	1	0	0	0
AHCYL2	2	0.1131	0.07202	0.4317	-0.3186	1	0.5	1	0	0	0	0	0	0	0
AHDC1	2	-0.2722	0.2002	-1.0028	0.7306	1	0.5	0	0	0	0	0	0	0	1
AHI1	3	-0.04164	0.5855	-1.1854	1.1438	1	1	1	0	0	0	0	0	0	1
AHNAK	2	0.4074	-0.2336	-0.661	1.0683	0	1	1	0	0	0	0	0	0	1
AHNAK2	2	0.2962	0.4478	0.6622	-0.366	0.5	1	0	0	0	0	0	0	0	0
AHR	1	0.1406	0.9326	-0.4018	0.5424	0	1	0	1	0	0	0	0	0	0
AHRR	1	0.08683	-0.1583	-0.346	0.4328	1	1	1	0	0	0	0	0	0	1
AHSA1	1	0.1309	-0.2043	-0.01256	0.1435	1	1	0	0	0	0	0	0	0	0
AHSA2	5	-0.3286	-0.2287	-0.7989	0.4703	1	0.8	1	0	0	0	0	0	0	1
AICDA	2	-0.9466	1.3871	-1.2091	0.2625	1	0	1	0	0	0	0	0	0	0
AIDA	3	0.03099	0.108	0.00216	0.02883	1	1	0	0	0	0	0	0	0	0
AIF1	1	-0.308	-0.3277	0.082	-0.39	1	0	0	0	0	0	0	0	0	0
AIFM1	1	0.09644	-0.202	-0.1003	0.1967	1	1	0	0	0	0	0	0	0	0
AIFM2	2	-0.3734	0.07145	-0.3888	0.01534	1	1	0	0	0	0	0	0	0	0
AIG1	5	-0.08969	0.5182	0.1662	-0.2559	1	1	0	0	0	0	0	0	0	0
AIM1	1	0.119	0.05959	-0.3339	0.453	1	1	0	0	0	0	0	0	0	1
AIM1L	2	0.5251	0.2266	1.0777	-0.5526	0.5	0.5	0	0	0	0	0	0	0	0
AIMP1	4	0.08612	0.05426	-0.5734	0.6595	1	1	1	0	0	0	0	0	0	1
AIMP2	4	0.4043	-0.07953	0.6416	-0.2373	1	0.75	0	0	0	0	0	1	1	0
AIP	2	0.02461	0.05547	0.3302	-0.3056	1	1	0	0	0	0	0	0	0	0
AIPL1	1	0.2296	0.305	-0.07811	0.3077	1	1	0	0	0	0	0	0	0	0
AJUBA	3	-0.5078	0.1927	-0.8897	0.3819	0.666667	1	0	0	0	0	1	0	0	0
AK1	2	-0.3829	-0.04382	-0.488	0.1051	0.5	1	0	0	0	0	0	0	0	0
AK2	6	-0.05659	-0.199	0.3023	-0.3589	1	1	1	0	0	0	0	0	0	0
AK3	2	0.1164	0.05532	-0.103	0.2195	1	1	1	0	0	0	0	0	0	0
AK4	4	-0.06935	0.1476	1.4775	-1.5469	1	1	0	0	0	0	0	0	1	0
AK8	2	-0.2971	-0.09841	-0.2751	-0.02191	0.5	0.5	0	0	0	0	0	0	0	0
AKAP1	3	-0.02594	-0.1713	0.4399	-0.4658	1	1	1	0	0	0	0	0	1	0
AKAP10	4	-0.273	0.1647	-0.7673	0.4943	1	0.5	1	0	0	0	0	0	0	0
AKAP11	2	-0.2403	-0.1121	-0.3087	0.06841	1	1	1	0	0	0	0	0	0	0
AKAP12	5	0.151	-0.2007	0.8535	-0.7026	0.2	1	0	0	0	0	0	0	0	0
AKAP13	13	0.004793	0.1693	-0.121	0.1258	1	0.923077	1	0	0	0	0	0	0	0
AKAP14	2	0.06939	-0.4248	1.5838	-1.5144	1	0	0	0	0	0	0	0	0	0
AKAP17A	3	0.1802	0.1519	0.2082	-0.02796	1	0.333333	0	0	0	0	0	0	1	0
AKAP2	3	-0.3712	0.191	-0.7669	0.3957	1	1	1	0	0	0	1	0	0	1
AKAP5	1	0.04618	0.289	0.01765	0.02853	1	0	1	0	0	0	0	0	0	0
AKAP6	1	-0.251	-0.9392	0.05881	-0.3098	1	0	1	0	0	0	0	0	0	0
AKAP7	2	0.4702	0.1779	0.76	-0.2898	0.5	1	0	0	0	0	0	0	0	0
AKAP8	4	0.03564	0.1706	0.1106	-0.07496	1	0.75	0	0	0	0	0	0	0	0
AKAP8L	6	-0.06732	0.07814	-0.1075	0.04014	1	0.666667	0	0	0	0	0	0	0	0
AKAP9	2	-0.1993	0.03182	-1.5447	1.3454	1	1	1	0	0	0	0	0	0	0
AKD1	2	-0.1177	0.06925	-0.3913	0.2736	1	0.5	1	0	0	0	0	0	0	1
AKIP1	2	-0.05932	0.03488	0.2593	-0.3186	1	1	0	0	0	0	0	0	0	0
AKIRIN1	4	-0.08609	-0.00887	0.2099	-0.2959	1	1	0	0	0	0	0	0	0	0
AKIRIN2	3	-0.05604	0.1363	0.2587	-0.3147	1	1	0	0	0	0	0	0	1	0
AKNA	1	-0.08324	0.05207	-0.5958	0.5126	1	1	0	0	0	0	0	0	0	1
AKR1A1	2	-0.05059	0.07632	0.1898	-0.2403	1	1	0	0	0	0	0	0	1	0
AKR1B1	1	0.1236	-0.06974	-0.4876	0.6112	1	1	0	0	0	0	0	0	0	1
AKR1C1	2	0.1702	0.2802	-0.667	0.8372	0.5	1	1	0	0	0	0	0	0	0
AKR1C2	2	0.4594	1.121	-0.3088	0.7682	0	1	1	0	0	0	0	0	0	0
AKR1C3	1	-1.6018	-1.4459	-1.7416	0.1398	0	1	0	0	0	0	0	0	0	0
AKR1C4	1	-0.03057	0.4993	-0.9366	0.906	0	1	0	0	0	0	0	0	0	0
AKR1D1	1	-0.4761	-0.7272	-1.2731	0.7971	0	1	0	0	0	0	0	0	0	0
AKR1E2	2	-0.07491	0.1071	-0.8083	0.7334	0	1	0	0	0	0	0	0	0	0
AKR7A2	2	0.1742	0.003171	0.7894	-0.6152	1	1	1	0	0	0	0	0	1	0
AKR7A3	2	0.125	0.2086	0.4264	-0.3014	1	1	0	0	0	0	0	0	0	0
AKT1	1	-0.463	-0.3024	-0.1101	-0.3529	1	1	0	0	0	0	0	0	0	0
AKT1S1	1	-0.6269	-0.4426	0.4496	-1.0765	1	1	0	0	0	0	0	0	1	0
AKT2	6	-0.1568	0.001521	-0.2346	0.07784	1	0.833333	0	0	0	0	0	0	0	0
AKT3	10	0.06137	0.3244	0.07871	-0.01734	0.6	1	1	0	0	0	0	0	1	0
AKTIP	4	-0.1958	0.02268	-1.1684	0.9726	1	1	1	0	0	0	0	0	0	1
ALAD	2	0.1271	0.1498	0.08481	0.04228	1	1	1	0	0	0	0	1	0	1
ALAS1	1	-0.05034	-0.02426	0.5006	-0.5509	1	1	0	0	0	0	0	0	1	0
ALAS2	2	-0.1941	0.3057	0.3133	-0.5074	1	0.5	0	0	0	0	0	0	0	0
ALCAM	4	0.1154	0.08125	-0.2074	0.3228	1	1	1	0	0	0	0	0	0	0
ALDH16A1	1	0.07208	-0.1339	0.9911	-0.919	1	1	0	0	0	0	0	0	1	0
ALDH18A1	2	-0.1266	-0.0708	0.2018	-0.3284	1	1	0	0	0	0	0	0	1	0
ALDH1A1	1	-0.4176	1.1122	-1.5033	1.0857	1	1	1	0	0	0	0	0	0	0
ALDH1A2	1	-0.1659	0.9031	-0.2032	0.03725	0	1	0	0	0	0	0	0	0	0
ALDH1A3	2	0.9817	0.72	0.4797	0.502	0.5	0.5	0	0	0	0	0	0	0	0
ALDH1B1	2	-0.01755	0.195	-0.07048	0.05293	1	0.5	0	0	0	0	0	0	0	0
ALDH1L1	1	-0.961	-1.0704	-1.2967	0.3358	1	0	0	0	0	0	0	0	0	0
ALDH1L2	1	-0.6034	-2.7003	0.2292	-0.8325	0	1	0	0	0	0	0	0	0	0
ALDH2	1	0.06479	0.04356	0.6407	-0.5759	1	1	0	0	0	0	0	0	1	0
ALDH3A2	3	0.09246	-0.1544	0.2126	-0.1201	1	1	1	0	0	0	0	1	1	0
ALDH3B1	3	-0.1954	0.1539	-0.274	0.0786	1	0	0	0	0	0	0	0	0	0
ALDH3B2	1	0.3497	-0.3309	-0.7192	1.0689	1	0	0	0	0	0	0	0	0	0
ALDH6A1	5	0.09999	0.2398	0.3643	-0.2643	1	1	0	0	0	0	0	0	0	0
ALDH7A1	3	0.7082	-0.1213	0.4374	0.2709	0	1	1	0	0	0	0	0	0	0
ALDH8A1	1	-0.1809	0.3717	-0.5405	0.3596	1	0	0	0	0	0	0	0	0	0
ALDH9A1	1	0.03166	0.09433	0.1675	-0.1359	1	1	1	0	0	0	0	0	0	0
ALDOA	2	-0.003	0.09255	0.2706	-0.2736	1	1	0	0	0	0	0	0	0	0
ALDOB	2	0.1425	0.309	0.8992	-0.7567	0.5	0.5	0	0	0	0	0	0	0	0
ALDOC	1	-0.3345	0.6358	0.535	-0.8695	1	1	0	0	0	0	0	0	0	0
ALG1	2	-0.05465	-0.01865	0.3314	-0.3861	1	1	0	0	0	0	0	0	0	0
ALG10B	3	-0.1567	-0.06667	-1.1328	0.9761	1	0.666667	1	0	0	0	0	0	0	1
ALG11	1	0.01502	-0.117	-0.3183	0.3333	1	1	0	0	0	0	0	0	0	0
ALG12	1	1.1952	0.732	1.5605	-0.3653	0	1	0	0	0	0	0	0	0	0
ALG13	2	-0.01158	-0.2506	-1.1021	1.0905	1	1	0	0	0	0	0	0	0	1
ALG14	3	-0.1382	0.2031	0.0639	-0.2021	1	1	0	0	0	0	0	0	0	0
ALG2	1	0.2209	0.08553	0.6188	-0.3979	1	1	1	0	0	0	0	1	1	0
ALG3	1	-0.2592	-0.278	0.2337	-0.4929	1	1	0	0	0	0	0	0	0	0
ALG5	2	0.5159	0.1184	0.5194	-0.00356	1	0.5	0	0	0	0	0	1	0	0
ALG6	1	0.1205	-0.389	0.1362	-0.01563	1	1	0	0	0	0	0	0	0	0
ALG8	1	0.08701	0.05286	0.08708	-7e-05	1	1	0	0	0	0	0	0	0	0
ALG9	2	0.1033	0.02964	-0.01237	0.1156	1	1	0	0	0	0	0	0	0	0
ALKBH1	2	0.08686	0.07781	0.4482	-0.3614	1	1	0	0	0	0	0	0	0	0
ALKBH2	1	-0.05062	-0.05575	0.5275	-0.5781	1	1	0	0	0	0	0	0	1	0
ALKBH3	3	-0.07148	0.4503	-0.2017	0.1302	0.333333	0.666667	0	0	0	0	0	0	0	0
ALKBH4	1	0.1225	-0.0084	0.04086	0.0816	1	1	0	0	0	0	0	0	0	0
ALKBH5	4	-0.148	-0.1633	0.06243	-0.2104	1	0.75	0	0	0	0	1	0	1	0
ALKBH6	1	0.09234	-0.07161	0.5797	-0.4873	1	1	0	0	0	0	0	0	1	0
ALKBH7	2	-0.04461	0.052	1.0148	-1.0594	1	1	0	0	0	0	0	0	1	0
ALKBH8	2	0.06343	0.09835	-0.178	0.2414	1	1	1	0	0	0	0	1	0	0
ALMS1	6	-0.1742	0.07045	-0.1625	-0.01171	1	0.833333	0	0	0	0	0	0	0	0
ALOX12	1	-0.07169	0.9835	0.06359	-0.1353	1	0	0	0	0	0	0	0	0	0
ALOX5	2	0.1493	-0.00034	-0.7154	0.8647	1	0.5	0	0	0	0	0	0	0	0
ALOX5AP	1	0.1124	0.02087	-1.2558	1.3682	1	0	0	0	0	0	0	0	0	0
ALPK1	4	-0.3148	0.07378	-0.4367	0.1218	1	0.75	0	0	0	0	1	0	0	0
ALPK2	1	-0.3276	1.6592	-0.8645	0.5369	1	0	1	0	0	0	0	0	0	0
ALPPL2	1	0.2616	0.1991	0.5707	-0.3091	1	1	0	0	0	0	0	0	0	0
ALS2	3	-0.04303	0.1109	-0.1963	0.1533	1	1	0	0	0	0	0	0	0	0
ALS2CL	1	-0.03275	0.1712	-0.08644	0.0537	0	1	0	0	0	0	0	0	0	0
ALS2CR11	1	-0.639	0.7132	-0.2823	-0.3567	1	0	0	0	0	0	0	0	0	0
ALS2CR8	1	-0.03089	0.4901	-0.6389	0.608	1	1	1	0	0	0	0	0	0	0
ALX1	1	0.9516	0.2445	0.8048	0.1468	0	1	0	1	0	0	0	0	0	0
ALX3	1	0.2049	0.1676	0.1621	0.04276	1	1	0	1	0	0	0	0	0	0
ALYREF	2	0.1416	-0.2096	0.4086	-0.2671	1	1	0	0	0	0	0	0	0	0
AMACR	4	0.1203	0.02542	0.02472	0.09562	1	1	1	0	0	0	0	0	0	0
AMBP	1	-0.764	0.8647	-0.3315	-0.4325	0	1	0	0	0	0	0	0	0	0
AMBRA1	2	-0.1249	0.2535	0.5701	-0.695	1	1	1	0	0	0	0	0	1	0
AMD1	2	0.08698	-0.08237	-0.05058	0.1376	1	1	1	0	0	0	0	0	0	0
AMDHD1	1	0.06382	0.2074	1.1421	-1.0783	1	0	0	0	0	0	0	0	0	0
AMDHD2	1	-0.1504	-0.05346	0.6107	-0.7611	1	1	0	0	0	0	0	0	0	0
AMFR	2	-0.0207	0.1174	0.2314	-0.2521	1	1	1	0	0	0	0	0	1	0
AMIGO1	1	0.6693	1.3042	0.5979	0.07145	1	0	1	0	0	0	0	0	0	0
AMIGO2	1	-0.2235	-0.124	-0.8877	0.6643	1	1	1	0	0	0	0	0	0	1
AMMECR1	3	-0.07251	0.03068	-0.5853	0.5128	1	0.666667	1	0	0	0	0	0	0	1
AMMECR1L	1	0.04103	0.03774	0.1023	-0.06127	1	1	0	0	0	0	0	0	0	0
AMN	2	0.4875	-0.7483	0.572	-0.08452	0.5	0.5	0	0	0	0	0	0	0	0
AMN1	5	-0.06697	0.4085	0.1333	-0.2003	1	1	0	0	0	0	0	0	1	0
AMOTL1	4	-0.1756	0.1769	0.1172	-0.2928	0.5	1	1	0	0	0	0	0	0	0
AMOTL2	1	0.5409	0.8525	0.5594	-0.01858	0	1	1	0	0	0	0	0	0	0
AMPD3	2	-0.222	0.277	-0.6909	0.4688	1	0.5	0	0	0	0	0	0	0	0
AMPH	1	1.3396	-0.02	2.2161	-0.8765	0	1	1	0	0	0	0	0	0	0
AMT	1	0.3082	0.1582	0.5725	-0.2643	1	1	1	0	0	0	0	0	0	0
AMY1A	1	0.6136	-0.09666	0.1111	0.5025	1	0	0	0	0	0	0	0	0	0
AMY1B	1	0.6136	-0.09666	0.1111	0.5025	1	0	0	0	0	0	0	0	0	0
AMY1C	1	0.6136	-0.09666	0.1111	0.5025	1	0	1	0	0	0	0	0	0	0
AMY2B	2	-0.3018	-0.05637	-0.6636	0.3618	1	1	0	0	0	0	0	0	0	0
AMZ1	1	0.1884	0.2711	0.4648	-0.2764	1	1	1	0	0	0	0	0	0	0
AMZ2	1	0.02523	0.003098	0.2956	-0.2704	1	1	0	0	0	0	0	0	0	0
AMZ2P1	1	-0.05488	0.04179	-0.3067	0.2519	1	1	0	0	0	0	0	0	0	0
ANAPC1	2	0.07363	-0.3125	0.1254	-0.05181	1	1	1	0	0	0	0	0	0	0
ANAPC10	4	-0.08542	-0.1049	-0.6471	0.5617	1	0.75	0	0	0	0	0	0	0	0
ANAPC11	2	0.2557	0.5363	0.2755	-0.0198	0.5	1	0	0	0	0	0	0	0	0
ANAPC13	3	-0.05886	-0.1095	-0.6718	0.613	1	0.666667	0	0	0	0	0	0	0	1
ANAPC16	5	-0.07086	0.21	-0.1118	0.04096	1	1	1	0	0	0	0	0	0	0
ANAPC2	1	-0.1458	-0.3784	0.1337	-0.2795	1	0	0	0	0	0	0	0	0	0
ANAPC4	2	0.008009	-0.3775	-0.169	0.177	1	1	0	0	0	0	0	0	0	0
ANAPC5	6	-0.1105	-0.0537	-0.09071	-0.01976	1	1	0	0	0	0	0	0	0	0
ANAPC7	2	0.03527	-0.2278	0.4244	-0.3892	1	1	0	0	0	0	0	0	1	0
ANG	1	-0.2212	-0.5331	0.2634	-0.4846	1	1	1	0	0	0	0	0	0	0
ANGEL1	2	0.000297	-0.1374	0.05098	-0.05069	1	1	0	0	0	0	0	0	0	0
ANGEL2	1	-0.05344	0.4185	0.6306	-0.684	1	1	1	0	0	0	0	0	0	0
ANGPT1	2	0.6113	0.368	-0.06051	0.6718	0.5	1	1	0	0	0	0	0	0	0
ANGPT2	2	0.6083	-0.6031	0.2146	0.3936	0	1	0	0	0	0	0	0	0	0
ANGPTL2	2	0.108	0.05464	0.3485	-0.2406	0.5	1	0	0	0	0	0	0	0	0
ANGPTL4	2	1.2143	0.4828	1.6033	-0.389	0	1	0	0	0	0	0	0	0	0
ANGPTL6	4	-0.3027	-0.2444	0.6124	-0.915	1	0.75	0	0	0	0	0	0	1	0
ANK1	4	0.08655	0.1935	0.147	-0.06042	0.5	1	0	0	0	0	0	0	0	0
ANK2	3	-0.7677	0.256	-0.7436	-0.02413	1	0.666667	0	0	0	0	1	0	0	0
ANK3	5	-0.00302	0.3616	-0.5611	0.5581	1	1	1	0	0	0	0	0	0	0
ANKDD1A	2	0.1404	0.3274	-0.9035	1.0439	1	0.5	0	0	0	0	0	0	0	1
ANKFN1	1	-0.6029	-0.6176	0.6017	-1.2046	1	0	0	0	0	0	0	0	0	0
ANKFY1	2	-0.2807	-0.1159	-0.1259	-0.1548	1	0.5	1	0	0	0	0	0	0	0
ANKH	9	-0.07374	-0.0122	-0.4025	0.3288	1	0.111111	1	0	0	0	0	0	0	1
ANKHD1	1	0.1116	0.02406	0.5794	-0.4678	1	1	0	0	0	0	0	0	0	0
ANKIB1	2	0.03707	-0.02248	-0.7535	0.7905	1	1	0	0	0	0	0	0	0	1
ANKLE1	1	-0.176	-0.3709	-0.6023	0.4263	1	0	0	0	0	0	0	0	0	0
ANKLE2	2	0.01333	-0.02105	0.121	-0.1077	1	1	0	0	0	0	0	0	0	0
ANKMY1	1	0.08248	0.006478	0.3171	-0.2346	1	0	0	0	0	0	0	0	0	0
ANKMY2	2	0.09151	0.03463	-0.1578	0.2494	1	0.5	1	0	0	0	0	0	0	0
ANKRA2	1	-0.2082	-0.173	0.2954	-0.5036	1	1	0	0	0	0	0	0	1	0
ANKRD1	1	-1.0938	-0.7156	-1.2462	0.1524	0	1	0	0	0	0	0	0	0	0
ANKRD10	5	-0.103	0.07141	-0.325	0.222	1	0.4	1	0	0	0	0	0	0	0
ANKRD11	11	-0.1151	0.1336	0.1384	-0.2535	1	0.818182	0	0	0	0	0	0	1	0
ANKRD12	5	0.005686	0.1369	-0.5297	0.5354	1	1	1	0	0	0	0	0	0	0
ANKRD13A	2	-0.05966	0.2665	0.5429	-0.6026	1	1	1	0	0	0	0	0	0	0
ANKRD13B	1	-0.1195	-0.148	0.1294	-0.249	1	1	0	0	0	0	0	0	0	0
ANKRD13C	5	-0.0222	-0.089	-0.3015	0.2793	1	1	0	0	0	0	0	0	0	1
ANKRD13D	3	-0.1088	-0.2088	-0.09181	-0.017	1	0.666667	0	0	0	0	0	0	0	0
ANKRD16	1	0.2945	-0.05331	0.8358	-0.5413	1	0	0	0	0	0	0	0	0	0
ANKRD17	6	0.1305	0.1592	-0.1904	0.3209	1	0.666667	1	0	0	0	0	0	0	1
ANKRD18A	2	0.1544	-0.4466	0.532	-0.3776	1	0.5	0	0	0	0	0	0	0	0
ANKRD18B	1	-0.6544	-0.9495	0.1258	-0.7802	1	0	0	0	0	0	0	0	0	0
ANKRD20A5P	1	0.6407	-0.2795	0.6138	0.02685	1	0	0	0	0	0	0	0	0	0
ANKRD26	2	0.282	-0.08752	-0.2156	0.4976	1	0.5	1	0	0	0	0	0	0	0
ANKRD27	1	-0.11	-0.05165	0.1457	-0.2557	1	1	0	0	0	0	0	0	1	0
ANKRD28	2	-0.1891	0.1434	-1.05	0.8608	1	1	1	0	0	0	0	0	0	1
ANKRD29	1	0.8098	-0.2264	1.5566	-0.7468	1	1	1	0	0	0	0	0	0	0
ANKRD30BP2	2	0.1941	0.1472	0.4686	-0.2745	1	0.5	0	0	0	0	0	0	0	0
ANKRD32	3	0.2157	-0.04138	-0.5642	0.7799	1	1	1	0	0	0	0	0	0	1
ANKRD33B	1	-0.2819	-0.09229	0.1915	-0.4734	1	1	0	0	0	0	0	0	0	0
ANKRD35	1	-0.435	0.2344	-1.0353	0.6003	0	1	0	0	0	0	0	0	0	0
ANKRD36	1	-0.08079	-0.1539	-0.9532	0.8724	1	1	0	0	0	0	0	0	0	0
ANKRD36B	2	0.007535	0.1403	0.339	-0.3315	1	1	0	0	0	0	0	0	0	0
ANKRD36BP2	2	0.04161	-0.05851	-0.3212	0.3628	1	0.5	0	0	0	0	0	0	0	0
ANKRD37	2	-0.2572	0.2057	-0.3974	0.1402	1	0.5	0	0	0	0	0	0	0	0
ANKRD39	1	0.09288	-0.04758	0.1375	-0.04461	1	1	0	0	0	0	0	0	0	0
ANKRD40	2	-0.1146	-0.1633	0.09751	-0.2121	1	1	1	0	0	0	0	0	1	0
ANKRD42	1	-0.1137	-0.2749	0.5073	-0.621	1	1	1	0	0	0	0	0	0	0
ANKRD44	7	0.0119	0.3503	-0.4105	0.4224	1	0	1	0	0	0	0	0	0	0
ANKRD46	3	0.09082	-0.02362	-0.4221	0.513	1	0.666667	0	0	0	0	0	0	0	1
ANKRD49	1	0.04489	-0.04366	0.172	-0.1271	1	1	0	0	0	0	0	0	0	0
ANKRD5	2	0.0968	-0.3375	0.5525	-0.4557	1	0	0	0	0	0	0	0	0	0
ANKRD50	2	0.06032	0.02066	-1.1006	1.1609	1	1	1	0	0	0	0	0	0	1
ANKRD52	2	0.6076	0.8625	0.5695	0.03813	0.5	0.5	1	0	0	0	0	0	0	0
ANKRD54	1	0.09361	-0.1272	0.5812	-0.4876	1	1	0	0	0	0	0	0	1	0
ANKRD55	2	0.5001	-0.06608	-0.2244	0.7245	0.5	1	0	0	0	0	0	0	0	0
ANKRD6	2	0.239	-0.1988	0.6039	-0.3649	1	0.5	1	0	0	0	0	0	0	0
ANKRD7	1	-0.8546	-0.311	-0.4818	-0.3729	1	0	0	0	0	0	0	0	0	0
ANKRD9	1	-0.3336	0.55	-0.05651	-0.2771	0	1	0	0	0	0	0	0	0	0
ANKS1A	2	0.225	0.1633	-0.3511	0.5761	1	0	1	0	0	0	0	0	0	0
ANKS1B	2	0.05059	0.3048	-0.6205	0.6711	1	0.5	0	0	0	0	0	0	0	0
ANKS3	1	0.1368	0.3052	-1.0403	1.1771	1	1	0	0	0	0	0	0	0	1
ANKS6	1	-0.9879	0.6286	-1.0947	0.1069	0	1	0	0	0	0	0	0	0	0
ANKZF1	1	-0.2215	-0.06581	-0.1627	-0.05878	1	0	0	0	0	0	0	0	0	0
ANLN	2	0.1959	0.1063	-0.1587	0.3546	1	1	0	0	0	0	0	0	0	0
ANO1	1	-0.5534	-1.597	0.6807	-1.2341	0	1	0	0	0	0	0	0	0	0
ANO10	1	-0.2518	-0.14	0.1203	-0.3721	0	1	0	0	0	0	0	0	0	0
ANO3	1	0.3181	-0.8688	0.265	0.05312	1	0	0	0	0	0	0	0	0	0
ANO4	3	0.607	1.5115	0.7036	-0.0966	0	1	0	0	0	0	0	0	0	0
ANO6	3	-0.1039	0.2137	-0.6327	0.5288	0.666667	1	1	0	0	0	0	0	0	1
ANO9	1	-0.4127	-0.037	-0.7615	0.3488	1	0	0	0	0	0	0	0	0	0
ANP32A	6	-0.00952	-0.09884	-0.3116	0.3021	1	0.833333	0	0	0	0	0	0	0	1
ANP32B	1	0.1683	0.1011	-0.185	0.3533	1	1	0	0	0	0	0	1	0	1
ANP32E	2	-0.106	-0.00249	-0.3844	0.2784	1	1	0	0	0	0	0	0	0	0
ANPEP	1	0.03371	1.1631	-0.1366	0.1703	0	1	0	0	0	0	0	0	0	0
ANTXR1	3	0.9428	0.3349	0.4974	0.4454	0.333333	1	1	0	0	0	0	1	0	0
ANTXR2	3	0.09891	1.5489	0.1608	-0.06186	0.333333	1	1	0	0	0	0	0	0	0
ANXA11	2	0.1759	0.4624	0.3924	-0.2165	1	1	0	0	0	0	0	0	0	0
ANXA2	4	0.4567	0.4875	0.4699	-0.01321	1	1	1	0	0	0	0	1	0	0
ANXA2P1	1	-0.2429	-0.1606	-0.3971	0.1541	0	1	1	0	0	0	0	0	0	0
ANXA2P2	1	0.5888	-0.01045	0.4335	0.1552	0	1	0	0	0	0	0	0	0	0
ANXA2P3	1	0.6043	0.5351	0.4172	0.1871	1	1	0	0	0	0	0	1	0	0
ANXA3	1	-0.686	0.3584	-0.9447	0.2587	0	1	1	0	0	0	0	0	0	0
ANXA4	3	0.04532	-0.1604	0.2248	-0.1795	1	1	0	0	0	0	0	0	0	0
ANXA6	1	-0.2299	-0.126	0.05081	-0.2808	1	1	0	0	0	0	1	0	0	0
ANXA7	3	-0.01173	0.2864	0.3812	-0.3929	1	0.666667	1	0	0	0	0	0	1	0
ANXA9	3	-0.1226	0.6073	-0.1201	-0.0025	1	0.666667	0	0	0	0	0	0	0	0
AOC2	1	-0.2463	-0.2717	0.4327	-0.679	1	0	1	0	0	0	0	0	0	0
AOX1	2	0.6541	-0.3231	0.8472	-0.1931	0	1	0	0	0	0	0	0	0	0
AP1AR	2	-0.06591	0.05173	-0.4158	0.3499	1	1	1	0	0	0	0	0	0	1
AP1B1	1	-0.1735	-0.2376	0.1353	-0.3088	1	1	1	0	0	0	0	0	0	0
AP1G1	5	-0.01913	0.005546	-0.2885	0.2694	0.8	1	1	0	0	0	1	0	0	1
AP1G2	2	-0.2529	-0.7715	-0.06321	-0.1897	1	0.5	0	0	0	0	0	0	0	0
AP1M1	2	-0.1964	-0.2436	0.5113	-0.7076	1	1	0	0	0	0	0	0	1	0
AP1S1	3	0.1156	0.1532	0.06003	0.05556	1	1	0	0	0	0	0	0	0	0
AP1S2	6	-0.3814	-0.1287	-1.2863	0.9049	1	1	1	0	0	0	1	0	0	1
AP1S3	4	-0.1809	0.03082	-0.3876	0.2068	1	1	0	0	0	0	0	0	0	0
AP2A1	1	0.1028	-0.2164	0.8092	-0.7064	1	0	0	0	0	0	0	0	0	0
AP2A2	4	0.3333	0.1123	0.6417	-0.3084	0.75	1	0	0	0	0	0	0	1	0
AP2B1	3	0.2836	0.07718	0.9091	-0.6255	1	1	1	0	0	0	0	1	1	0
AP2M1	1	-0.294	-0.1729	0.005769	-0.2998	1	1	0	0	0	0	0	0	0	0
AP2S1	3	-0.1384	-0.06034	0.09113	-0.2295	1	1	0	0	0	0	0	0	0	0
AP3B1	3	0.05058	-0.07404	0.3385	-0.288	1	1	0	0	0	0	0	0	0	0
AP3D1	3	0.01906	-0.1723	0.5332	-0.5141	1	1	0	0	0	0	0	0	1	0
AP3M1	2	-0.0437	0.06413	-0.2647	0.221	1	1	0	0	0	0	0	0	0	0
AP3M2	2	-0.05974	-0.0997	-0.536	0.4763	1	1	0	0	0	0	0	0	0	1
AP3S1	1	0.02886	0.09438	0.05784	-0.02898	1	1	0	0	0	0	0	0	0	0
AP3S2	3	-0.12	0.1544	-0.3003	0.1803	1	1	1	0	0	0	1	0	0	1
AP4B1	2	-0.01661	-0.146	0.09988	-0.1165	1	0.5	0	0	0	0	0	0	0	0
AP4E1	2	0.3353	-0.0693	0.3847	-0.04942	1	1	1	0	0	0	0	0	0	0
AP4M1	2	0.2223	-0.1787	0.3033	-0.08106	1	1	0	0	0	0	0	0	0	0
AP4S1	4	0.1203	-0.02803	-0.04465	0.165	1	1	0	0	0	0	0	0	0	1
APAF1	1	-0.4405	-0.1651	1.618	-2.0585	1	0	1	0	0	0	0	0	0	0
APBA3	3	-0.07599	-0.386	1.0568	-1.1328	1	0.666667	0	0	0	0	0	0	1	0
APBB1IP	4	0.1584	-0.1206	0.7378	-0.5794	1	0.5	0	0	1	0	0	1	1	0
APBB2	6	0.02465	0.6793	-0.1876	0.2122	0.833333	1	1	0	0	1	0	0	0	0
APBB3	2	-0.1421	-0.2926	0.1231	-0.2652	1	1	0	0	0	0	0	0	0	0
APC	4	0.06506	-0.08452	-0.9393	1.0044	0.75	1	1	0	0	0	0	0	0	0
APC2	4	-0.1365	-0.134	0.3512	-0.4877	1	0.5	1	0	0	0	0	0	1	0
APCDD1	1	0.5397	0.4973	0.4777	0.06206	1	1	0	0	0	0	0	0	0	0
APCDD1L	1	0.1007	-0.05159	-1.3272	1.4279	0	1	0	0	0	0	0	0	0	0
APEH	2	-0.1248	0.05033	0.1947	-0.3195	1	1	0	0	0	0	0	0	0	0
APEX1	1	0.1187	-0.1422	0.1332	-0.01445	1	1	0	0	0	0	0	0	0	0
APEX2	1	-0.1397	-0.2489	0.4111	-0.5507	1	1	0	0	0	0	0	0	1	0
APH1A	3	-0.08663	-0.09744	0.4952	-0.5818	1	1	1	0	0	0	0	0	1	0
APH1B	2	-0.0912	-0.07218	-0.4093	0.3181	1	1	0	0	0	0	1	0	0	1
API5	6	-0.01125	-0.0886	0.07901	-0.09026	1	1	1	0	0	0	0	0	0	0
APIP	2	-0.06272	0.03199	0.1557	-0.2184	1	0.5	0	0	0	0	0	0	0	0
APITD1-CORT	2	0.1113	-0.2078	0.07554	0.03572	1	0.5	0	0	0	0	0	0	0	0
APLF	2	0.348	0.8562	0.2123	0.1357	1	0	1	0	0	0	0	0	0	0
APLN	1	0.9578	0.3546	0.2137	0.7441	0	1	0	0	0	0	0	0	0	0
APLP2	8	-0.03961	0.1047	-0.1512	0.1115	0.875	1	0	0	0	0	0	0	0	0
APOA1BP	3	0.02691	-0.3415	-0.5955	0.6224	1	0.666667	0	0	0	0	0	0	0	1
APOBEC1	1	-0.7161	-1.2305	-2.7873	2.0712	1	1	0	0	0	0	0	0	0	0
APOBEC3A	2	-0.025	0.5268	1.1044	-1.1294	1	0.5	0	0	0	0	0	0	1	0
APOBEC3B	1	-0.05132	0.3816	1.4367	-1.488	1	1	0	0	0	0	0	0	1	0
APOBEC3D	1	0.6217	1.2563	0.7378	-0.1161	1	1	0	0	0	1	0	1	0	0
APOBEC3F	2	0.1192	0.1686	0.5561	-0.4369	0.5	1	1	0	0	0	0	0	1	0
APOBEC3G	1	-0.03227	0.2812	2.2895	-2.3218	1	1	1	0	0	0	0	0	1	0
APOC4-APOC2	1	0.6397	0.8591	1.0961	-0.4564	1	1	0	0	0	0	0	0	0	0
APOE	1	0.3334	0.4886	0.6435	-0.31	1	1	0	0	0	0	0	0	0	0
APOL1	1	0.1014	-0.01787	0.0428	0.05859	0	1	1	0	0	0	0	0	0	0
APOL2	2	0.5365	-0.1984	0.8001	-0.2637	0.5	1	1	0	0	0	0	0	0	0
APOL3	1	-0.3398	-0.8742	-0.1458	-0.194	0	1	0	0	0	0	0	0	0	0
APOL6	4	-0.04452	0.1688	0.4441	-0.4886	0.75	1	1	0	0	0	0	0	1	0
APOLD1	1	0.2143	0.3531	-0.6225	0.8368	1	1	1	0	0	0	0	0	0	1
APOM	4	-0.01387	0.0324	0.3001	-0.3139	1	0.5	0	0	0	0	0	0	1	0
APOO	1	0.1117	-0.1108	0.1905	-0.0788	1	1	0	0	0	0	0	0	0	0
APOOL	5	-0.02096	0.05237	-0.2613	0.2404	1	0.8	1	0	0	0	0	0	0	1
APOPT1	2	-0.01449	0.0827	0.1559	-0.1704	1	1	0	0	0	0	0	0	0	0
APP	4	-0.2693	0.07471	-0.2103	-0.05902	0.5	1	0	0	0	0	0	0	1	0
APPBP2	2	-0.1491	-0.02759	0.5881	-0.7372	0.5	1	1	0	0	0	0	0	0	0
APPL1	3	-0.1284	0.1454	-0.426	0.2976	1	0.666667	1	0	0	0	0	0	0	1
APPL2	2	-0.1984	0.2634	-0.3448	0.1464	1	1	0	0	0	0	0	0	0	0
APRT	2	-0.01696	0.06958	0.1698	-0.1868	1	1	0	0	0	0	0	0	0	0
APTX	2	-0.0052	-0.1052	0.1869	-0.1921	1	1	1	0	0	0	0	0	1	0
AQP1	1	0.4293	2.6826	-0.9797	1.409	0	1	1	0	0	0	0	0	0	0
AQP11	1	-0.09376	0.1383	-0.6631	0.5694	1	0	0	0	0	0	0	0	0	0
AQP2	1	0.04509	-0.3881	-0.07363	0.1187	1	0	1	0	0	0	0	0	0	0
AQP3	1	0.2314	0.7646	0.3476	-0.1162	1	1	0	0	0	0	0	0	0	0
AQPEP	1	0.5287	1.5042	1.0188	-0.4901	1	0	1	0	0	0	0	0	0	0
AQR	1	-0.1729	0.05194	0.06609	-0.239	1	0	0	0	0	0	0	0	0	0
AR	1	0.6008	-0.05441	0.4793	0.1215	0	1	0	0	0	0	0	0	0	0
ARAF	2	0.01118	-0.2932	0.2187	-0.2076	1	1	0	0	0	0	0	0	1	0
ARAP1	2	-0.03899	-0.07861	0.2114	-0.2504	1	1	0	0	0	0	0	0	0	0
ARAP2	2	0.01756	0.03312	-1.3209	1.3384	1	1	0	0	0	0	0	0	0	1
ARAP3	1	-0.7885	0.1676	-0.7178	-0.0707	0	1	1	0	0	0	0	0	0	0
ARCN1	1	0.06507	-0.0594	0.1621	-0.097	1	1	1	0	0	0	0	0	0	0
AREG	1	0.7035	2.2008	0.413	0.2905	1	1	0	0	0	1	0	0	0	0
ARF1	5	-0.06087	-0.08015	0.3775	-0.4384	1	0.8	0	0	0	0	0	0	0	0
ARF3	1	-0.145	-0.415	0.2245	-0.3695	1	1	1	0	0	0	0	0	0	0
ARF4	2	-0.2065	-0.3538	-0.09807	-0.1085	1	1	0	0	1	0	1	0	0	0
ARF5	1	0.1075	0.1019	-0.09748	0.205	1	1	0	0	0	0	0	0	0	0
ARF6	4	0.1118	0.05286	0.4897	-0.3779	1	1	0	0	0	0	0	0	1	0
ARFGAP1	2	-0.06371	0.04994	0.3528	-0.4165	1	1	0	0	0	0	0	0	0	0
ARFGAP2	1	-0.1158	-0.07211	0.5054	-0.6212	1	1	0	0	0	0	0	0	1	0
ARFGAP3	3	0.1705	-0.01216	0.6754	-0.5049	0.666667	0.666667	1	0	0	0	0	0	0	0
ARFGEF1	4	0.03131	0.004941	-0.5604	0.5918	1	1	0	0	0	0	0	0	0	1
ARFGEF2	4	-0.123	0.007917	-0.09904	-0.02394	1	1	1	0	0	0	0	0	0	0
ARFIP1	1	0.09742	0.2613	-0.6029	0.7003	1	1	1	0	0	0	0	0	0	0
ARFIP2	3	0.0362	-0.08873	0.4576	-0.4214	1	1	1	0	0	0	0	0	0	0
ARFRP1	3	0.2765	0.145	0.08882	0.1877	1	1	0	0	0	0	0	0	0	0
ARG1	2	0.09212	-0.09612	0.1229	-0.03075	1	1	1	0	0	0	0	0	0	0
ARG2	5	0.07586	0.006733	-0.08804	0.1639	1	1	1	0	0	0	0	0	0	1
ARGLU1	3	0.01994	-0.06409	-0.3241	0.344	1	0.666667	0	0	0	0	0	0	0	0
ARHGAP10	2	0.04569	-0.3321	0.381	-0.3353	0	1	0	0	0	0	0	0	0	0
ARHGAP12	3	0.04137	-0.5706	-0.4226	0.4639	1	0.666667	0	0	0	0	0	0	0	1
ARHGAP15	2	-0.01041	-0.03756	0.4164	-0.4268	1	0	0	0	0	0	0	0	0	0
ARHGAP17	1	-0.1834	-0.1234	-0.1009	-0.08253	1	1	0	0	0	0	1	0	0	0
ARHGAP18	3	-0.1227	0.264	-0.8444	0.7217	1	1	1	0	0	0	0	0	0	1
ARHGAP19	1	-0.2267	0.1586	-0.1367	-0.09006	1	1	0	0	0	0	0	0	0	0
ARHGAP19-SLIT1	2	-0.1495	0.1568	0.000362	-0.1499	1	1	0	0	0	0	0	0	0	0
ARHGAP21	2	0.08096	0.1985	-0.2113	0.2923	1	1	1	0	0	0	0	0	0	0
ARHGAP22	3	0.3458	0.289	0.2936	0.05227	0.333333	1	0	0	0	0	0	0	0	0
ARHGAP23	4	0.4741	0.6585	0.5896	-0.1155	0.5	1	0	0	0	0	0	1	0	0
ARHGAP24	5	0.1662	0.1495	-0.2475	0.4137	1	1	0	0	0	0	0	1	0	1
ARHGAP25	3	-0.285	0.08785	-0.1984	-0.08659	1	0	0	0	0	0	0	0	0	0
ARHGAP26	5	0.2818	0.02616	0.7902	-0.5084	0.8	1	1	0	0	1	0	1	1	0
ARHGAP27	1	0.008604	-0.1715	-0.00405	0.01265	1	1	0	0	0	0	0	0	0	0
ARHGAP29	3	0.4844	-0.7774	0.3343	0.1501	0	1	1	0	0	0	0	0	0	0
ARHGAP30	2	0.03426	0.3121	-0.4866	0.5209	1	0.5	0	0	0	0	0	0	0	0
ARHGAP32	4	0.1017	0.09078	-0.06868	0.1704	1	0.75	1	0	0	0	0	0	0	0
ARHGAP35	8	0.05947	-0.1079	0.006671	0.0528	1	0.875	0	0	0	0	0	1	0	1
ARHGAP4	1	-0.2355	-0.02563	-0.01934	-0.2161	1	0	0	0	0	0	0	0	0	0
ARHGAP42	2	0.4928	0.1915	0.5101	-0.01731	0.5	1	1	0	0	0	0	0	0	0
ARHGAP44	2	-0.09208	0.193	0.5705	-0.6625	1	0	0	0	0	0	0	0	0	0
ARHGAP5	5	0.1191	0.2961	-0.53	0.6492	1	1	1	0	0	0	0	0	0	1
ARHGAP6	2	0.02182	-0.6548	-0.03559	0.05741	1	0.5	0	0	0	0	0	0	0	0
ARHGAP8	1	-0.4282	-0.62	-0.363	-0.0652	1	0	0	0	0	0	0	0	0	0
ARHGAP9	3	-0.201	-0.1285	-0.04527	-0.1557	1	0	0	0	0	0	0	0	0	0
ARHGDIA	2	0.03438	-0.2157	0.5704	-0.536	1	1	0	0	0	0	0	0	1	0
ARHGDIB	3	-0.1585	-0.2613	0.01642	-0.1749	1	0.666667	0	0	0	0	1	0	0	0
ARHGEF1	2	0.01354	-0.05861	0.1257	-0.1122	1	0	0	0	0	0	0	0	0	0
ARHGEF10	5	0.208	0.3877	-0.3702	0.5782	0.4	1	1	0	0	0	0	0	0	0
ARHGEF10L	1	0.1726	0.9647	0.7947	-0.6221	1	1	0	0	0	0	0	0	0	0
ARHGEF11	1	0.002238	-0.04247	0.2338	-0.2316	1	1	1	0	0	0	0	0	0	0
ARHGEF12	5	-0.09618	-0.1361	-0.1478	0.05162	0.6	1	1	0	0	0	0	0	0	1
ARHGEF15	2	0.428	0.1132	0.6606	-0.2327	0	1	0	0	0	0	0	0	0	0
ARHGEF18	1	-0.1228	-0.07546	0.789	-0.9118	1	1	1	0	0	0	0	0	1	0
ARHGEF19	1	1.5963	0.3392	1.912	-0.3157	0	1	0	0	0	0	0	0	0	0
ARHGEF2	4	-0.1915	-0.3592	0.5766	-0.7681	1	0.75	0	0	0	0	0	0	1	0
ARHGEF26	3	-0.1127	0.04181	0.631	-0.7437	1	1	1	0	0	0	0	0	1	0
ARHGEF37	2	0.1614	0.496	-0.08661	0.248	1	1	1	0	0	0	0	0	0	0
ARHGEF40	2	-0.05232	0.05502	-0.273	0.2206	1	1	0	0	0	0	0	0	0	0
ARHGEF5	2	0.1331	-0.0373	-0.9288	1.0619	1	0	0	0	0	0	0	0	0	0
ARHGEF6	1	-0.08938	-0.02084	-0.1896	0.1002	1	0	1	0	0	0	0	0	0	0
ARHGEF7	7	0.01747	0.1301	0.2258	-0.2083	1	0.571429	1	0	0	0	0	1	0	0
ARHGEF9	2	-0.05652	-0.06279	-0.01015	-0.04637	1	0	1	0	0	0	0	0	0	0
ARID1A	4	-0.1629	-0.2328	0.2375	-0.4004	1	0.75	0	0	0	0	0	0	0	0
ARID1B	11	0.06692	0.1542	0.06135	0.00557	1	0.727273	0	0	0	0	0	0	0	0
ARID2	4	-0.04829	0.01767	-0.4002	0.3519	1	1	1	0	0	0	0	0	0	1
ARID3A	1	-0.2125	-0.243	0.2767	-0.4892	1	0	0	1	0	0	0	0	0	0
ARID3B	1	-0.1821	-0.7102	-0.07799	-0.1041	1	0	0	0	0	0	0	0	0	0
ARID4A	2	-0.2053	-0.04163	-0.7744	0.5691	1	1	1	0	0	0	0	0	0	0
ARID4B	6	-0.1484	0.04746	-0.4714	0.323	1	0.833333	0	0	0	0	0	0	0	1
ARID5A	1	-0.03425	-0.4115	1.0166	-1.0508	1	1	0	0	0	0	0	0	1	0
ARID5B	6	-0.8542	0.5934	-0.4631	-0.3911	1	0.333333	1	0	0	0	1	0	0	0
ARIH1	3	-0.1153	0.1266	-0.4073	0.2921	1	1	0	0	0	0	0	0	0	0
ARIH2	7	-0.1033	-0.05134	-0.06433	-0.03901	1	0.714286	1	0	0	0	0	0	0	0
ARL1	3	0.0605	-0.06274	-0.05594	0.1164	1	1	1	0	0	0	0	0	0	0
ARL11	1	-0.06316	0.1763	2.3234	-2.3866	1	0	0	0	0	0	0	0	0	0
ARL13B	1	-0.0398	-0.06252	-0.8641	0.8243	1	1	0	0	0	0	0	0	0	0
ARL15	4	-0.176	-0.02605	0.01017	-0.1861	1	0.25	1	0	0	0	0	0	0	0
ARL16	1	0.1627	0.06567	-0.3798	0.5424	1	1	0	0	0	0	0	0	0	1
ARL17A	16	-0.05007	0.09667	-0.149	0.09894	0.9375	0.875	1	0	0	0	0	0	0	0
ARL17B	3	0.01944	0.04422	-0.4005	0.4199	1	0.666667	0	0	0	0	0	0	0	0
ARL2-SNX15	2	0.189	0.03886	0.5164	-0.3273	1	1	0	0	0	0	0	0	0	0
ARL2BP	2	0.2999	0.1922	-0.3308	0.6307	1	1	1	0	0	0	0	0	0	1
ARL3	3	0.01354	-0.03668	0.1751	-0.1616	1	0.333333	1	0	0	0	0	0	0	0
ARL4A	1	0.1076	-0.08349	-0.1412	0.2488	1	1	0	0	0	0	0	0	0	0
ARL4C	3	1.1219	0.8396	0.604	0.5179	0	1	1	0	0	0	0	0	0	0
ARL4D	1	0.03226	0.3005	0.1157	-0.08339	1	1	0	0	0	0	0	0	0	0
ARL5A	2	-0.07849	-0.07353	-0.9239	0.8454	1	1	1	0	0	0	0	0	0	1
ARL5B	1	0.1636	0.008441	-0.2654	0.429	1	1	1	0	0	0	0	0	0	0
ARL6	1	0.1262	-0.2832	0.3496	-0.2234	1	1	0	0	0	0	0	0	0	0
ARL6IP4	2	0.05374	-0.2364	0.09914	-0.0454	1	1	0	0	0	0	0	0	0	0
ARL6IP5	2	-0.04407	-0.2718	-0.4515	0.4075	1	1	1	0	0	0	0	0	0	0
ARL6IP6	3	0.1271	0.03531	0.3823	-0.2552	1	0.666667	1	0	0	0	0	0	0	0
ARL8A	1	0.05865	0.2393	1.0075	-0.9489	1	1	0	0	0	0	0	0	0	0
ARL8B	2	0.1232	0.00123	0.2439	-0.1207	1	1	1	0	0	0	0	0	0	0
ARMC1	2	0.08282	-0.01938	-0.4095	0.4923	1	1	1	0	0	0	0	0	0	1
ARMC10	3	0.0822	-0.1909	-0.369	0.4512	1	1	0	0	0	0	0	0	0	1
ARMC4	2	0.5292	0.1319	0.6493	-0.12	0.5	0.5	0	0	0	0	0	0	0	0
ARMC5	1	0.3949	0.2215	0.2549	0.1401	1	1	0	0	0	0	0	1	0	0
ARMC6	1	0.157	-0.154	0.6826	-0.5256	1	1	0	0	0	0	0	0	0	0
ARMC7	3	0.005782	0.1418	-0.1872	0.193	1	1	1	0	0	0	0	0	0	0
ARMC8	1	-0.08688	0.003502	-0.4122	0.3253	1	1	1	0	0	0	0	0	0	0
ARMC9	2	0.0371	0.1001	0.3165	-0.2794	1	1	0	0	0	0	0	0	0	0
ARMCX2	1	0.7075	0.7593	1.3724	-0.6648	0	1	0	0	0	0	0	0	0	0
ARMCX3	1	-0.1464	0.04962	0.1513	-0.2976	1	1	0	0	0	0	0	0	0	0
ARMCX4	1	0.4446	-0.2941	0.4709	-0.02634	0	1	0	0	0	0	0	0	0	0
ARMCX5	2	0.3626	0.9545	0.3572	0.005333	0	1	0	0	0	0	0	0	0	0
ARMCX5-GPRASP2	4	0.4927	0.3461	0.2896	0.2031	0	1	0	0	0	0	0	0	0	0
ARMCX6	1	0.1323	-0.05957	0.4659	-0.3336	1	1	0	0	0	0	0	0	1	0
ARNT	4	0.09433	-0.05422	0.5579	-0.4636	1	1	0	1	0	0	0	0	1	0
ARNT2	1	-0.0308	-0.06032	-0.4871	0.4563	1	0	1	1	0	0	0	0	0	0
ARNTL	2	-0.9749	-0.08982	-0.552	-0.4229	0	1	1	0	0	0	0	0	0	0
ARNTL2	3	-0.03757	-0.00486	-0.5983	0.5607	1	1	0	0	0	0	0	0	0	0
ARPC1A	2	0.007533	0.03744	-0.1955	0.203	1	1	0	0	0	0	0	0	0	0
ARPC1B	1	-0.0011	0.1485	-0.4508	0.4497	1	1	0	0	0	0	0	0	0	1
ARPC2	3	0.05324	0.06362	0.05267	0.000578	1	1	0	0	0	0	0	0	0	0
ARPC3	1	0.08751	0.1234	0.1621	-0.07459	1	1	1	0	0	0	0	0	0	0
ARPC4	4	-0.04878	-0.2695	0.04059	-0.08937	1	0.75	1	0	0	0	0	0	0	0
ARPC4-TTLL3	11	-0.2009	-0.06114	-0.1273	-0.07362	1	0.727273	0	0	0	0	0	0	0	0
ARPC5	3	0.05946	0.03798	0.3582	-0.2987	1	1	0	0	0	0	0	0	1	0
ARPC5L	3	0.03249	0.07629	-0.2773	0.3098	1	1	0	0	0	0	0	0	0	1
ARPM1	1	0.7753	0.8718	0.3452	0.4301	0	1	0	0	0	0	0	0	0	0
ARPP19	3	-0.04613	0.06338	-0.5986	0.5525	1	1	1	0	0	0	0	0	0	1
ARPP21	3	-0.6514	-0.01168	-0.8514	0.2	1	0	1	0	0	0	1	0	0	0
ARRB1	8	0.2859	0.05393	0.3332	-0.04722	0.125	1	0	0	0	0	0	1	0	0
ARRB2	2	-0.02936	-0.1606	0.4366	-0.466	1	1	1	0	0	0	0	0	0	0
ARRDC1	2	-0.09694	-0.05999	0.3487	-0.4457	1	0.5	0	0	0	0	0	0	0	0
ARRDC2	1	-0.1433	0.04097	0.07466	-0.218	1	1	1	0	0	0	0	0	0	0
ARRDC3	2	-0.1827	0.1906	0.07643	-0.2591	1	1	1	0	0	0	0	0	0	0
ARRDC4	1	0.04904	0.2091	0.03552	0.01351	1	1	1	0	0	0	0	0	0	0
ARSA	1	-0.9687	0.1421	-1.0629	0.09424	0	1	0	0	0	0	0	0	0	0
ARSB	3	0.1046	-0.08547	0.509	-0.4044	1	0.666667	1	0	0	0	0	0	0	0
ARSD	1	0.1591	0.05338	0.7132	-0.5541	1	1	1	0	0	0	0	0	0	0
ARSG	4	0.1338	-0.08017	0.4219	-0.2882	1	0.5	0	0	0	0	0	0	0	0
ARSJ	1	0.3669	0.5451	-0.446	0.8128	0	1	1	0	0	0	0	0	0	0
ARSK	3	0.07055	0.1205	0.01959	0.05096	1	1	0	0	0	0	0	0	0	0
ART3	3	-0.7881	0.1133	2.4289	-3.2169	1	1	0	0	0	0	0	0	1	0
ART4	1	1.0536	1.0889	-0.2275	1.2811	0	1	0	0	0	0	0	0	0	0
ARV1	2	0.0143	-0.4583	0.8033	-0.789	1	0.5	0	0	0	0	0	0	0	0
ARVCF	1	-0.02892	0.6672	0.727	-0.7559	0	1	1	0	0	0	0	0	0	0
AS3MT	1	-0.06735	0.01549	0.6952	-0.7625	1	0	0	0	0	0	0	0	0	0
ASAH1	4	0.03266	0.04034	0.1792	-0.1466	1	1	0	0	0	0	0	0	0	0
ASAP1	14	-0.101	0.2061	-0.08426	-0.01674	0.857143	1	1	0	0	0	1	0	0	0
ASAP2	4	0.057	0.1014	0.6324	-0.5754	0.5	0.75	1	0	0	0	0	0	0	0
ASAP3	3	-0.3222	-0.7996	-0.2374	-0.08477	0.666667	0.666667	0	0	0	0	0	0	0	0
ASB13	1	0.102	-0.07923	0.819	-0.717	1	0	1	0	0	0	0	0	0	0
ASB14	3	-0.1284	0.1454	-0.426	0.2976	1	0.666667	0	0	0	0	0	0	0	1
ASB16	1	-0.1225	-0.25	0.8099	-0.9325	1	1	0	0	0	0	0	0	1	0
ASB2	2	-0.2871	-0.1939	-0.9569	0.6698	1	0	1	0	0	0	0	0	0	0
ASB3	2	0.0181	-0.1168	0.08346	-0.06536	1	1	0	0	0	0	0	0	0	0
ASB6	3	0.1718	-0.03975	0.2635	-0.09174	1	1	1	0	0	0	0	1	0	0
ASB7	1	0.2778	0.4422	0.07206	0.2057	1	1	0	0	0	0	0	0	0	0
ASB8	2	0.1022	0.06881	0.1995	-0.09728	1	1	0	0	0	0	0	1	0	0
ASB9	1	-1.4129	-0.984	-0.9491	-0.4638	0	1	0	0	0	0	0	0	0	0
ASCC1	5	-0.05567	0.2025	0.01342	-0.06909	1	1	0	0	0	0	0	0	0	0
ASCC2	1	-0.1461	-0.236	0.06997	-0.216	1	1	0	0	0	0	0	0	0	0
ASCC3	5	0.006543	0.01652	-0.5937	0.6002	1	1	0	0	0	0	0	0	0	1
ASF1A	3	0.1442	-0.1123	-0.4182	0.5624	1	1	1	0	0	0	0	0	0	1
ASF1B	1	-0.3087	-0.1638	0.5852	-0.894	1	1	0	0	0	0	0	0	1	0
ASGR1	1	-0.7467	0.9699	-2.5933	1.8466	0	1	0	0	0	0	0	0	0	0
ASH1L	5	-0.1073	0.005764	-0.3131	0.2058	1	0.8	1	1	0	0	0	0	0	1
ASH2L	1	0.1775	-0.06049	0.09421	0.08331	1	1	0	0	0	0	0	0	0	0
ASIP	1	0.2518	-0.637	0.3848	-0.133	1	0	0	0	0	0	0	0	0	0
ASL	1	-0.02675	0.01603	0.3384	-0.3652	1	1	0	0	0	0	0	0	0	0
ASMT	3	-0.03175	-0.07005	-0.5151	0.4834	1	0.333333	0	0	0	0	0	0	0	1
ASMTL	3	0.01543	0.04146	0.1024	-0.08699	1	1	0	0	0	0	0	0	0	0
ASMTL-AS1	3	0.01543	0.04146	0.1024	-0.08699	1	1	0	0	0	0	0	0	0	0
ASNA1	1	-0.3075	-0.4594	0.7107	-1.0183	1	1	0	0	0	0	0	0	1	0
ASNS	1	-0.302	0.6259	0.452	-0.754	1	1	0	0	0	0	0	0	0	0
ASNSD1	1	0.1049	-0.09429	-0.05474	0.1596	1	1	0	0	0	0	0	0	0	0
ASPH	7	-0.1784	0.1271	-1.1727	0.9942	1	0.857143	1	0	0	0	0	0	0	1
ASPHD2	2	-0.05115	0.03793	0.3102	-0.3613	1	1	0	0	0	0	0	0	0	0
ASPM	3	-0.1738	0.1059	-0.604	0.4302	1	1	0	0	0	0	0	0	0	0
ASPSCR1	1	-0.3241	-0.06195	-0.01583	-0.3083	1	1	0	0	0	0	0	0	0	0
ASRGL1	2	0.1563	-0.07142	0.5512	-0.3948	0	1	0	0	0	0	0	0	0	0
ASS1	1	-0.2775	0.657	-0.06659	-0.2109	1	0	0	0	0	0	0	0	0	0
ASTE1	3	0.1027	-0.00769	0.1927	-0.09002	1	1	0	0	0	0	0	0	0	0
ASTN2	2	0.2785	0.04563	0.7844	-0.5059	1	1	1	0	0	0	0	0	0	0
ASUN	1	-0.04152	-0.1356	-0.156	0.1145	1	1	0	0	0	0	0	0	0	0
ASXL1	3	-0.1917	0.01024	0.2829	-0.4746	1	1	1	0	0	0	0	0	1	0
ASXL2	5	-0.09658	-0.08335	0.4423	-0.5389	1	0.6	0	0	0	0	0	0	1	0
ATAD1	1	-0.3945	-0.05192	-1.0133	0.6188	1	0	1	0	0	0	0	0	0	0
ATAD2	4	-0.08506	0.08051	-0.5694	0.4843	1	1	1	0	0	0	0	0	0	0
ATAD2B	3	-0.09707	-0.03802	0.06778	-0.1648	1	0.333333	1	0	0	0	0	0	0	0
ATAD3A	3	-0.2425	-0.8034	0.05166	-0.2942	1	0.666667	0	0	0	0	0	0	0	0
ATAD3B	2	0.1982	-0.2889	0.2688	-0.07062	1	1	0	0	0	0	0	0	0	0
ATAD5	1	-0.1597	0.02545	-0.7002	0.5405	1	1	0	0	0	0	0	0	0	0
ATAT1	3	-0.06305	-0.2437	0.4142	-0.4772	1	1	0	0	0	0	0	0	0	0
ATE1	4	-0.1891	0.1612	0.1067	-0.2958	1	0.75	1	0	0	0	0	0	0	0
ATF1	5	-0.1556	0.01175	-0.2229	0.06724	1	0.8	0	1	0	0	1	0	0	0
ATF2	3	-0.4788	0.2444	-0.02211	-0.4567	1	0.666667	1	1	0	0	0	0	0	0
ATF3	2	-0.4102	0.8416	0.4221	-0.8323	1	0.5	1	1	0	0	0	0	0	0
ATF4	1	-0.2914	0.08444	-0.2757	-0.01573	1	1	0	1	0	0	1	0	0	0
ATF5	4	-0.2024	0.1713	-0.1262	-0.07624	1	1	0	1	0	0	1	0	1	0
ATF6	7	-0.08093	0.06642	-0.2418	0.1608	1	0.714286	0	0	0	1	0	0	0	1
ATF6B	4	-0.1976	-0.04834	-0.1414	-0.05624	1	0.5	0	1	0	0	0	0	0	0
ATF7	5	0.02622	0.05536	0.4376	-0.4114	1	0.8	1	1	0	0	0	0	1	0
ATF7IP	5	0.08844	0.04756	0.09287	-0.00443	1	0.8	0	0	0	0	0	0	0	0
ATF7IP2	2	0.008275	-0.2238	0.6934	-0.6851	1	0.5	1	0	0	0	0	0	0	0
ATG10	3	-0.1882	-0.00696	0.1529	-0.3411	1	0.666667	0	0	0	0	1	0	0	0
ATG12	3	-0.06622	-0.01202	-0.5162	0.4499	1	1	1	0	0	0	0	0	0	1
ATG13	3	-0.1932	-0.1829	0.5443	-0.7375	1	1	0	0	0	0	0	0	1	0
ATG14	2	-0.2999	0.2323	-0.09409	-0.2058	1	1	1	0	0	0	0	0	0	0
ATG16L1	2	0.06458	-0.155	0.4374	-0.3729	1	1	1	0	0	0	0	0	0	0
ATG16L2	2	-0.2674	-0.1793	-0.6879	0.4206	1	1	0	0	0	0	0	0	0	0
ATG2A	1	0.01649	-0.04993	0.4236	-0.4071	1	1	0	0	0	0	0	0	1	0
ATG2B	3	0.04792	0.1815	-0.4068	0.4547	1	0.666667	1	0	0	0	0	0	0	0
ATG3	2	-0.0612	-0.05428	-0.2835	0.2223	1	1	1	0	0	0	0	0	0	0
ATG4B	3	-0.00557	-0.2109	-0.01641	0.01084	1	0.666667	0	0	0	0	0	0	0	1
ATG4C	1	-0.1684	-0.2535	-0.5093	0.3409	1	1	0	0	0	0	0	0	0	0
ATG4D	1	-0.1998	-0.1353	0.5058	-0.7056	1	1	0	0	0	0	0	0	0	0
ATG5	4	0.09067	0.07002	-0.1097	0.2004	1	1	1	0	0	0	0	0	0	1
ATG7	6	0.04765	-0.1867	0.09196	-0.04431	1	0.666667	0	0	0	0	0	1	1	0
ATG9A	1	-0.3692	-0.254	-0.08537	-0.2838	1	1	0	0	0	0	1	0	0	0
ATG9B	2	-0.2524	-0.2729	-0.7713	0.519	1	0.5	0	0	0	0	0	0	0	0
ATHL1	1	-0.2223	-0.3017	-0.1684	-0.05386	1	1	1	0	0	0	0	0	0	0
ATIC	1	0.1153	-0.0786	0.321	-0.2056	1	1	0	0	0	0	0	0	0	0
ATL1	2	-0.05837	-0.05394	-0.6179	0.5595	1	1	0	0	0	0	0	0	0	0
ATL2	5	-0.01494	0.06944	-0.1217	0.1068	1	0.8	1	0	0	0	0	0	0	0
ATL3	1	1.3338	1.6875	1.3673	-0.03349	0	1	0	0	0	0	0	0	0	0
ATM	7	0.09187	0.1022	-0.2562	0.3481	1	0.571429	0	0	0	0	0	0	0	1
ATMIN	2	0.1062	-0.2296	-0.1338	0.24	1	1	1	0	0	0	0	0	0	0
ATN1	2	0.09768	0.04344	0.3044	-0.2067	1	0.5	0	0	0	0	0	0	0	0
ATOH8	3	0.2967	-0.4063	0.5489	-0.2521	0.666667	1	0	0	0	0	0	0	0	0
ATOX1	1	0.02401	-0.1309	0.06952	-0.04551	1	1	0	0	0	0	0	0	0	0
ATP10A	1	0.2502	0.6525	0.1571	0.09306	1	1	0	0	0	0	0	0	0	0
ATP10D	1	-0.1532	-0.07371	-0.1164	-0.03689	1	1	1	0	0	0	0	0	0	0
ATP11A	4	0.7506	0.7213	-0.05909	0.8097	0.5	0.75	1	0	0	0	0	0	0	0
ATP11B	6	0.01024	0.1169	-0.2014	0.2116	1	0.833333	1	0	0	0	0	0	0	0
ATP11C	2	0.07336	-0.1529	-0.9199	0.9933	1	0.5	1	0	0	0	0	0	0	1
ATP13A1	1	-0.2336	-0.2488	0.4279	-0.6614	1	1	0	0	0	0	0	0	1	0
ATP13A2	1	-0.2466	-0.17	-0.4614	0.2149	1	1	1	0	0	0	0	0	0	0
ATP13A3	2	0.1147	0.1433	-0.4491	0.5638	1	1	1	0	0	0	0	0	0	1
ATP13A4	1	-0.1042	0.6799	1.2186	-1.3228	1	0	0	0	0	0	0	0	0	0
ATP1A1	3	0.1322	0.2833	0.3849	-0.2527	1	0.666667	1	0	0	0	0	0	0	0
ATP1A1OS	3	0.1322	0.2833	0.3849	-0.2527	1	0.666667	0	0	0	0	0	0	0	0
ATP1A4	1	0.4954	1.7178	1.5678	-1.0724	1	0	0	0	0	0	0	0	0	0
ATP1B1	4	0.05886	-0.02077	0.1328	-0.0739	1	1	0	0	0	0	0	1	0	0
ATP1B3	3	0.1422	0.0965	0.05578	0.08639	1	1	0	0	0	0	0	0	0	0
ATP2A1	3	-0.04269	-0.337	0.2074	-0.2501	0.666667	0.666667	0	0	0	0	0	0	0	0
ATP2A2	3	-0.1696	-0.04885	0.2083	-0.3779	1	1	0	0	0	0	0	0	0	0
ATP2A3	3	-0.4074	-0.4822	-2.3058	1.8983	1	0.333333	0	0	0	0	0	0	0	1
ATP2B1	3	0.002312	-0.05146	-0.165	0.1673	1	1	1	0	0	0	0	0	0	0
ATP2B2	1	0.09942	1.3624	-0.06766	0.1671	1	0	0	0	0	0	0	0	0	0
ATP2B4	4	-0.1748	0.1382	0.4499	-0.6247	1	0.75	0	0	0	0	0	0	0	0
ATP2C1	7	0.04125	0.01382	0.06991	-0.02866	1	0.857143	0	0	0	0	0	1	0	0
ATP2C2	1	0.2189	-0.5862	0.4897	-0.2708	1	0	0	0	0	0	0	0	0	0
ATP5A1	1	0.1292	0.05443	0.1098	0.01943	1	1	0	0	0	0	0	0	0	0
ATP5B	1	0.09938	0.02171	0.4049	-0.3055	1	1	0	0	0	0	0	0	1	0
ATP5C1	4	0.1777	-0.07707	0.16	0.01766	1	1	0	0	0	0	0	1	0	0
ATP5D	2	0.0243	-0.144	0.7551	-0.7308	1	1	0	0	0	0	0	0	1	0
ATP5F1	4	0.1142	-0.1956	0.2727	-0.1585	1	1	1	0	0	0	0	0	0	0
ATP5G1	1	0.1168	-0.1013	0.117	-0.00015	1	1	0	0	0	0	0	0	0	0
ATP5G2	1	0.02299	0.06177	-0.0822	0.1052	1	1	0	0	0	0	0	0	0	0
ATP5G3	3	0.04011	-0.2581	-0.00564	0.04576	1	1	1	0	1	0	0	0	0	0
ATP5H	2	0.08381	0.113	0.2896	-0.2058	1	1	0	0	0	0	0	0	0	0
ATP5I	2	0.0619	0.1185	-0.3055	0.3674	1	1	0	0	0	0	0	0	0	0
ATP5J	2	0.1068	0.0806	0.6653	-0.5585	1	0.5	0	0	0	0	0	0	0	0
ATP5J2	1	0.04732	0.05484	-0.4023	0.4496	1	1	0	0	0	0	0	0	0	1
ATP5J2-PTCD1	5	0.07276	-0.01187	-0.1414	0.2142	1	1	0	0	0	0	0	0	0	1
ATP5L	3	0.09408	0.06647	-0.0388	0.1329	1	1	0	0	0	0	0	0	0	0
ATP5O	2	-0.01318	0.1201	0.3627	-0.3759	1	1	0	0	0	0	1	0	1	0
ATP5S	3	-0.03526	0.04056	-0.1131	0.07783	1	1	0	0	0	0	0	0	0	0
ATP5SL	3	-0.00628	0.09804	0.5909	-0.5972	1	1	0	0	0	0	0	0	0	0
ATP6AP1	1	0.08759	-0.1304	0.3063	-0.2188	1	1	0	0	0	0	0	0	0	0
ATP6AP2	1	-0.01389	0.002337	-0.2331	0.2192	1	1	0	0	0	0	0	0	0	0
ATP6V0A1	3	-0.2365	0.2508	0.3506	-0.5871	1	1	0	0	0	0	0	0	0	0
ATP6V0A2	5	-0.1148	0.001909	-0.4333	0.3185	1	0.4	0	0	0	0	0	0	0	0
ATP6V0A4	1	0.9087	1.5463	1.2282	-0.3195	0	1	0	0	0	0	0	0	0	0
ATP6V0B	1	0.03569	-0.2133	0.4058	-0.3701	1	1	0	0	0	0	0	0	0	0
ATP6V0C	1	-0.1534	-0.2302	0.3465	-0.4999	1	1	0	0	0	0	0	0	0	0
ATP6V0D1	2	0.06434	-0.1007	0.1691	-0.1048	1	1	0	0	0	0	0	0	0	0
ATP6V0E1	6	0.5846	0.1784	0.8175	-0.2329	1	1	0	0	0	0	0	1	0	0
ATP6V0E2	1	0.06125	-0.3647	0.04213	0.01912	1	1	0	0	0	0	0	0	0	0
ATP6V1A	3	0.04301	-0.1045	0.09154	-0.04854	1	1	1	0	0	0	0	0	0	0
ATP6V1B2	1	0.4032	-0.1699	0.5685	-0.1654	1	1	0	0	0	0	0	1	0	0
ATP6V1C1	4	0.04485	-0.05297	-0.2583	0.3031	1	0.75	1	0	0	0	0	0	0	1
ATP6V1C2	5	0.05937	0.2777	0.187	-0.1276	1	0.8	0	0	0	0	0	0	0	0
ATP6V1D	3	0.1719	-0.00337	0.1321	0.03985	1	1	1	0	0	0	0	1	0	0
ATP6V1E1	1	-0.07011	-0.1829	-0.2248	0.1547	1	1	0	0	0	0	0	0	0	0
ATP6V1F	1	0.1112	0.06353	-0.1876	0.2989	1	1	0	0	0	0	0	0	0	1
ATP6V1G1	2	0.05532	0.105	-0.2155	0.2708	1	1	1	0	0	0	0	0	0	1
ATP6V1G2	1	-0.308	0.1917	0.2122	-0.5201	1	0	0	0	0	0	0	0	0	0
ATP6V1G3	1	0.2515	0.4899	2.9022	-2.6507	1	0	0	0	0	0	0	0	0	0
ATP6V1H	3	-0.06904	-0.1057	0.0157	-0.08474	1	1	0	0	0	0	0	0	0	0
ATP7A	2	0.06943	0.05625	-0.7569	0.8263	1	1	1	0	0	0	0	0	0	1
ATP7B	1	0.07927	0.2094	0.05648	0.02278	1	0	0	0	0	0	0	0	0	0
ATP8A1	5	-0.1706	0.3745	-0.1987	0.02813	1	0.2	1	0	0	0	0	0	0	1
ATP8A2	1	-0.667	0.2744	-1.1987	0.5317	1	0	0	0	0	0	0	0	0	0
ATP8B1	5	0.3778	0.03131	0.5827	-0.2049	0.6	1	0	0	0	0	0	0	0	0
ATP8B2	2	0.05643	-0.132	0.2889	-0.2325	1	1	0	0	0	0	0	0	1	0
ATP8B3	1	-0.05182	0.494	0.539	-0.5909	1	1	0	0	0	0	0	0	0	0
ATP9A	2	0.2138	-0.2509	0.1193	0.09452	0.5	1	1	0	0	0	0	0	0	0
ATP9B	4	0.05688	0.1149	0.2117	-0.1548	1	0.75	0	0	0	0	0	0	0	0
ATPAF1	2	0.09767	-0.02516	-0.0621	0.1598	1	1	0	0	0	0	0	0	0	0
ATPAF2	2	-0.1348	-0.1956	-0.04405	-0.09073	1	0.5	0	0	0	0	0	0	0	0
ATPBD4	2	0.206	-0.4782	0.1262	0.0798	1	1	1	0	0	0	0	1	0	0
ATPIF1	3	0.05816	-0.08365	0.3206	-0.2624	1	1	0	0	0	0	0	0	1	0
ATR	3	-0.05551	-0.1235	-0.6391	0.5836	1	0.666667	0	0	0	0	0	0	0	1
ATRIP	1	-0.08665	-0.2549	0.2774	-0.3641	1	1	0	0	0	0	0	0	0	0
ATRN	2	0.1708	0.005905	0.1822	-0.01141	0.5	1	1	0	0	0	0	0	0	0
ATRX	6	-0.07645	-0.05651	-0.8889	0.8125	1	0.5	1	0	0	0	0	0	0	1
ATXN1	8	0.003646	0.2158	-0.04202	0.04567	0.125	1	1	0	0	0	0	0	0	0
ATXN10	2	-0.06307	-0.06087	-0.04281	-0.02026	1	1	1	0	0	0	0	0	0	0
ATXN1L	2	-0.1558	-0.1558	-0.6207	0.4649	1	1	1	0	0	0	1	0	0	1
ATXN2	4	-0.1215	0.194	0.1629	-0.2844	1	1	0	0	0	0	0	0	0	0
ATXN3	5	-0.1257	0.08884	-0.4314	0.3057	1	1	0	0	0	0	0	0	0	0
ATXN7	3	-0.2553	-0.3044	-0.2973	0.04205	1	1	1	0	0	0	0	0	0	0
ATXN7L1	2	-0.3028	0.4114	-0.8124	0.5095	0	1	0	0	0	0	0	0	0	0
ATXN7L2	1	0.1017	-0.09313	0.009807	0.09191	1	0	0	0	0	0	0	0	0	0
ATXN7L3	1	-0.2072	0.01281	0.1037	-0.3109	1	1	1	0	0	0	0	0	0	0
ATXN7L3B	2	0.01576	0.06817	0.1334	-0.1177	1	0.5	1	0	0	0	0	0	0	0
AUH	3	-0.2253	0.1989	0.09038	-0.3156	1	0.333333	1	0	0	0	0	0	1	0
AUP1	1	-0.1048	-0.2373	0.3828	-0.4875	1	1	0	0	0	0	0	0	1	0
AURKA	2	0.167	0.05842	0.8035	-0.6364	1	1	0	0	0	0	0	0	1	0
AURKAIP1	4	0.127	-0.01869	0.4959	-0.3689	1	1	0	0	0	0	0	0	1	0
AURKB	2	-0.1152	-0.04198	1.0618	-1.1769	1	0.5	0	0	0	0	0	0	1	0
AUTS2	8	-0.1027	0.007513	0.1019	-0.2046	1	0.125	0	0	0	0	0	0	1	0
AVEN	2	0.1062	-0.1322	-0.2453	0.3515	1	0.5	0	0	0	0	0	0	0	0
AVIL	5	0.2191	-0.05978	0.1863	0.0328	1	1	0	0	0	0	0	0	0	0
AVL9	1	0.02219	0.2606	0.7763	-0.7541	1	1	0	0	0	0	0	0	0	0
AVPI1	1	-0.02542	0.3444	0.344	-0.3694	1	1	0	0	0	0	0	0	0	0
AXIN1	2	-0.09734	-0.0873	-0.191	0.0937	1	0	0	0	0	0	0	0	0	0
AXIN2	1	-0.6051	-0.1719	-0.1699	-0.4352	1	1	1	0	0	0	1	0	0	0
AZGP1	1	-0.04122	2.2889	-0.2437	0.2025	1	1	0	0	0	0	0	0	0	0
AZGP1P1	1	0.01549	0.1533	0.5048	-0.4893	1	1	0	0	0	0	0	0	0	0
AZI1	1	-0.1077	-0.1831	-0.1226	0.0149	1	1	0	0	0	0	0	0	0	0
AZI2	5	-0.1013	0.1873	-0.2984	0.1971	1	0.8	0	0	0	0	0	0	0	1
AZIN1	4	0.04131	0.004661	0.3744	-0.3331	1	0.75	1	0	0	0	0	0	0	0
B2M	3	0.0627	0.204	0.5869	-0.5242	1	1	0	0	0	0	0	0	0	0
B3GALNT1	3	0.4457	-0.8936	0.2519	0.1938	0	1	1	0	0	0	0	0	0	0
B3GALNT2	6	0.1966	0.314	0.1089	0.08771	1	0.666667	0	0	0	0	0	0	0	1
B3GALT4	1	0.03377	0.4061	-0.2719	0.3056	1	1	0	0	0	0	0	0	0	0
B3GALT6	2	-0.01481	-0.2387	0.1349	-0.1497	1	1	0	0	0	0	0	0	0	0
B3GALTL	3	0.0402	-0.173	-0.7001	0.7403	1	0.666667	1	0	0	0	0	1	0	0
B3GAT3	1	-0.2388	-0.07485	-0.6544	0.4156	1	1	0	0	0	0	0	0	0	0
B3GNT1	1	0.1466	-0.1874	0.3585	-0.2119	1	1	1	0	0	0	0	0	0	0
B3GNT2	2	0.0731	0.116	0.8769	-0.8038	1	1	0	0	0	0	0	0	1	0
B3GNT5	1	0.6662	0.139	0.2732	0.3929	1	1	1	0	0	0	0	1	0	0
B3GNT7	3	0.02504	0.2256	-0.1738	0.1989	1	0	0	0	0	0	0	0	0	0
B3GNT8	1	1.3253	0.9116	0.4061	0.9192	0	1	0	0	0	0	0	0	0	0
B3GNT9	3	0.5541	0.07132	0.495	0.05907	0.666667	1	0	0	0	0	0	1	0	1
B3GNTL1	2	0.5712	-0.35	0.1895	0.3817	0	1	0	0	0	0	0	0	0	0
B4GALT1	4	-0.1432	0.09434	0.6436	-0.7868	1	0.75	1	0	0	0	0	0	1	0
B4GALT2	1	0.298	-0.06162	0.5111	-0.2131	1	1	0	0	0	0	0	0	0	0
B4GALT3	2	-0.1882	0.006728	0.2415	-0.4297	1	0.5	0	0	0	0	0	0	0	0
B4GALT4	1	0.02748	0.2972	0.4712	-0.4437	1	1	0	0	0	0	0	0	0	0
B4GALT5	3	-0.09489	-0.02993	-0.1452	0.05031	1	1	0	0	0	0	0	0	0	0
B4GALT6	4	0.05033	0.01572	-1.1579	1.2082	1	0.5	1	0	0	0	0	0	0	1
B4GALT7	2	0.06482	-0.1193	0.1788	-0.1139	1	1	0	0	0	0	0	0	0	0
B9D1	4	-0.2691	-0.1642	0.242	-0.511	0.75	1	0	0	0	0	1	0	1	0
B9D2	1	0.05191	0.01601	0.5059	-0.454	1	1	0	0	0	0	0	0	0	0
BAALC	1	0.3677	0.03426	0.1879	0.1798	0	1	1	0	0	0	0	0	0	0
BABAM1	1	0.09953	-0.03021	0.7739	-0.6744	1	1	0	0	0	0	0	0	1	0
BACE1	5	0.3834	0.276	0.2416	0.1418	0.2	1	1	0	0	0	0	0	0	0
BACE2	2	-0.7408	-0.27	0.6311	-1.3719	1	1	0	0	0	0	0	0	1	0
BACH1	3	-0.1377	0.2168	0.01091	-0.1486	1	0.666667	1	1	0	0	0	0	0	0
BACH2	6	-0.2009	0.8739	-0.118	-0.08285	1	0.166667	1	1	0	0	0	0	0	0
BAD	3	0.1195	-0.07328	0.59	-0.4705	1	0.666667	0	0	0	0	0	0	1	0
BAG1	3	-0.02093	-0.2814	0.1676	-0.1885	1	0.666667	1	0	0	0	0	0	0	0
BAG2	2	0.09466	-0.1637	-0.04754	0.1422	1	1	0	0	0	0	0	0	0	0
BAG3	1	0.8106	0.4526	1.0463	-0.2357	1	1	0	0	0	1	0	1	0	0
BAG4	3	0.1508	-0.2296	0.2493	-0.09845	1	1	1	0	0	0	0	0	0	0
BAG5	3	0.02831	-0.1343	-0.06154	0.08984	1	1	1	0	0	0	0	0	0	0
BAG6	3	-0.06389	-0.1723	0.232	-0.2959	1	1	0	0	0	0	0	0	1	0
BAGE	2	0.2567	0.1591	-0.6938	0.9505	1	1	0	0	0	0	0	0	0	0
BAHCC1	2	0.2913	0.8055	0.2878	0.003503	1	1	0	0	0	0	0	0	0	0
BAHD1	1	0.342	0.1732	0.4893	-0.1472	1	1	1	0	0	0	0	1	0	0
BAI2	1	-0.133	0.1518	-1.6977	1.5648	1	1	0	0	0	0	0	0	0	1
BAI3	1	0.9535	0.00308	-0.4569	1.4104	0	1	0	0	0	0	0	0	0	0
BAIAP2	1	0.2465	0.7017	0.3187	-0.0722	1	0	0	0	0	0	0	0	0	0
BAIAP2L1	3	-0.2122	0.3313	0.106	-0.3182	1	0.666667	1	0	0	0	0	0	0	0
BAIAP3	2	-0.06223	-0.06997	0.261	-0.3233	1	1	0	0	0	0	0	0	0	0
BAK1	1	0.06374	0.01764	0.3023	-0.2386	1	1	0	0	0	0	0	0	0	0
BAMBI	1	-0.337	0.3733	-0.2706	-0.06643	0	1	0	0	0	0	0	0	0	0
BANF1	2	-0.22	-0.1849	0.2022	-0.4222	1	1	0	0	0	0	1	0	0	0
BANK1	3	0.3506	-0.2162	0.4075	-0.0569	1	0	1	0	0	0	0	0	0	0
BANP	2	0.2124	-0.1805	0.4516	-0.2392	1	1	0	0	0	0	0	0	1	0
BAP1	2	-0.07605	-0.1171	0.2523	-0.3283	1	1	1	0	0	0	0	0	0	0
BARD1	1	0.08739	-0.01563	0.2742	-0.1868	1	1	0	0	0	0	0	0	0	0
BASP1	1	0.1928	0.04871	0.9207	-0.7279	1	1	0	0	0	0	0	0	1	0
BATF2	1	-0.2432	-0.242	1.0736	-1.3168	1	1	0	1	0	0	0	0	1	0
BATF3	1	0.3485	0.3342	0.537	-0.1885	0	1	0	1	0	0	0	0	0	0
BAX	3	0.1001	-0.0082	0.09711	0.003036	1	1	0	0	0	0	0	0	0	0
BAZ1A	1	-0.00456	-0.2531	-1.0344	1.0298	1	1	0	0	0	0	0	0	0	1
BAZ1B	4	-0.09052	-0.2532	-0.6564	0.5658	1	0.5	0	0	0	0	0	0	0	1
BAZ2A	4	-0.0727	-0.1072	-0.03136	-0.04135	1	1	0	0	0	0	0	0	0	0
BAZ2B	2	0.2314	0.2782	-0.29	0.5214	1	1	0	0	0	0	0	0	0	0
BBC3	1	0.005931	0.1753	0.05271	-0.04678	1	1	0	0	0	0	0	0	0	0
BBIP1	9	-0.2814	0.2983	-0.5065	0.225	1	0.555556	0	0	0	0	1	0	0	1
BBS1	1	-0.03205	0.005317	0.458	-0.4901	1	1	0	0	0	0	0	0	0	0
BBS10	1	-0.2291	-0.09216	-0.4729	0.2438	1	1	1	0	0	0	0	0	0	0
BBS12	1	-0.07705	0.1081	0.2001	-0.2772	1	1	1	0	0	0	0	0	0	0
BBS2	1	0.1032	0.02579	-0.1347	0.2379	1	1	1	0	0	0	0	0	0	0
BBS4	2	-0.08391	-0.01591	-0.6264	0.5425	1	1	0	0	0	0	0	0	0	1
BBS7	2	-0.04224	-0.03755	-0.4686	0.4264	1	1	1	0	0	0	0	0	0	0
BBS9	4	0.3718	0.2305	0.3253	0.04649	1	1	0	0	0	0	0	0	0	0
BBX	9	-0.09819	0.003012	-0.8686	0.7704	1	0.888889	1	1	0	0	0	0	0	1
BCAM	1	0.8344	-0.03049	0.02522	0.8092	0	1	0	0	0	0	0	0	0	0
BCAN	1	-0.2095	0.2101	-0.2116	0.002094	1	1	0	0	0	0	0	0	0	0
BCAP29	7	-0.08219	-0.2189	-0.7576	0.6754	1	0.714286	1	0	0	0	0	0	0	1
BCAP31	1	0.1301	-0.05945	0.241	-0.1109	1	1	0	0	0	0	0	0	0	0
BCAR1	2	-0.1575	-0.8805	-0.2224	0.0649	0.5	1	0	0	0	0	0	0	0	0
BCAR3	2	-0.3485	-0.08421	-0.00389	-0.3446	0.5	1	0	0	0	0	0	0	1	0
BCAS1	2	-0.0499	0.3995	0.2841	-0.334	1	0	0	0	0	0	0	0	0	0
BCAS2	1	0.03617	-0.01574	-0.1717	0.2079	1	1	0	0	0	0	0	0	0	0
BCAS3	1	0.5419	0.4107	0.8729	-0.331	1	1	0	0	0	0	0	1	0	0
BCAS4	4	0.298	0.2985	0.7386	-0.4406	1	0.5	0	0	0	1	0	1	0	0
BCAT1	4	-0.3161	0.2451	-0.2737	-0.0424	1	1	1	0	0	0	0	0	0	0
BCAT2	1	0.03466	0.05424	0.4331	-0.3984	1	1	0	0	0	0	0	0	1	0
BCCIP	4	-0.05087	-0.2105	-0.2832	0.2323	1	1	0	0	0	0	0	0	0	1
BCDIN3D	1	-0.1615	-0.02213	0.1292	-0.2907	1	1	0	0	0	0	0	0	0	0
BCHE	1	0.0515	0.1577	-1.2141	1.2656	1	1	0	0	0	0	0	0	0	1
BCKDHA	1	-0.2588	0.1798	0.5896	-0.8485	1	1	0	0	0	0	0	0	1	0
BCKDHB	1	0.03134	-0.2177	0.4313	-0.4	1	1	0	0	0	0	0	0	0	0
BCKDK	1	-0.08392	-0.0267	0.3449	-0.4288	1	1	0	0	0	0	0	0	1	0
BCL10	4	-0.1704	0.2319	-0.2014	0.03103	1	0.75	1	0	0	0	0	0	0	0
BCL11A	5	-0.03778	0.04205	0.613	-0.6508	1	1	1	0	0	0	0	0	1	0
BCL2	6	0.03566	0.1023	0.106	-0.0703	1	0.333333	1	0	0	0	0	0	0	0
BCL2A1	1	-0.09292	0.06341	0.3856	-0.4785	1	1	0	0	0	0	0	0	1	0
BCL2L1	4	-0.276	-0.1614	0.4254	-0.7013	1	1	0	0	0	0	0	0	1	0
BCL2L11	7	0.01939	0.2055	-0.1557	0.1751	1	0.714286	1	0	0	0	0	0	0	0
BCL2L12	2	-0.3295	-0.2138	-0.00137	-0.3281	1	1	0	0	0	0	1	0	0	0
BCL2L13	4	-0.1453	-0.03864	-0.0242	-0.1211	1	0.75	0	0	0	0	1	0	0	0
BCL2L15	1	0.2438	0.6229	-0.2148	0.4586	1	0	1	0	0	0	0	0	0	0
BCL2L2	2	0.1904	-0.2886	0.09691	0.09352	1	0.5	1	0	0	0	0	0	0	0
BCL3	1	0.04477	-0.276	0.01508	0.02969	1	1	0	0	0	0	0	0	0	0
BCL6	2	-0.3127	0.2056	-0.4842	0.1715	1	0.5	1	1	0	0	0	0	0	0
BCL6B	1	-0.03326	-1.111	0.3663	-0.3996	0	1	1	1	0	0	0	0	0	0
BCL7A	1	-0.01655	-0.09066	-0.1209	0.1044	1	1	0	0	0	0	0	0	0	0
BCL7B	1	-0.2195	-0.2044	-0.4197	0.2002	1	1	0	0	0	0	1	0	0	0
BCL7C	1	-0.4928	-0.2109	-0.04059	-0.4522	1	1	0	0	0	0	0	0	0	0
BCL9	2	0.2135	0.4266	0.2363	-0.02276	1	1	1	0	0	0	0	0	0	0
BCL9L	3	0.5193	0.3965	0.8991	-0.3798	0.666667	0.666667	0	0	0	0	0	0	0	0
BCLAF1	7	0.00602	-0.01676	-0.7983	0.8043	1	0.714286	1	0	0	0	0	0	0	1
BCO2	1	-0.2488	-0.2396	0.1203	-0.3691	1	0	1	0	0	0	0	0	0	0
BCOR	4	0.02757	0.06774	-0.4016	0.4291	1	0.75	0	0	0	0	0	1	0	0
BCORL1	2	0.1917	0.2454	0.1652	0.02654	1	0.5	1	0	0	0	0	0	0	0
BCR	4	0.2271	0.04565	0.4355	-0.2084	1	1	0	0	0	0	0	0	0	0
BCRP3	1	-0.01893	-0.4306	0.1806	-0.1995	1	0	0	0	0	0	0	0	0	0
BCS1L	1	0.02111	-0.1786	0.234	-0.2129	1	1	0	0	0	0	0	0	0	0
BCYRN1	16	-0.1435	-0.06718	-0.1987	0.05522	1	0.8125	0	0	0	0	1	0	0	1
BDAG1	2	0.5361	-0.1522	0.7652	-0.229	1	0	0	0	0	0	0	0	0	0
BDH1	1	0.05954	-0.1512	0.3679	-0.3084	1	0	0	0	0	0	0	0	0	0
BDH2	2	0.1396	-0.01876	-0.4307	0.5704	1	1	0	0	0	0	0	0	0	0
BDNF	5	0.43	0.7245	0.584	-0.154	0.2	1	1	0	0	0	0	0	0	0
BDNF-AS1	2	-0.4177	-0.298	-0.5473	0.1296	0	1	0	0	0	0	0	0	0	0
BDP1	3	-0.1216	-0.1408	-0.03492	-0.0867	1	0.666667	1	0	0	0	0	0	0	0
BECN1	2	-0.05768	0.1444	-0.1469	0.0892	1	1	0	0	0	0	0	0	0	0
BEND3	1	0.1724	-0.3353	0.1946	-0.02214	1	1	0	0	0	0	0	0	0	0
BEND4	1	-0.00448	-0.1296	0.6629	-0.6674	1	0	1	0	0	0	0	0	0	0
BEND5	1	-0.00863	0.006682	0.6629	-0.6715	1	0	0	0	0	0	0	0	0	0
BEND6	1	1.4235	1.2026	0.293	1.1305	0	1	0	0	0	0	0	0	0	0
BEND7	1	0.1363	-0.06402	-0.1551	0.2914	1	1	0	0	0	0	0	0	0	1
BEST1	2	0.297	0.1011	0.341	-0.04401	1	0.5	0	0	0	0	0	0	0	0
BEST3	1	-0.439	0.6183	-0.7368	0.2978	1	1	1	0	0	0	0	0	0	0
BEST4	1	-0.6585	0.1619	-0.0736	-0.5849	1	0	0	0	0	0	0	0	0	0
BET1	1	0.04355	-0.05899	-0.9469	0.9905	1	1	1	0	0	0	0	0	0	1
BET1L	2	0.01596	-0.1474	0.3707	-0.3548	0.5	1	0	0	0	0	0	0	0	0
BET3L	3	0.4368	0.3545	0.5394	-0.1026	0.333333	0.666667	0	0	0	0	0	0	0	0
BEX1	1	-0.422	0.3423	-0.297	-0.125	0	1	0	0	0	0	0	0	0	0
BEX2	1	1.5591	1.5827	3.8242	-2.265	0	1	0	0	0	0	0	0	1	0
BEX4	1	1.0125	3.2245	1.6909	-0.6784	0	1	1	0	0	0	0	0	0	0
BEX5	1	0.8932	-0.8394	1.1721	-0.2789	0	1	0	0	0	0	0	0	0	0
BFAR	1	-0.2043	0.04833	-0.00644	-0.1978	1	1	0	0	0	0	0	0	0	0
BFSP1	1	0.1103	-0.8304	0.5668	-0.4565	0	1	0	0	0	0	0	0	0	0
BFSP2	2	-0.2264	0.1089	0.5594	-0.7858	1	0	0	0	0	0	0	0	0	0
BGLAP	1	-0.2704	-0.00434	0.25	-0.5204	1	1	0	0	0	0	0	0	1	0
BGN	3	1.1674	0.6953	-1.3489	2.5163	0	1	0	0	0	0	0	0	0	1
BHLHB9	1	-0.3422	-0.7688	-0.3989	0.05666	0	1	0	0	0	0	0	0	0	0
BHLHE40	1	-0.3194	-0.00731	-0.04457	-0.2748	1	1	0	0	0	0	0	0	0	0
BHLHE41	1	-0.5033	-1.2802	-1.0623	0.5589	0	1	0	0	0	0	0	0	0	0
BICC1	2	0.1317	-0.6556	1.2986	-1.167	0.5	1	0	0	0	0	0	0	0	0
BICD1	7	-0.1018	0.06504	-0.2552	0.1534	1	0.857143	0	0	0	0	0	0	0	1
BICD2	3	0.1758	0.09341	-0.2082	0.384	1	1	1	0	0	0	0	0	0	1
BID	4	-0.1605	-0.3151	-1.0376	0.8772	1	1	0	0	0	0	1	0	0	1
BIK	2	-0.2263	-0.07442	-0.5749	0.3486	1	0	0	0	0	0	0	0	0	0
BIN1	5	-0.3449	0.6359	-0.5774	0.2325	0	1	0	0	0	0	0	0	0	0
BIN2	1	-0.4468	-0.09581	-1.3505	0.9037	1	0	1	0	0	0	0	0	0	0
BIN3	2	0.2198	0.1808	0.2788	-0.05904	1	0.5	0	0	0	0	0	0	1	0
BIRC2	1	1.168	0.1488	0.8343	0.3337	0	1	0	0	0	0	0	0	0	0
BIRC3	1	-0.4957	-2.275	-2.1569	1.6612	0	1	1	0	0	0	0	0	0	0
BIRC5	4	0.1337	0.03408	0.4561	-0.3224	1	1	0	0	0	0	0	0	1	0
BIRC6	5	-0.2144	0.1179	-0.1368	-0.07758	1	0.6	1	0	0	0	0	0	0	0
BIRC7	1	-0.2273	0.5836	-0.9542	0.7269	1	0	0	0	0	0	0	0	0	0
BIVM	3	-0.0145	-0.04895	-0.1656	0.1511	0.333333	1	1	0	0	0	0	0	0	0
BIVM-ERCC5	5	0.08397	0.05604	0.07597	0.008001	0.6	0.8	0	0	0	0	0	0	0	0
BLCAP	1	-0.04672	-0.1986	-0.1794	0.1326	1	1	1	0	0	0	0	0	0	0
BLK	3	-0.04398	0.208	0.5352	-0.5792	1	0	0	0	0	0	0	0	0	0
BLM	1	-0.07233	-0.05107	-0.3757	0.3034	1	1	0	0	0	0	0	0	0	0
BLMH	1	0.05663	0.03897	0.3634	-0.3068	1	1	0	0	0	0	0	0	0	0
BLNK	2	-0.05094	0.1094	0.6074	-0.6583	1	0	0	0	0	0	0	0	0	0
BLOC1S1	1	-0.2233	-0.06432	-0.00336	-0.2199	1	1	0	0	0	0	0	0	0	0
BLOC1S2	1	0.0256	0.1926	-0.2956	0.3212	1	1	0	0	0	0	0	0	0	1
BLOC1S3	1	0.2131	0.4161	0.4481	-0.2351	1	1	0	0	0	0	0	0	0	0
BLVRA	2	0.1061	0.02134	0.5206	-0.4146	0.5	1	0	0	0	0	0	0	0	0
BLVRB	1	-0.181	0.2723	0.4805	-0.6614	1	1	0	0	0	0	0	0	1	0
BLZF1	6	-0.1829	0.05495	-0.5594	0.3765	1	0.666667	0	0	0	0	0	0	0	0
BMF	1	0.06031	-0.1386	-0.4922	0.5525	1	0	1	0	0	0	0	0	0	0
BMI1	1	0.05134	-0.09178	-0.5699	0.6213	1	1	1	0	0	0	0	0	0	1
BMP1	1	-0.1651	-0.3464	-0.4838	0.3188	0	1	1	0	0	0	0	0	0	0
BMP2	1	1.4188	1.0558	1.9319	-0.5132	0	1	0	1	0	0	0	0	0	0
BMP2K	4	-0.156	0.1891	-0.1469	-0.0091	1	0.75	1	0	0	0	1	0	0	0
BMP5	1	1.1251	1.3424	-0.2073	1.3324	1	0	0	0	0	1	0	1	0	0
BMP6	2	0.3968	0.3465	0.2142	0.1827	0.5	1	0	0	0	0	0	0	0	0
BMP7	4	0.3911	0.194	0.1821	0.209	1	0	1	0	0	0	0	0	0	0
BMP8B	4	0.1437	0.5132	0.2943	-0.1506	1	1	0	0	0	0	0	1	1	0
BMPER	2	-0.6465	0.6887	-0.7702	0.1237	0.5	1	1	0	0	0	0	0	0	0
BMPR1A	3	-0.05729	-0.03433	-1.1107	1.0534	1	0	0	0	0	0	0	0	0	0
BMPR1B	2	1.0235	0.4268	0.8066	0.2169	0	1	0	0	0	0	0	0	0	0
BMPR2	6	0.2604	0.1345	0.004892	0.2555	0.833333	1	1	0	0	0	0	0	0	1
BMS1	1	-0.06634	-0.01242	-0.7736	0.7072	1	1	0	0	0	0	0	0	0	1
BMS1P1	2	-0.1692	0.2177	0.2158	-0.385	1	0.5	0	0	0	0	0	0	0	0
BMS1P4	1	-0.7994	0.2136	-0.9487	0.1492	1	0	0	0	0	0	0	0	0	0
BNC1	1	0.575	-0.1727	0.7001	-0.1251	0	1	0	1	0	0	0	0	0	0
BNC2	8	0.3534	-0.04513	-0.02064	0.3741	0.125	1	1	1	0	0	0	0	0	1
BNIP1	3	0.2253	0.2307	0.4523	-0.227	1	1	0	0	0	0	0	1	0	0
BNIP2	1	-0.1024	-0.0266	-0.9991	0.8966	1	1	0	0	0	0	0	0	0	1
BNIP3	2	0.6225	0.3427	0.001019	0.6215	0.5	0.5	1	0	0	0	0	0	0	0
BNIP3L	2	-0.03095	0.2705	-0.505	0.474	1	1	1	0	0	0	0	0	0	1
BOC	1	-0.4713	-0.4933	-0.6171	0.1458	1	0	1	0	0	0	0	0	0	0
BOD1	1	0.0579	0.08446	0.235	-0.1771	1	1	0	0	0	0	0	0	0	0
BOD1L	2	-0.09235	0.167	-1.1793	1.0869	1	1	0	0	0	0	0	0	0	1
BOK	1	0.4152	0.6313	0.9372	-0.522	0	1	0	0	0	0	0	0	0	0
BOK-AS1	1	0.4152	0.6313	0.9372	-0.522	0	1	0	0	0	0	0	0	0	0
BOLA1	1	-0.2001	0.1145	0.08989	-0.29	1	1	0	0	0	0	0	0	0	0
BOLA2	5	-0.03532	0.1617	0.2232	-0.2585	1	1	0	0	0	0	0	0	0	0
BOLA3	1	0.1011	-0.02033	-0.06482	0.1659	1	1	0	0	0	0	0	0	0	0
BOLL	1	-0.3709	0.1669	-0.9043	0.5334	1	1	1	0	0	0	0	0	0	0
BOP1	2	0.2347	-0.07435	0.4125	-0.1778	1	1	0	0	0	0	0	0	0	0
BORA	3	0.0959	-0.08363	-0.3389	0.4348	1	0.333333	0	0	0	0	0	0	0	1
BPGM	2	0.08147	0.07753	-0.1779	0.2594	1	1	0	0	0	0	0	0	0	0
BPHL	1	0.2756	0.1279	0.6849	-0.4093	1	1	0	0	0	0	0	0	0	0
BPNT1	2	0.02092	0.119	0.4202	-0.3993	1	1	0	0	0	0	0	0	0	0
BPTF	7	-0.01469	0.08102	-0.2959	0.2812	1	0.714286	1	0	0	0	0	0	0	0
BRAF	2	-0.0699	0.1071	0.3875	-0.4574	1	1	0	0	0	0	0	0	1	0
BRAP	4	0.1084	0.08756	0.09501	0.01336	1	1	0	0	0	0	0	0	0	1
BRAT1	1	0.689	-0.1567	0.8237	-0.1347	1	1	0	0	0	0	0	1	0	0
BRCA1	2	-0.1688	-0.1563	-0.2947	0.1259	1	0.5	0	1	0	0	0	0	0	0
BRCA2	2	-0.1397	-0.1716	-0.02089	-0.1188	1	0.5	1	0	0	0	0	0	0	0
BRCC3	3	0.03564	-0.1423	-0.6908	0.7264	1	1	0	0	0	0	0	0	0	1
BRD1	2	0.04686	-0.122	-0.1774	0.2242	1	1	1	0	0	0	0	0	0	0
BRD2	3	-0.01951	0.0499	-0.08616	0.06665	1	1	0	0	0	0	0	0	0	0
BRD3	4	0.08975	0.1685	-0.06943	0.1592	1	0.5	0	0	0	0	0	1	0	0
BRD4	7	-0.1084	0.0766	0.4238	-0.5322	1	0.857143	0	0	0	0	0	0	1	0
BRD7	2	-0.00418	-0.1789	-0.443	0.4388	1	1	0	0	0	0	0	0	0	1
BRD7P3	1	-0.1265	0.7848	-0.5289	0.4024	1	0	0	0	0	0	0	0	0	0
BRD8	2	-0.03091	0.001937	0.4613	-0.4922	1	1	0	0	0	0	0	0	0	0
BRD9	1	-0.02403	0.03546	-0.1541	0.1301	1	1	0	0	0	0	0	0	0	0
BRE	7	-0.1199	0.124	0.0712	-0.1911	1	0.571429	0	0	0	0	0	0	0	0
BRF1	2	0.1101	-0.01969	-0.1838	0.294	1	0.5	0	0	0	0	0	0	0	1
BRF2	4	0.1879	0.1326	-0.1744	0.3623	0.75	1	0	0	0	0	0	0	0	0
BRI3	2	0.1194	0.08236	0.06416	0.05521	1	1	0	0	0	0	0	0	0	0
BRI3BP	1	-0.05654	-0.1559	1.1872	-1.2438	1	1	0	0	0	0	0	0	1	0
BRIP1	2	0.0109	-0.01833	-0.1571	0.168	1	1	0	0	0	0	0	0	0	0
BRIX1	2	0.02917	-0.05198	0.04877	-0.0196	1	1	0	0	0	0	0	0	0	0
BRK1	1	0.4884	0.2651	0.4373	0.0511	1	0	0	0	0	0	0	0	0	0
BRMS1	1	0.007905	-0.1574	0.3793	-0.3714	1	1	0	0	0	0	0	0	0	0
BRMS1L	2	0.02627	-0.09327	-0.4185	0.4448	1	1	1	0	0	0	0	0	0	1
BROX	1	-0.03221	0.03815	-0.3641	0.3319	1	1	0	0	0	0	0	0	0	0
BRP44	1	0.1332	0.08184	0.2288	-0.09552	1	1	0	0	0	0	0	0	0	0
BRP44L	1	0.05985	0.04535	-0.3068	0.3666	1	0	1	0	0	0	0	0	0	0
BRPF1	1	-0.00359	0.06985	-0.1757	0.1721	1	1	1	0	0	0	0	0	0	0
BRPF3	3	0.3735	0.3362	-0.256	0.6295	1	0.333333	1	0	0	0	0	0	0	1
BRWD1	7	-0.09735	0.1198	-0.3241	0.2267	1	0.714286	1	0	0	0	0	0	0	0
BRWD1-IT2	1	0.1896	0.1263	0.1973	-0.0077	1	0	0	0	0	0	0	0	0	0
BRWD3	3	0.08213	-0.1112	-0.7098	0.7919	1	0.666667	0	0	0	0	0	0	0	0
BSCL2	2	0.09479	-0.00973	0.5038	-0.409	1	1	0	0	0	0	0	0	1	0
BSDC1	3	-0.06605	-0.14	0.4879	-0.554	1	0.666667	1	0	0	0	0	0	1	0
BSG	1	-0.06908	-0.03515	0.2098	-0.2788	1	1	0	0	0	0	0	0	0	0
BSN-AS2	1	-0.2226	-0.09631	0.444	-0.6666	1	0	0	0	0	0	0	0	0	0
BSPRY	2	-0.1085	0.7173	0.3212	-0.4298	1	0	1	0	0	0	0	0	0	0
BST1	1	-0.7112	0.4601	-0.5743	-0.1369	0	1	1	0	0	0	0	0	0	0
BTBD1	1	-0.04329	0.06799	-0.6681	0.6248	1	1	1	0	0	0	0	0	0	1
BTBD10	1	0.09455	-0.218	0.5312	-0.4367	1	1	0	0	0	0	0	0	1	0
BTBD11	2	0.7784	1.7348	2.1193	-1.3409	0	1	0	0	0	0	0	0	0	0
BTBD18	3	0.2135	-0.02213	0.3755	-0.1621	1	0.666667	0	0	0	0	0	0	0	0
BTBD19	2	-0.6293	0.5701	-1.0786	0.4492	0.5	1	0	0	0	0	0	0	0	0
BTBD2	2	-0.3726	-0.2244	-0.3392	-0.03338	1	0.5	0	0	0	0	0	0	0	0
BTBD3	3	-0.4479	0.2398	-0.4232	-0.02471	0.333333	1	1	0	0	0	0	0	0	0
BTBD6	1	0.003528	-0.05966	0.5126	-0.5091	1	1	0	0	0	0	0	0	1	0
BTBD7	5	-0.1569	-0.04001	-0.2095	0.05257	1	1	1	0	0	0	1	0	0	0
BTBD8	1	-0.4345	0.3185	1.0717	-1.5062	1	0	0	0	0	0	0	0	0	0
BTBD9	1	-0.01713	0.1063	0.02304	-0.04018	1	1	1	0	0	0	0	0	0	0
BTD	3	0.715	0.4672	0.8808	-0.1657	0.666667	0.333333	0	0	0	0	0	0	0	0
BTF3	3	0.07062	0.07954	0.3956	-0.325	1	1	0	0	0	0	0	0	0	0
BTF3L4	4	0.08416	-0.0863	0.203	-0.1188	1	1	0	0	0	0	0	0	0	0
BTG1	3	0.003881	0.3866	0.0712	-0.06732	1	0.666667	0	0	0	0	0	0	1	0
BTG3	3	0.7381	0.4696	1.154	-0.4158	1	1	0	0	0	0	0	1	0	0
BTK	1	0.2079	-0.1222	-0.1822	0.3901	1	0	0	0	0	0	0	0	0	0
BTLA	1	-0.1709	0.0385	0.1664	-0.3373	1	0	1	0	0	0	0	0	0	0
BTN2A1	3	-0.1394	-0.0407	-0.471	0.3316	1	1	0	0	0	0	0	0	0	0
BTN2A2	2	-0.04549	0.09244	0.2917	-0.3371	1	1	1	0	0	0	0	0	0	0
BTN3A1	2	-0.01104	-0.01312	0.1741	-0.1852	1	1	1	0	0	0	0	0	0	0
BTN3A2	2	-0.1907	-0.1014	-0.2152	0.02452	1	1	0	0	0	0	0	0	0	0
BTN3A3	3	-0.2525	-0.03657	0.2434	-0.4958	1	1	0	0	0	0	0	0	0	0
BTNL3	1	0.1946	-0.6669	-0.1167	0.3113	1	1	1	0	0	0	0	0	0	0
BTNL8	1	-1.1784	-0.1	-1.2832	0.1048	1	0	0	0	0	0	0	0	0	0
BTNL9	1	0.2851	-0.2552	0.7837	-0.4986	0	1	1	0	0	0	0	0	0	0
BTRC	2	-0.06524	-0.06269	0.07587	-0.1411	1	1	1	0	0	0	0	0	0	0
BUB1	5	-0.09673	-0.1445	0.3555	-0.4522	1	0.4	1	0	0	0	0	0	0	0
BUB1B	1	-0.1017	-0.0905	0.04969	-0.1514	1	1	0	0	0	0	0	0	0	0
BUB3	4	0.007095	0.1801	-0.01019	0.01729	1	1	1	0	0	1	0	0	0	1
BUD13	1	0.05144	-0.0617	0.1591	-0.1077	1	1	1	0	0	0	0	0	0	0
BUD31	3	0.05479	-0.02149	-0.07759	0.1324	1	1	0	0	0	0	0	0	0	1
BVES	2	0.7794	1.4418	1.0798	-0.3003	0.5	1	1	0	0	0	0	0	0	0
BYSL	1	0.0659	-0.03041	0.3189	-0.253	1	1	0	0	0	0	0	0	0	0
BZRAP1	1	-0.4505	-0.3386	-1.839	1.3885	1	0	0	0	0	0	0	0	0	0
BZW1	2	0.0484	0.02834	-0.1291	0.1775	1	1	1	0	0	0	0	0	0	1
BZW2	1	0.0119	-0.1738	0.02184	-0.00994	1	1	0	0	0	0	0	0	0	0
C10orf103	5	0.1063	0.01342	0.1918	-0.08546	1	0.6	0	0	0	0	0	0	0	0
C10orf11	1	0.3882	-0.2104	0.8144	-0.4263	1	1	0	0	0	0	0	0	0	0
C10orf116	2	0.2574	-0.2828	0.4736	-0.2161	0	1	0	0	0	0	0	0	0	0
C10orf118	4	-0.5917	0.03858	-1.1642	0.5725	1	0.5	1	0	0	0	0	0	0	0
C10orf12	2	0.1643	0.4249	0.2243	-0.05996	1	0	1	0	0	0	0	0	0	0
C10orf125	1	-0.2651	0.5205	-0.3071	0.04198	0	1	0	0	0	0	0	0	0	0
C10orf128	2	0.1466	-0.1112	-0.01846	0.165	1	0	0	0	0	0	0	0	0	0
C10orf137	3	-0.04387	0.4003	-0.1695	0.1257	1	0.333333	0	0	0	0	0	0	0	0
C10orf2	1	0.02778	-0.00106	-0.1875	0.2152	1	1	0	0	0	0	0	0	0	0
C10orf26	1	-0.1137	0.06664	0.02421	-0.1379	1	1	1	0	0	0	0	0	0	0
C10orf28	2	0.03183	0.3379	0.09705	-0.06522	1	0	0	0	0	0	0	0	0	0
C10orf32	1	-0.08929	0.05047	-0.5039	0.4147	1	1	1	0	0	0	0	0	0	1
C10orf46	5	-0.1618	0.3573	-0.1463	-0.01545	1	0.6	1	0	0	0	0	0	0	0
C10orf47	2	0.2677	-0.611	1.1115	-0.8438	0	1	1	0	0	0	0	0	0	0
C10orf53	1	0.1923	0.8903	0.241	-0.04876	1	0	1	0	0	0	0	0	0	0
C10orf54	1	0.0894	-0.01415	1.1187	-1.0293	1	1	0	0	0	0	0	0	1	0
C10orf55	2	0.007367	0.4883	0.03719	-0.02983	1	1	0	0	0	1	0	0	0	0
C10orf58	1	-0.2724	0.1606	-0.9038	0.6314	1	1	0	0	0	0	0	0	0	1
C10orf68	1	1.0592	0.688	0.5062	0.553	1	1	1	0	0	0	0	1	0	0
C10orf76	3	-0.00512	0.08444	-0.1483	0.1432	1	0.333333	0	0	0	0	0	0	0	0
C10orf88	2	-0.0644	0.1671	-0.1812	0.1168	1	1	0	0	0	0	0	0	0	0
C10orf90	1	0.09163	-0.4322	0.7778	-0.6862	1	0	1	0	0	0	0	0	0	0
C11orf1	3	0.03393	0.1298	-0.1205	0.1544	1	1	0	0	0	0	0	0	0	0
C11orf10	1	0.03874	0.1197	0.1189	-0.08011	1	1	0	0	0	0	0	0	0	0
C11orf16	1	-0.0851	0.1049	0.2646	-0.3497	1	1	0	0	0	0	0	0	0	0
C11orf24	1	-0.03634	-0.03161	0.3803	-0.4167	1	1	0	0	0	0	0	0	1	0
C11orf30	5	0.1724	0.3103	-0.2797	0.452	1	0.8	1	0	0	0	0	0	0	0
C11orf31	6	0.174	0.005693	-0.3401	0.5141	1	1	0	0	0	0	0	0	0	1
C11orf34	1	0.4225	-1.1056	2.2036	-1.7812	1	0	0	0	0	0	0	0	0	0
C11orf35	2	0.07553	0.05598	0.1132	-0.03768	1	0	0	0	0	0	0	0	0	0
C11orf41	2	0.1505	0.4075	0.1768	-0.02624	0	1	1	0	0	0	0	0	0	0
C11orf45	1	0.09204	0.3511	-0.2758	0.3678	0	1	1	0	0	0	0	0	0	0
C11orf46	1	0.02432	-0.1378	-0.1535	0.1778	1	1	1	0	0	0	0	0	0	0
C11orf48	1	0.02722	-0.4315	0.2181	-0.1909	1	1	0	0	0	0	0	0	0	0
C11orf49	2	-0.1466	-0.0325	0.2724	-0.419	1	1	0	0	0	0	0	0	1	0
C11orf51	1	-0.1563	-0.308	0.16	-0.3163	1	1	0	0	0	0	0	0	0	0
C11orf54	5	-0.2949	0.1064	-0.414	0.1191	1	1	1	0	0	0	0	0	0	0
C11orf57	8	0.01881	0.03018	0.03986	-0.02105	1	0.75	0	0	0	0	0	0	0	0
C11orf58	4	0.02889	-0.0831	0.2612	-0.2323	1	1	1	0	0	0	0	0	0	0
C11orf61	2	0.1091	0.5498	-0.2852	0.3943	1	1	0	0	0	0	0	0	0	0
C11orf63	1	0.8625	0.3108	1.0942	-0.2317	0	1	0	0	0	0	0	0	0	0
C11orf65	1	-0.4543	-0.1056	-0.8798	0.4255	1	0	0	0	0	0	0	0	0	0
C11orf68	1	-0.2815	-0.03462	-0.01863	-0.2629	1	1	0	0	0	0	0	0	0	0
C11orf71	2	-0.1085	-0.05527	0.21	-0.3185	1	1	1	0	0	0	0	0	0	0
C11orf73	2	0.05689	-0.00211	0.2575	-0.2006	1	1	0	0	0	0	0	0	0	0
C11orf75	1	0.2261	0.1169	0.1358	0.09035	1	1	0	0	0	0	0	0	0	0
C11orf80	3	-0.03331	0.1976	0.6846	-0.7179	1	1	0	0	0	0	1	0	0	0
C11orf82	1	-0.03682	0.009913	-1.4901	1.4533	1	1	1	0	0	0	0	0	0	0
C11orf83	2	0.1096	-0.102	0.1569	-0.04729	1	1	0	0	0	0	0	0	0	0
C11orf88	1	0.1239	0.3424	0.2948	-0.1709	1	1	0	0	0	0	0	0	0	0
C11orf9	1	1.1682	-0.3433	0.7922	0.3761	1	1	0	0	0	0	0	1	0	0
C11orf92	1	0.2199	-0.2628	0.2573	-0.03743	1	1	1	0	0	0	0	0	0	0
C11orf95	1	0.09536	-0.1274	-0.03365	0.129	1	1	0	0	0	0	0	0	0	0
C11orf96	1	0.1413	-1.0131	0.5258	-0.3846	0	1	0	0	0	0	0	0	0	0
C12orf10	1	-0.05871	0.05696	0.6436	-0.7024	1	1	0	0	0	0	0	0	1	0
C12orf23	1	-1.1494	-0.5088	-1.3608	0.2114	1	1	0	0	0	0	1	0	0	0
C12orf24	1	-0.07987	-0.05658	-0.6016	0.5217	1	1	0	0	0	0	0	0	0	1
C12orf26	1	0.6032	-0.2062	0.8355	-0.2323	1	1	0	0	0	0	0	1	0	0
C12orf29	3	-0.1287	-0.2589	-0.7557	0.6269	1	1	1	0	0	0	0	0	0	1
C12orf32	3	-0.03868	-0.08282	0.3123	-0.351	1	1	1	0	0	0	0	0	1	0
C12orf34	1	-0.2466	0.02468	-0.1313	-0.1153	1	0	0	0	0	0	0	0	0	0
C12orf35	2	-0.03357	-0.03497	-0.6885	0.6549	1	1	0	0	0	0	0	0	0	1
C12orf4	1	0.1485	0.1006	0.3419	-0.1934	1	1	0	0	0	0	0	0	0	0
C12orf42	1	-0.2843	0.5187	-0.9489	0.6647	1	0	0	0	0	0	0	0	0	0
C12orf44	1	0.03347	-0.1384	0.3774	-0.3439	1	1	0	0	0	0	0	0	0	0
C12orf45	1	-0.1158	-0.03968	0.2293	-0.3451	1	1	0	0	0	0	0	0	0	0
C12orf47	4	-0.1884	0.02626	-0.3068	0.1184	1	1	1	0	0	0	1	0	0	0
C12orf5	1	0.05727	-0.1546	-0.1077	0.1649	1	1	1	0	0	0	0	0	0	0
C12orf51	4	-0.06102	-0.04991	0.2667	-0.3277	1	0.75	1	0	0	0	0	0	0	0
C12orf52	1	0.09282	-0.2863	-0.1107	0.2035	1	1	0	0	0	0	0	0	0	0
C12orf56	1	-0.2717	1.0293	0.8761	-1.1477	0	1	0	0	0	0	0	0	0	0
C12orf60	2	-0.1228	-0.4376	-0.7858	0.663	1	1	0	0	0	0	0	0	0	0
C12orf65	2	-0.06998	-0.07902	-0.1318	0.06178	1	1	1	0	0	0	0	0	0	0
C12orf66	3	-0.2591	-0.07885	-0.3038	0.04469	1	0.333333	0	0	0	0	1	0	0	0
C12orf68	1	-0.5228	0.6843	-1.2752	0.7524	0	1	0	0	0	0	0	0	0	0
C12orf69	1	-0.3976	-0.6887	-1.3677	0.9701	1	1	0	0	0	0	0	0	0	0
C12orf73	2	0.01962	-0.1773	0.000428	0.01919	1	1	1	0	0	0	0	0	0	0
C12orf75	1	-0.1191	-0.00542	-0.4982	0.3791	1	1	0	0	0	0	0	0	0	1
C12orf76	2	-0.03598	0.05154	-0.1755	0.1395	1	1	0	0	0	0	0	0	0	0
C12orf77	1	-0.66	0.2711	-2.0596	1.3996	1	0	0	0	0	0	0	0	0	0
C13orf15	2	0.00846	-0.3169	-0.9505	0.959	1	0.5	0	0	0	0	0	0	0	0
C13orf27	1	-0.9894	-1.8622	-1.0158	0.0264	0	1	0	0	0	0	0	0	0	0
C13orf33	1	-1.3081	-1.1867	-1.5922	0.2841	0	1	0	0	0	0	0	0	0	0
C14orf1	3	-0.08648	0.05183	0.3287	-0.4152	1	0.666667	1	0	0	0	0	0	1	0
C14orf101	2	-0.04011	-0.01517	-0.2549	0.2148	1	1	1	0	0	0	0	0	0	0
C14orf102	1	0.01953	0.1931	-0.1688	0.1883	1	1	0	0	0	0	0	0	0	0
C14orf105	1	0.626	0.1067	0.7633	-0.1373	0	1	1	0	0	0	0	0	0	0
C14orf118	4	-0.1334	0.215	-0.1142	-0.0192	1	1	1	0	0	0	0	0	0	0
C14orf119	2	-0.02257	-0.09249	-0.08859	0.06601	1	1	1	0	0	0	0	0	0	0
C14orf126	3	0.2457	-0.1334	-0.1189	0.3646	1	0.666667	0	0	0	0	0	0	0	0
C14orf132	1	0.2411	1.5118	1.3429	-1.1019	0	1	0	0	0	0	0	0	0	0
C14orf133	1	0.02448	0.1776	0.575	-0.5505	1	1	0	0	0	0	0	0	1	0
C14orf135	5	0.04466	0.0215	0.08565	-0.04099	1	1	0	0	0	0	0	0	0	0
C14orf142	1	0.01608	-0.2879	0.1239	-0.1078	1	1	1	0	0	0	0	0	0	0
C14orf159	2	-0.00181	-0.1829	0.3094	-0.3112	1	1	0	0	0	0	0	0	0	0
C14orf167	2	-0.04783	-0.04089	-0.08519	0.03736	1	1	0	0	0	0	0	0	0	0
C14orf169	1	1.3299	0.9	1.6854	-0.3555	0	1	0	0	0	0	0	0	0	0
C14orf178	1	0.03007	0.1276	-0.1489	0.179	1	1	0	0	0	0	0	0	0	0
C14orf182	1	-0.00619	0.1011	-1.264	1.2578	1	1	0	0	0	0	0	0	0	0
C14orf2	3	0.08935	-0.06528	-0.01141	0.1008	1	1	0	0	0	0	0	0	0	0
C14orf28	1	-0.1212	0.4539	0.7203	-0.8415	1	1	1	0	0	1	0	0	1	0
C14orf38	1	0.1404	-0.4525	0.0453	0.09515	1	1	0	0	1	0	0	0	0	0
C14orf43	3	-0.0862	-0.04481	0.1661	-0.2523	1	1	1	0	0	0	1	0	1	0
C14orf45	5	0.09999	0.2398	0.3643	-0.2643	1	1	0	0	0	0	0	0	0	0
C14orf49	1	-0.1119	0.503	-0.06349	-0.04841	1	1	0	0	0	0	0	0	0	0
C14orf64	2	0.223	-0.0263	-0.7154	0.9384	1	0	0	0	0	0	0	0	0	0
C14orf80	1	-0.181	-0.04611	0.4482	-0.6292	1	1	0	0	0	0	0	0	0	0
C14orf93	1	-0.1904	0.2467	0.1038	-0.2942	1	1	0	0	0	0	0	0	0	0
C15orf17	2	-0.1258	-0.2103	-0.2631	0.1374	1	1	0	0	0	0	0	0	0	0
C15orf23	1	0.1213	-0.03745	0.5237	-0.4025	1	1	0	0	0	0	0	1	1	0
C15orf24	1	0.3457	-0.1274	0.6964	-0.3507	1	1	0	0	0	0	0	0	0	0
C15orf29	4	-0.1115	-0.01668	-0.3363	0.2247	1	1	0	0	0	0	0	0	0	1
C15orf33	3	-0.02511	-0.3096	-0.4239	0.3987	1	0.666667	1	0	0	0	0	0	0	0
C15orf37	2	0.03581	-0.09679	0.3321	-0.2963	1	1	1	0	0	0	0	0	1	0
C15orf38	1	0.2999	0.04046	0.5058	-0.206	0	1	1	0	0	0	0	0	0	0
C15orf39	3	-0.04309	-0.1337	-0.02955	-0.01354	1	1	1	0	0	0	0	0	0	0
C15orf40	4	-0.06958	0.02747	-0.1595	0.08993	1	1	0	0	0	0	0	0	0	1
C15orf41	2	0.3591	0.02416	0.7777	-0.4187	1	1	1	0	0	0	0	0	0	0
C15orf42	2	0.2807	0.1808	0.2037	0.07705	0.5	0.5	0	0	0	0	0	0	0	0
C15orf44	2	-0.1125	0.08014	-0.07595	-0.03653	1	0.5	0	0	0	0	0	0	0	0
C15orf52	1	-0.3973	0.03845	-1.4953	1.098	1	1	0	0	0	0	0	0	0	1
C15orf54	1	-1.3182	0.152	-2.484	1.1658	0	1	0	0	0	0	0	0	0	0
C15orf57	3	0.1491	0.3542	0.002644	0.1465	1	0.666667	0	0	0	0	0	0	0	0
C15orf60	1	0.5754	0.1632	0.03923	0.5362	1	0	0	0	0	0	0	0	0	0
C15orf61	1	0.01622	-0.09093	-0.1348	0.1511	1	1	0	0	0	0	0	0	0	0
C15orf62	1	-0.2171	-0.08126	0.067	-0.2841	1	0	0	0	0	0	0	0	0	0
C15orf63	3	0.1748	-0.03977	0.08679	0.08805	1	1	0	0	0	0	0	0	0	0
C16orf13	4	0.06374	-0.06435	0.2437	-0.18	1	1	0	0	0	0	0	0	1	0
C16orf45	3	0.09078	0.4473	1.0376	-0.9468	0.333333	0.666667	0	0	0	0	0	1	1	0
C16orf46	2	-0.2434	-0.01357	0.2915	-0.5349	1	1	0	0	0	0	0	0	0	0
C16orf52	4	-0.152	-0.01826	-0.108	-0.04392	1	1	1	0	0	0	0	0	0	0
C16orf53	4	0.1102	0.1521	0.237	-0.1268	0.75	1	0	0	0	0	0	0	0	0
C16orf54	1	1.8003	-0.3665	3.8283	-2.0279	1	0	1	0	0	0	0	0	0	0
C16orf55	2	0.1268	-0.0446	1.3109	-1.1841	1	1	0	0	0	0	0	0	1	0
C16orf57	3	0.07697	-0.06329	-0.06741	0.1444	1	1	0	0	0	0	0	0	0	0
C16orf58	2	-0.2729	-0.06512	0.1924	-0.4653	1	1	0	0	0	0	1	0	1	0
C16orf59	1	-0.6323	-0.2718	-2.0959	1.4636	1	0	0	0	0	0	0	0	0	0
C16orf61	2	0.08607	-0.1291	-0.5569	0.643	1	1	0	0	0	0	0	1	0	1
C16orf62	2	0.1616	0.2048	0.2512	-0.08959	0.5	1	1	0	0	0	0	0	0	0
C16orf7	1	-0.05613	0.1786	0.6618	-0.7179	0	1	0	0	0	0	0	0	0	0
C16orf70	2	-0.08868	-0.8968	-0.2221	0.1334	1	0.5	0	0	0	0	1	0	0	1
C16orf71	2	0.1311	-0.0055	0.593	-0.4619	1	1	0	0	0	0	0	0	0	0
C16orf72	8	-0.1013	0.1511	0.01178	-0.1131	1	0.875	1	0	0	0	0	0	1	0
C16orf74	2	0.3793	0.8313	0.8945	-0.5153	0	1	1	0	0	0	0	0	0	0
C16orf79	1	-0.1212	-0.2052	0.2768	-0.398	1	1	0	0	0	0	0	0	1	0
C16orf80	1	0.2848	-0.1067	-0.1739	0.4587	1	1	0	0	0	0	0	0	0	0
C16orf88	1	0.4047	-0.2101	0.9411	-0.5364	1	1	0	0	0	0	0	0	0	0
C16orf91	1	0.02771	-0.1623	0.2474	-0.2197	1	1	0	0	0	0	0	0	0	0
C16orf93	1	-0.09239	-0.0508	0.5942	-0.6866	1	1	0	0	0	0	0	0	0	0
C16orf95	1	0.09135	0.3112	1.675	-1.5836	1	0	0	0	0	0	0	0	0	0
C17orf100	1	0.4079	-0.4631	0.7309	-0.3229	0	1	0	0	0	0	0	0	0	0
C17orf101	3	0.1028	0.3788	-0.1732	0.276	1	1	0	0	0	0	0	0	0	0
C17orf103	1	-0.03662	0.4304	0.1941	-0.2308	1	1	0	0	0	0	0	0	0	0
C17orf104	1	-1.3889	-0.1712	-2.3659	0.9769	1	0	1	0	0	0	0	0	0	0
C17orf108	2	0.0313	0.1879	0.08801	-0.0567	1	0	0	0	0	0	0	0	0	0
C17orf28	1	0.1151	0.6123	-0.04183	0.157	1	1	0	0	0	0	0	0	0	0
C17orf39	2	-0.422	-0.01515	-0.1227	-0.2993	1	1	1	0	0	0	1	0	0	0
C17orf48	2	0.07768	0.3857	0.211	-0.1333	1	1	0	0	0	0	0	0	0	0
C17orf49	2	0.05133	0.02557	0.2062	-0.1548	1	1	0	0	0	0	0	0	0	0
C17orf51	3	0.01509	-0.1041	0.68	-0.665	1	1	1	0	0	0	0	0	1	0
C17orf56	2	-0.0702	-0.2228	-0.06012	-0.01008	1	0.5	0	0	0	0	0	0	0	0
C17orf57	3	0.5189	0.1069	-0.02638	0.5453	0	1	1	0	0	0	0	0	0	0
C17orf58	1	0.01294	0.02738	-0.1705	0.1834	1	1	1	0	0	0	0	0	0	0
C17orf59	1	-0.09179	0.2795	0.3901	-0.4819	1	0	0	0	0	0	0	0	0	0
C17orf61	1	-0.02286	0.1121	-0.2315	0.2087	1	1	0	0	0	0	0	0	0	0
C17orf61-PLSCR3	4	0.0566	-0.0806	0.2546	-0.198	0.75	1	0	0	0	0	0	0	0	0
C17orf62	2	-0.1318	-0.1996	-0.00028	-0.1316	1	1	0	0	0	0	0	0	0	0
C17orf63	5	-0.05164	0.04205	0.3342	-0.3859	1	1	1	0	0	0	0	0	1	0
C17orf65	2	0.08273	-0.198	0.6064	-0.5237	0.5	1	0	0	0	0	0	0	1	0
C17orf67	1	-0.5984	0.9638	-1.3424	0.744	0	1	0	0	0	0	0	0	0	0
C17orf69	2	-0.08443	0.1766	-0.2052	0.1208	1	0.5	0	0	0	0	0	0	0	0
C17orf70	1	-0.04473	-0.03868	-0.2016	0.1569	1	1	0	0	0	0	0	0	0	0
C17orf72	2	-0.01816	0.02492	0.3063	-0.3245	1	1	1	0	0	0	0	0	0	0
C17orf75	1	-0.1506	-0.0932	-0.1242	-0.02632	1	1	0	0	0	0	0	0	0	0
C17orf76-AS1	5	-0.1585	0.1704	-1.0213	0.8628	0.8	0.4	0	0	0	0	1	0	0	1
C17orf79	1	0.05125	-0.05548	0.1875	-0.1363	1	1	0	0	0	0	0	0	0	0
C17orf80	3	0.03181	-0.07644	0.2881	-0.2563	1	0.666667	1	0	0	0	0	0	0	0
C17orf81	2	0.02681	-0.1572	0.3626	-0.3358	1	1	0	0	0	0	0	0	1	0
C17orf85	4	-0.03082	-0.1319	-0.3565	0.3257	1	1	1	0	0	0	0	0	0	1
C17orf89	1	0.1019	-0.2188	-0.7913	0.8931	1	1	0	0	0	0	0	0	0	1
C17orf90	1	-0.139	-0.05543	-0.233	0.09404	1	1	0	0	0	0	0	0	0	0
C17orf96	1	-0.1377	-0.1149	0.7874	-0.925	1	0	0	0	0	0	0	0	0	0
C17orf97	1	0.01857	-0.02117	0.1015	-0.0829	1	0	0	0	0	0	0	0	0	0
C17orf99	1	-0.2498	0.2093	-0.9405	0.6907	1	0	0	0	0	0	0	0	0	0
C18orf1	2	0.09542	0.1885	1.1616	-1.0662	1	0	1	0	0	0	0	0	0	0
C18orf21	1	-0.07563	-0.00942	-0.5618	0.4862	1	1	0	0	0	0	0	0	0	1
C18orf25	4	0.01172	0.03046	0.09686	-0.08515	1	1	1	0	0	0	0	0	0	0
C18orf32	1	-0.02048	0.09966	-0.3378	0.3173	1	1	0	0	0	0	0	0	0	0
C18orf34	1	0.997	-0.6351	0.6898	0.3072	0	1	0	0	0	0	0	0	0	0
C18orf54	3	-0.2556	-0.1014	-1.3509	1.0953	1	1	1	0	0	0	0	0	0	0
C18orf56	3	0.2896	0.04243	0.49	-0.2004	1	0.666667	1	0	0	0	0	1	0	0
C18orf8	4	-0.0333	-0.0111	0.1855	-0.2188	1	0.75	1	0	0	0	0	0	0	0
C19orf10	1	0.08057	-0.1202	0.6088	-0.5282	1	1	0	0	0	0	0	0	1	0
C19orf12	2	0.0374	0.02267	-0.5252	0.5626	1	1	1	0	0	0	0	0	0	1
C19orf24	1	-0.06766	0.1556	0.6808	-0.7484	1	1	0	0	0	0	0	0	0	0
C19orf25	3	-0.1867	-0.1773	0.2716	-0.4584	1	0.666667	0	0	0	0	0	0	1	0
C19orf29	3	-0.1156	-0.05971	0.2581	-0.3737	1	1	0	0	0	0	0	0	0	0
C19orf29-AS1	3	-0.1156	-0.05971	0.2581	-0.3737	1	1	0	0	0	0	0	0	0	0
C19orf33	1	0.5692	0.5137	1.5687	-0.9995	0	1	0	0	0	0	0	0	0	0
C19orf40	1	0.02971	-0.1504	0.2525	-0.2228	1	1	1	0	0	0	0	0	0	0
C19orf42	6	0.05503	0.05598	0.2394	-0.1844	1	1	0	0	0	0	0	0	1	0
C19orf43	2	0.06458	0.1747	0.5407	-0.4761	1	1	0	0	0	0	0	0	1	0
C19orf44	3	0.02498	0.1139	0.8597	-0.8347	1	1	0	0	0	0	0	0	1	0
C19orf48	1	-0.2749	-0.1276	-0.1809	-0.09404	1	1	0	0	0	0	0	0	0	0
C19orf51	1	-0.1563	-0.2144	0.1134	-0.2697	1	0	0	0	0	0	0	0	0	0
C19orf52	1	-0.00665	-0.03254	0.6453	-0.6519	1	1	0	0	0	0	0	0	1	0
C19orf53	1	-0.0596	-0.00905	0.3749	-0.4345	1	1	0	0	0	0	0	0	1	0
C19orf54	2	0.1385	0.1476	0.3091	-0.1706	1	1	0	0	0	0	0	0	0	0
C19orf55	2	-0.09159	-0.08272	0.3408	-0.4324	1	1	0	0	0	0	0	0	0	0
C19orf59	1	0.5903	0.2482	-0.1688	0.7591	1	0	0	0	0	0	0	0	0	0
C19orf6	4	-0.1188	-0.09162	0.1254	-0.2442	1	0.75	0	0	0	0	1	0	0	0
C19orf60	1	0.002152	0.09876	0.336	-0.3338	1	1	0	0	0	0	0	0	0	0
C19orf63	1	0.1571	-0.06901	0.2857	-0.1286	1	1	0	0	0	0	0	0	0	0
C19orf66	5	-0.2967	-0.1361	0.5684	-0.8652	1	0.8	0	0	0	0	0	0	1	0
C19orf69	1	-0.619	0.6695	-0.8468	0.2278	0	1	0	0	0	0	0	0	0	0
C19orf70	1	0.03312	0.06399	0.593	-0.5599	1	1	0	0	0	0	0	0	1	0
C19orf71	2	0.01886	0.06263	0.2682	-0.2494	1	1	0	0	0	0	0	0	1	0
C19orf73	1	-0.05333	-0.1132	0.6324	-0.6857	1	1	0	0	0	0	0	0	0	0
C19orf81	1	1.078	2.2252	0.4032	0.6748	0	1	0	0	0	0	0	0	0	0
C1D	1	-0.07644	-0.07812	-0.5707	0.4943	1	1	0	0	0	0	0	0	0	1
C1GALT1	3	-0.09133	0.02396	-0.9064	0.8151	1	1	1	0	0	0	0	0	0	1
C1GALT1C1	1	-0.1215	-0.1737	-0.785	0.6635	1	1	0	0	0	0	0	0	0	1
C1QBP	5	0.1544	0.2568	0.1831	-0.02875	1	1	0	0	0	0	0	0	0	0
C1QL1	1	0.6785	0.6961	0.8017	-0.1233	1	0	0	0	0	0	0	1	0	0
C1QTNF1	1	1.0731	0.6484	1.1365	-0.06344	1	0	0	0	0	0	0	0	0	0
C1QTNF2	1	-0.0887	-0.2646	0.7036	-0.7923	0	1	0	0	0	0	0	0	0	0
C1QTNF3	2	0.3298	-0.287	0.2175	0.1124	1	0	0	0	0	0	0	0	0	0
C1QTNF6	1	0.9816	1.4946	1.538	-0.5564	0	1	0	0	0	0	0	0	0	0
C1QTNF7	1	0.4063	0.0659	-0.7677	1.174	1	0	1	0	0	0	0	0	0	0
C1QTNF9	1	-0.8456	-2.644	0.1677	-1.0133	1	0	1	0	0	0	0	0	0	0
C1QTNF9B-AS1	2	0.1026	0.06865	0.4418	-0.3393	1	0.5	0	0	0	0	0	0	0	0
C1R	1	0.7058	0.6044	1.1089	-0.4031	0	1	0	0	0	0	0	0	0	0
C1RL	2	-0.07536	-0.06739	0.9724	-1.0477	1	0.5	0	0	0	0	0	0	1	0
C1orf101	2	0.4253	0.9539	0.6879	-0.2626	0	1	0	0	0	0	0	0	0	0
C1orf105	2	0.1604	0.05996	0.4648	-0.3044	1	1	0	0	0	0	0	0	1	0
C1orf112	4	-0.04558	0.01299	0.1949	-0.2405	1	1	0	0	0	0	0	0	1	0
C1orf114	2	-0.3112	-0.1524	-0.2815	-0.02966	1	1	0	0	0	0	0	0	0	0
C1orf115	1	1.0547	-0.4968	0.8797	0.175	0	1	0	0	0	0	0	0	0	0
C1orf122	2	0.01077	-0.2715	0.0191	-0.00833	1	1	0	0	0	0	0	0	0	0
C1orf123	1	0.03682	0.05121	0.4276	-0.3908	1	1	0	0	0	0	0	0	0	0
C1orf124	1	-0.03162	-0.1143	0.23	-0.2616	1	1	1	0	0	0	0	0	0	0
C1orf131	2	0.1299	-0.04053	0.05484	0.07509	1	1	0	0	0	0	0	0	0	0
C1orf133	1	1.0894	-0.1519	-1.1482	2.2375	0	1	0	0	0	0	0	0	0	1
C1orf135	1	-0.197	0.1155	1.5211	-1.7181	1	0	0	0	0	0	0	0	0	0
C1orf144	4	-0.2897	-0.1525	-0.08264	-0.207	1	1	0	0	0	0	1	0	0	0
C1orf159	1	-0.329	-0.2002	-0.2041	-0.1249	1	0	1	0	0	0	0	0	0	0
C1orf172	1	-0.5372	-0.3967	-1.191	0.6538	1	0	1	0	0	0	0	0	0	0
C1orf174	2	-0.05855	-0.2992	0.07025	-0.1288	1	1	0	0	1	0	0	0	0	0
C1orf182	2	0.2698	-0.02024	0.2506	0.01923	1	0.5	0	0	0	0	0	1	0	1
C1orf192	2	-0.04201	0.3891	0.7429	-0.7849	1	0.5	0	0	0	0	0	0	0	0
C1orf198	1	-0.00936	0.08082	-0.2683	0.2589	1	1	0	0	0	0	0	0	0	0
C1orf201	1	-0.2853	-0.07536	-0.01098	-0.2743	1	1	1	0	0	0	0	0	0	0
C1orf21	2	0.1726	1.1516	0.5316	-0.359	0.5	1	1	0	0	0	0	1	0	0
C1orf212	1	0.06134	-0.07896	0.4451	-0.3838	1	1	0	0	0	0	0	0	1	0
C1orf213	3	-0.0945	0.03909	-0.7079	0.6134	0.666667	1	0	0	0	0	0	0	0	1
C1orf228	1	0.0288	-0.2575	0.4482	-0.4194	1	0	0	0	0	0	0	0	0	0
C1orf27	3	0.281	0.2518	0.6359	-0.3549	1	0.666667	0	0	0	0	0	0	0	0
C1orf31	1	0.08678	0.07459	0.2203	-0.1335	1	1	0	0	0	0	0	0	0	0
C1orf38	2	0.2038	0.1396	0.8056	-0.6018	1	1	0	0	0	0	0	0	0	0
C1orf43	6	0.1047	-0.1425	0.258	-0.1533	1	1	1	0	0	0	0	0	0	0
C1orf50	2	0.1604	0.1966	0.3923	-0.2319	1	1	0	0	0	0	0	0	0	0
C1orf51	1	-0.3139	0.1632	0.1714	-0.4853	0	1	0	0	0	0	0	0	0	0
C1orf52	2	0.0106	0.000498	0.04793	-0.03734	1	1	1	0	0	0	0	0	0	0
C1orf53	2	0.3906	-0.1098	-0.1074	0.498	0.5	1	0	0	0	0	0	0	0	0
C1orf54	1	0.1648	0.3122	-0.4528	0.6176	1	1	0	0	0	0	0	0	0	1
C1orf55	2	-0.1161	0.0141	-0.04586	-0.07027	1	0.5	1	0	0	0	0	0	0	0
C1orf56	4	-0.1053	0.01469	0.2324	-0.3377	1	1	0	0	0	0	0	0	0	0
C1orf61	2	-0.146	-0.1533	0.008996	-0.155	1	0.5	0	0	0	0	0	0	0	0
C1orf63	2	-0.2659	-0.2122	-0.4455	0.1796	1	1	1	0	0	0	0	0	0	0
C1orf65	1	0.4588	0.2058	0.6263	-0.1675	1	1	0	0	0	0	0	0	0	0
C1orf74	2	0.1289	0.12	0.3435	-0.2146	1	0.5	0	0	0	0	0	0	1	0
C1orf85	2	-0.04948	-0.01127	0.1362	-0.1856	1	1	0	0	0	0	0	0	0	0
C1orf86	2	-0.1965	-0.3504	-0.2972	0.1007	0.5	1	1	0	0	0	0	0	0	0
C1orf9	1	-0.03078	0.04726	-0.5604	0.5296	1	1	0	0	0	0	0	0	0	0
C1orf96	4	0.06163	-0.2621	-0.5026	0.5643	0.75	0.5	1	0	0	0	0	0	0	0
C2	1	-0.6579	-0.07543	0.04418	-0.7021	1	0	0	0	0	0	0	0	0	0
C20orf11	2	0.02219	0.1074	0.359	-0.3368	1	1	1	0	0	0	0	0	1	0
C20orf111	2	0.04036	0.1515	0.4583	-0.4179	1	1	0	0	0	0	0	0	0	0
C20orf112	3	-0.05016	-0.04736	-0.1862	0.136	1	1	0	0	0	0	0	0	0	0
C20orf118	4	0.2132	-0.3136	1.2259	-1.0127	1	1	0	0	0	0	0	0	1	0
C20orf132	1	0.1159	-0.08117	-0.09444	0.2103	1	1	0	0	0	0	0	0	0	0
C20orf160	2	0.2527	0.2428	0.09515	0.1575	1	1	0	0	0	0	0	0	0	0
C20orf177	2	0.1447	0.2403	-0.00283	0.1475	1	1	1	0	0	0	0	0	0	1
C20orf194	3	0.3041	0.4372	0.9329	-0.6288	0.666667	1	1	0	0	1	0	1	0	0
C20orf196	4	0.02178	0.1147	1.0916	-1.0698	1	0.5	0	0	0	0	0	0	0	0
C20orf20	1	-0.01396	0.06109	0.2876	-0.3016	1	1	0	0	0	0	0	0	0	0
C20orf203	1	0.05662	0.3473	0.08896	-0.03234	1	1	0	0	0	0	0	0	0	0
C20orf24	4	0.1144	-0.1941	0.5545	-0.44	1	0.75	0	0	0	0	0	0	0	0
C20orf26	1	0.2451	0.05604	0.5571	-0.3121	1	1	0	0	0	0	0	0	0	0
C20orf27	2	-0.2743	-0.7444	0.2522	-0.5265	1	1	0	0	0	0	0	0	0	0
C20orf29	1	0.1154	-0.108	0.6502	-0.5347	1	1	1	0	0	0	0	0	1	0
C20orf3	1	-0.2078	-0.4137	0.1164	-0.3242	0	1	0	0	0	0	0	0	0	0
C20orf30	2	-0.04858	-0.02221	-0.3049	0.2563	1	1	0	0	0	0	0	0	0	0
C20orf4	2	0.2186	-0.03759	0.5584	-0.3397	1	1	0	0	0	0	0	0	1	0
C20orf43	4	0.07252	0.01675	0.2055	-0.133	1	1	0	0	0	0	0	0	0	0
C20orf54	1	0.2644	0.5749	0.2458	0.01864	1	1	0	0	0	0	0	0	0	0
C20orf7	2	0.05319	0.1093	0.229	-0.1758	1	1	0	0	0	1	0	1	1	0
C20orf72	2	-0.1804	0.2035	0.4093	-0.5897	1	0.5	1	0	0	0	1	0	0	0
C20orf94	1	0.08391	0.04469	0.4388	-0.3549	1	0	0	0	0	0	0	0	0	0
C21orf2	2	0.4276	0.1105	0.4827	-0.05513	1	0.5	0	0	0	0	0	0	0	0
C21orf33	2	0.1325	-0.0559	0.7093	-0.5768	1	1	0	0	0	0	0	0	1	0
C21orf37	1	0.2606	0.002445	0.5033	-0.2427	1	0	0	0	0	0	0	0	0	0
C21orf49	1	0.1211	-0.1475	0.4892	-0.3681	1	1	0	0	0	0	0	0	0	0
C21orf56	1	-0.2135	-0.1139	0.2666	-0.4801	1	1	0	0	0	0	0	0	1	0
C21orf58	2	-0.1409	-0.3065	-0.3035	0.1626	1	0	0	0	0	0	0	0	0	0
C21orf59	2	0.4882	0.4487	0.585	-0.09686	0.5	1	0	0	0	0	0	0	0	0
C21orf62	2	-0.1844	-0.1145	-0.07848	-0.1059	1	0.5	0	0	0	0	0	0	0	0
C21orf63	2	-0.454	-0.6573	0.6139	-1.0679	0	1	0	0	0	0	0	0	0	0
C21orf7	1	0.7202	0.3766	1.3098	-0.5896	1	0	0	0	0	0	0	1	0	0
C21orf91	2	0.1621	0.04419	0.276	-0.1139	1	0.5	1	0	0	0	0	0	1	0
C21orf91-OT1	2	0.05799	-0.02313	-0.1185	0.1765	1	0.5	0	0	0	0	0	0	0	0
C22orf13	1	0.1062	-0.08991	0.1178	-0.01162	1	1	0	0	0	0	0	0	0	0
C22orf15	1	-0.3822	-0.2063	0.1754	-0.5576	1	1	0	0	0	0	0	0	0	0
C22orf23	2	0.005247	0.2265	0.5477	-0.5425	1	1	1	0	0	0	0	0	1	0
C22orf24	1	0.1139	-0.03371	0.4286	-0.3147	1	1	0	0	0	0	0	0	0	0
C22orf25	1	-0.0359	-0.2557	0.2432	-0.2791	0	1	0	0	0	0	0	0	0	0
C22orf26	1	0.08375	-0.03943	-0.7004	0.7841	1	1	0	0	0	0	0	0	0	1
C22orf28	1	0.08701	-0.1062	0.3326	-0.2455	1	1	0	0	0	0	0	0	0	0
C22orf29	2	-0.1336	-0.1778	0.01325	-0.1469	1	1	1	0	0	0	0	0	0	0
C22orf32	3	-0.01258	0.152	-0.04569	0.03312	1	0.666667	0	0	0	0	0	0	0	0
C22orf34	1	-0.1577	-0.3593	0.1906	-0.3483	1	0	0	0	0	0	0	0	0	0
C22orf39	2	-0.2225	-0.0698	-0.5075	0.2851	1	1	1	0	0	0	1	0	0	1
C22orf40	1	-0.00712	-0.2457	-0.3298	0.3227	1	1	0	0	0	0	0	0	0	0
C22orf45	1	-0.05637	0.2109	-0.1188	0.06246	1	1	0	0	0	0	0	0	0	0
C2CD2L	1	-0.18	-0.2461	-0.1474	-0.03259	0	1	0	0	0	0	0	0	0	0
C2CD3	2	0.1002	-0.0057	-0.1696	0.2698	1	0.5	0	0	0	0	0	0	0	0
C2CD4C	1	-0.3114	-0.2632	-0.4337	0.1223	1	0	0	0	0	0	0	0	0	0
C2orf15	2	-0.07185	0.5543	0.5229	-0.5947	1	0	0	0	0	0	0	0	0	0
C2orf18	4	0.2323	0.1785	0.7619	-0.5296	1	0.75	1	0	0	0	0	0	1	0
C2orf27A	2	0.1352	-0.117	-0.1719	0.3071	1	1	0	0	0	0	0	0	0	0
C2orf28	2	0.05971	-0.274	0.1004	-0.04069	1	0.5	0	0	0	0	0	0	0	0
C2orf29	1	0.0997	-0.0219	0.3262	-0.2265	1	1	0	0	0	0	0	0	0	0
C2orf44	1	0.03716	-0.05215	0.4757	-0.4385	1	1	0	0	0	0	0	0	0	0
C2orf47	2	0.08312	0.01094	0.2703	-0.1872	1	1	0	0	0	0	0	0	0	0
C2orf51	1	0.5255	-0.5402	0.1389	0.3867	0	1	0	0	0	0	0	0	0	0
C2orf54	1	-0.4247	0.1967	-1.325	0.9003	1	0	0	0	0	0	0	0	0	0
C2orf55	1	-0.4183	0.2981	-0.7671	0.3488	0	1	0	0	0	0	0	0	0	0
C2orf56	4	0.03274	0.005804	-0.04454	0.07727	1	1	0	0	0	0	0	0	0	0
C2orf62	1	-0.2456	-0.04557	-1.1456	0.9	1	1	0	0	0	0	0	0	0	0
C2orf63	1	-0.1208	-0.4525	-0.1663	0.0455	1	1	1	0	0	0	0	0	0	0
C2orf67	8	0.01783	-0.1837	-0.1217	0.1395	1	0.875	1	0	0	0	0	0	0	1
C2orf68	4	-0.1065	-0.00943	0.321	-0.4276	1	1	1	0	0	0	0	0	1	0
C2orf69	2	0.07531	-0.01584	-0.178	0.2533	1	1	0	0	0	0	0	0	0	0
C2orf74	1	-0.09386	0.1609	-0.3792	0.2853	1	1	0	0	0	0	0	0	0	0
C2orf81	1	0.0981	-0.2318	0.5801	-0.482	1	0	0	0	0	0	0	0	0	0
C2orf84	1	-0.1142	0.4323	0.2638	-0.378	1	1	0	0	0	0	0	0	0	0
C2orf88	2	0.2144	0.09293	0.941	-0.7266	1	0.5	0	0	0	0	0	0	0	0
C2orf89	1	0.1822	-0.5084	0.6443	-0.462	1	0	0	0	0	0	0	0	0	0
C3orf15	1	-0.3305	0.4991	-1.0411	0.7106	1	0	1	0	0	0	0	0	0	0
C3orf17	5	-0.05005	0.3241	-0.00274	-0.04731	1	0.6	1	0	0	0	0	0	1	0
C3orf18	1	0.6828	0.2809	2.0936	-1.4107	1	0	1	0	0	0	0	1	0	0
C3orf19	3	-0.03314	0.004316	-0.03396	0.000812	1	1	0	0	0	0	0	0	0	0
C3orf20	1	0.4144	1.2324	0.5503	-0.1359	1	1	1	0	0	1	0	0	0	0
C3orf23	3	-0.03383	0.2848	-0.2383	0.2045	1	0.666667	1	0	0	0	0	0	0	0
C3orf24	2	-0.04665	-0.07028	-0.00726	-0.03939	1	1	0	0	0	0	0	0	0	0
C3orf26	5	-0.1336	-0.1462	0.000153	-0.1338	0.8	0.8	0	0	0	0	0	0	0	0
C3orf33	1	0.0493	-0.2177	-0.3395	0.3888	1	1	0	0	0	0	0	0	0	0
C3orf38	2	-0.184	-0.2229	0.1375	-0.3215	1	1	0	0	0	0	0	0	0	0
C3orf39	1	-0.0794	-0.102	0.9447	-1.0241	1	1	0	0	0	0	0	0	1	0
C3orf43	1	-0.4349	0.338	-0.4192	-0.01567	1	0	0	0	0	0	0	0	0	0
C3orf45	1	0.06603	-0.375	0.4798	-0.4137	1	1	0	0	0	0	0	0	0	0
C3orf49	1	-0.2716	-0.1106	-0.5182	0.2466	1	1	0	0	0	0	1	0	0	0
C3orf52	1	0.02356	0.4572	-0.1145	0.1381	0	1	0	0	0	0	0	0	0	0
C3orf55	1	-0.6913	-0.8595	-0.4513	-0.24	1	1	0	0	0	0	0	0	0	0
C3orf58	1	0.1132	0.08426	-0.3961	0.5093	1	1	1	0	0	0	0	0	0	1
C3orf62	2	0.04647	8.4e-05	0.5692	-0.5228	1	0.5	0	0	0	0	0	0	0	0
C3orf64	1	-0.2525	-0.2998	-1.2593	1.0068	1	1	0	0	0	0	0	0	0	1
C3orf67	1	0.381	0.227	0.9522	-0.5712	1	1	0	0	0	0	0	0	0	0
C3orf70	1	0.05232	-0.09445	-0.01599	0.06831	0	1	0	0	0	0	0	0	0	0
C3orf71	2	-0.0106	-0.0947	0.005999	-0.0166	1	1	0	0	0	0	0	0	0	0
C3orf75	5	0.09408	-0.2984	-0.04785	0.1419	1	0.6	0	0	0	0	0	0	0	0
C3orf78	1	-0.04447	-0.291	-0.1253	0.08081	1	1	0	0	0	0	0	0	0	0
C4A	1	0.1797	0.4851	0.1066	0.07303	1	1	0	0	0	0	0	0	0	0
C4orf10	2	-0.05585	-0.3664	-0.5693	0.5135	1	0.5	0	0	0	0	0	0	0	0
C4orf21	3	-0.1165	0.154	-0.4021	0.2855	1	0.666667	0	0	0	0	0	0	0	0
C4orf22	1	-1.5105	0.09695	-2.2508	0.7403	1	0	0	0	0	0	0	0	0	0
C4orf26	1	-0.3717	-0.04525	1.844	-2.2157	1	0	1	0	0	0	0	0	0	0
C4orf27	2	0.0846	0.3469	0.1397	-0.05507	1	0.5	1	0	0	0	0	0	1	0
C4orf29	1	-0.3385	0.0235	-0.3448	0.006273	1	1	0	0	0	0	0	0	0	0
C4orf3	3	0.003676	-0.02461	-0.2497	0.2533	1	1	0	0	0	0	0	0	0	0
C4orf32	2	0.01747	0.184	-0.8858	0.9032	1	1	0	0	0	0	0	0	0	1
C4orf33	2	0.103	-0.538	-0.7471	0.8501	0.5	1	0	0	0	0	0	0	0	0
C4orf34	1	-0.4622	0.02381	0.3248	-0.787	1	1	0	0	0	0	0	0	0	0
C4orf38	1	1.2166	-0.452	0.4533	0.7633	1	0	0	0	0	0	0	0	0	0
C4orf39	1	-0.5319	-0.2664	-0.9597	0.4278	1	1	0	0	0	0	0	0	0	0
C4orf42	1	0.2701	-0.2334	0.4647	-0.1945	1	1	1	0	0	0	0	0	0	0
C4orf43	1	0.009368	0.1699	-0.4267	0.436	1	1	1	0	0	0	0	0	0	0
C4orf45	3	0.555	0.5562	0.3526	0.2024	0.333333	1	0	0	0	0	0	0	0	0
C4orf46	2	-0.05236	-0.0048	0.2483	-0.3006	1	1	0	0	0	0	0	0	0	0
C4orf47	3	-0.3802	0.3568	-0.7989	0.4187	1	0	0	0	0	0	0	0	0	0
C4orf48	1	0.005205	0.1026	0.7119	-0.7067	1	1	0	0	0	0	0	0	0	0
C4orf49	1	-0.4401	-0.1616	-0.6625	0.2225	1	1	0	0	0	0	0	0	0	0
C4orf52	1	-0.09377	0.2289	-0.5841	0.4903	1	1	0	0	0	0	0	0	0	1
C5	1	0.3255	0.665	0.5135	-0.188	1	0	1	0	0	0	0	0	0	0
C5AR1	1	-0.7426	-0.1296	-1.9775	1.2349	1	0	0	0	0	0	0	0	0	0
C5orf15	3	-0.03491	0.1002	0.3151	-0.35	1	0.666667	1	0	0	0	0	0	0	0
C5orf22	3	0.02447	0.09794	0.4018	-0.3774	1	1	1	0	0	0	0	0	0	0
C5orf24	5	-0.03433	-0.07053	-0.2094	0.1751	1	1	1	0	0	0	0	0	0	0
C5orf25	1	0.09454	0.1654	0.1759	-0.08138	1	1	1	0	0	0	0	0	0	0
C5orf27	1	1.0638	-1.3212	0.8118	0.2519	0	1	0	0	0	0	0	0	0	0
C5orf28	3	-0.2225	0.04924	-0.1167	-0.1058	1	1	0	0	0	0	0	0	0	0
C5orf30	1	-0.3375	0.06395	0.07041	-0.4079	1	1	0	0	0	0	1	0	0	0
C5orf32	1	0.02335	0.1548	0.7451	-0.7217	1	1	0	0	0	0	0	0	1	0
C5orf34	1	-0.1138	-0.1093	-0.5962	0.4825	1	1	0	0	0	0	0	0	0	0
C5orf35	5	0.09488	0.1232	0.3582	-0.2633	1	0.8	0	0	0	0	0	0	0	0
C5orf39	1	-0.2136	0.1517	-0.1912	-0.02239	1	1	0	0	0	0	0	0	0	0
C5orf4	2	-0.08683	0.1992	0.1108	-0.1977	0.5	1	0	0	0	0	0	0	0	0
C5orf41	5	-0.27	0.5961	-0.4686	0.1985	1	1	1	0	0	0	0	0	0	0
C5orf42	1	-0.2392	0.04766	-0.9797	0.7406	1	1	0	0	0	0	0	0	0	0
C5orf43	1	0.02397	-0.09645	-0.04028	0.06425	1	1	0	0	0	0	0	0	0	0
C5orf44	6	0.02364	-0.1102	0.2102	-0.1866	1	0.666667	1	0	0	0	0	0	0	0
C5orf45	3	0.4938	0.4212	1.1185	-0.6246	1	0.333333	0	0	0	0	0	1	0	0
C5orf47	1	-0.9469	-0.7233	-1.2415	0.2946	1	0	0	0	0	0	0	0	0	0
C5orf48	1	-0.04743	0.1871	1.8517	-1.8991	1	0	0	0	0	0	0	0	0	0
C5orf51	1	0.02241	-0.156	-0.1748	0.1972	1	1	0	0	0	0	0	0	0	0
C5orf54	1	0.05618	0.002023	0.1997	-0.1436	1	1	0	0	0	0	0	0	0	0
C5orf55	1	-0.1681	-0.241	0.7084	-0.8765	1	0	0	0	0	0	0	0	0	0
C5orf56	3	-0.2073	-0.1689	0.1155	-0.3228	1	0.666667	0	0	0	0	0	0	0	0
C5orf58	3	0.3484	0.446	0.5189	-0.1705	0.666667	0.666667	0	0	0	0	0	0	0	0
C5orf62	1	1.0683	1.2397	2.0462	-0.9779	0	1	0	0	0	0	0	0	0	0
C5orf63	3	0.3761	0.2156	0.9694	-0.5933	1	0.333333	0	0	0	0	0	0	0	0
C6orf1	1	-0.4055	-0.06763	0.1231	-0.5286	1	1	0	0	0	0	0	0	0	0
C6orf105	2	0.7042	0.7952	0.3939	0.3103	0	1	0	0	0	0	0	0	0	0
C6orf106	3	-0.1363	0.1088	0.174	-0.3103	1	1	0	0	0	0	0	0	0	0
C6orf108	1	0.01562	0.00648	-0.1715	0.1871	1	1	0	0	0	0	0	0	0	0
C6orf112	1	-0.302	0.5453	-0.4512	0.1492	0	1	0	0	0	0	0	0	0	0
C6orf115	1	-0.1486	0.01895	-0.09967	-0.04889	1	1	0	0	0	0	0	0	0	0
C6orf118	1	0.09938	0.9699	0.7683	-0.6689	1	0	0	0	0	0	0	0	0	0
C6orf120	3	0.02039	-0.09695	-0.5963	0.6167	1	1	1	0	0	0	0	0	0	1
C6orf124	1	-0.3151	-0.00234	0.2251	-0.5401	1	1	0	0	0	0	0	0	0	0
C6orf130	1	-0.00379	0.2571	-0.2969	0.2931	1	1	1	0	0	0	0	0	0	0
C6orf132	2	-0.245	0.09323	-0.5323	0.2873	0	1	0	0	0	0	0	0	0	0
C6orf136	3	-0.2546	-0.1005	-0.04726	-0.2073	1	1	0	0	0	0	1	0	1	0
C6orf138	1	1.1383	0.1777	0.7479	0.3905	0	1	0	0	0	0	0	0	0	0
C6orf141	1	0.4246	-0.2169	0.003701	0.4209	0	1	0	0	0	0	0	0	0	0
C6orf146	1	0.1634	-1.021	0.0893	0.07411	1	1	0	0	0	0	0	0	0	0
C6orf147	1	0.09516	-0.2883	-0.2253	0.3205	1	0	0	0	0	0	0	0	0	0
C6orf162	3	-0.06535	-0.1258	-0.2426	0.1773	1	1	0	0	0	0	0	0	0	0
C6orf163	2	-0.05349	-0.182	-0.37	0.3165	1	0	0	0	0	0	0	0	0	0
C6orf170	2	0.000821	0.1223	0.1001	-0.09927	1	1	0	0	0	0	0	0	0	0
C6orf192	2	-0.6142	0.6693	-0.9186	0.3044	0.5	1	0	0	0	0	0	0	0	0
C6orf201	2	-0.06296	-0.03328	0.07329	-0.1363	1	1	0	0	0	0	0	0	0	0
C6orf203	1	-0.1398	0.06185	-0.3681	0.2284	1	1	0	0	0	0	0	0	0	0
C6orf223	2	-0.3063	0.1857	0.06602	-0.3723	1	0.5	0	0	0	0	1	0	0	0
C6orf225	3	-0.2897	0.2246	-0.0512	-0.2384	1	0.666667	0	0	0	0	0	0	0	0
C6orf226	1	-0.09757	-0.01324	0.1581	-0.2557	1	1	0	0	0	0	0	0	0	0
C6orf228	3	0.1075	0.1905	0.09412	0.01341	1	1	0	0	0	0	0	0	0	0
C6orf47	1	-0.3703	0.4068	-0.3403	-0.02994	1	1	1	0	0	0	0	0	0	0
C6orf48	2	0.1484	0.2223	-0.4373	0.5857	1	1	0	0	0	0	0	0	0	0
C6orf57	1	-0.1953	0.3488	0.6538	-0.849	1	1	0	0	0	0	0	0	0	0
C6orf58	1	0.7729	-0.3131	0.2731	0.4998	1	1	0	0	0	0	0	0	0	0
C6orf62	4	0.05058	-0.01779	0.3145	-0.2639	1	1	0	0	0	0	0	1	1	0
C6orf70	1	0.1311	-0.2653	0.07353	0.05754	1	1	0	0	0	0	0	0	0	0
C6orf89	5	-0.03737	0.1972	0.2368	-0.2742	1	0.8	1	0	0	0	0	0	1	0
C7orf10	2	-0.00582	-0.1495	0.5332	-0.539	0	1	0	0	0	0	0	0	0	0
C7orf23	1	-0.1349	-0.05029	-0.8749	0.74	1	1	0	0	0	0	0	0	0	0
C7orf25	2	-0.1622	-0.2445	-0.00756	-0.1546	1	1	1	0	0	0	0	0	0	0
C7orf30	2	0.2017	-0.02658	0.3396	-0.1378	1	1	0	0	0	0	0	0	0	0
C7orf31	1	-0.09514	-0.1302	0.6566	-0.7517	1	1	1	0	0	0	0	0	0	0
C7orf41	2	0.3035	0.7119	1.0984	-0.7949	1	0.5	1	0	0	1	0	1	0	0
C7orf42	3	0.008693	0.03452	-0.2819	0.2906	0.666667	1	1	0	0	0	0	0	0	1
C7orf43	1	-0.2096	0.07361	-0.3419	0.1323	1	0	0	0	0	0	0	0	0	0
C7orf44	1	0.02577	-0.2062	0.01263	0.01314	1	1	0	0	0	0	0	0	0	0
C7orf46	1	0.1538	0.4456	0.5067	-0.3529	1	1	0	0	0	0	0	0	0	0
C7orf49	3	-0.0681	-0.1814	-0.08215	0.01405	1	1	0	0	0	0	0	0	0	1
C7orf50	3	0.01414	-0.02532	-0.2739	0.2881	1	0.666667	0	0	0	0	0	0	0	0
C7orf53	1	-0.00851	0.2872	-2.2215	2.213	1	0	1	0	0	0	0	0	0	0
C7orf55	2	0.1744	-0.1174	-0.1557	0.3302	1	1	0	0	0	0	0	0	0	0
C7orf58	2	-0.1108	-0.4086	-0.8191	0.7083	0.5	1	1	0	0	0	0	0	0	0
C7orf59	1	0.0245	0.05315	-0.404	0.4285	1	1	0	0	0	0	0	0	0	1
C7orf60	1	0.068	0.1938	-0.3757	0.4436	1	1	0	0	0	0	0	0	0	0
C7orf63	1	0.4406	-0.2427	-0.1245	0.5651	0	1	0	0	0	0	0	0	0	0
C7orf70	1	0.3571	-0.09218	0.9198	-0.5627	1	1	1	0	0	0	0	1	1	0
C7orf73	5	-0.03221	-0.07754	-0.2489	0.2167	1	0.8	0	0	0	0	0	0	0	1
C8orf12	1	0.1967	0.1868	1.5172	-1.3205	1	1	0	0	0	0	0	0	1	0
C8orf33	2	0.1397	-0.1217	-0.05071	0.1904	1	1	0	0	0	0	0	1	0	0
C8orf34	1	-0.4474	-1.8671	-0.5207	0.07331	0	1	0	0	0	0	0	0	0	0
C8orf37	1	-0.08136	-0.06698	-0.433	0.3516	1	1	1	0	0	0	0	0	0	0
C8orf38	2	0.1724	-0.2633	0.1212	0.05123	1	0.5	1	0	0	0	0	0	0	0
C8orf4	1	0.4073	2.777	-1.3764	1.7837	0	1	1	0	0	0	0	0	0	0
C8orf40	2	-0.0827	0.2141	-0.204	0.1213	1	1	1	0	0	0	0	0	0	1
C8orf44	2	-0.0925	0.1163	-0.3459	0.2534	1	0	1	0	0	0	0	0	0	0
C8orf48	1	-0.06564	-0.1122	-0.8159	0.7503	0	1	0	0	0	0	0	0	0	0
C8orf55	1	-0.4264	-0.06757	-0.364	-0.06239	0	1	0	0	0	0	0	0	0	0
C8orf56	1	0.3677	0.03426	0.1879	0.1798	0	1	0	0	0	0	0	0	0	0
C8orf58	1	0.1424	-0.0359	-0.0722	0.2146	1	1	0	0	0	0	0	0	0	0
C8orf59	4	-0.1469	0.05003	-0.4718	0.3248	1	0.75	0	0	0	0	0	0	0	0
C8orf73	1	0.5107	-0.07786	0.507	0.003674	0	1	0	0	0	0	0	0	0	0
C8orf76	2	-0.1376	0.04853	0.1575	-0.2951	1	1	1	0	0	0	0	0	0	0
C8orf77	2	0.07035	0.2976	-0.3079	0.3783	1	1	0	0	0	0	0	0	0	0
C8orf82	1	0.2566	-0.1449	0.3736	-0.1171	1	1	0	0	0	0	0	0	0	0
C8orf83	3	-0.3416	0.2874	-0.8449	0.5033	0	1	0	0	0	0	0	0	0	0
C8orf84	3	-0.0323	0.6181	-0.3412	0.3089	1	0.333333	0	0	0	0	0	0	0	0
C9orf100	4	0.004547	-0.2148	-0.09873	0.1033	1	0.5	0	0	0	0	0	0	0	1
C9orf102	4	0.1676	-0.05537	-0.376	0.5437	1	1	1	0	0	0	0	0	0	0
C9orf103	2	0.1601	0.1979	0.3217	-0.1615	1	0.5	0	0	0	0	0	0	0	0
C9orf114	1	0.2175	-0.00841	0.3213	-0.1038	1	1	0	0	0	0	0	0	0	0
C9orf116	1	-0.03958	-0.0277	0.9205	-0.9601	1	1	1	0	0	0	0	0	1	0
C9orf117	1	0.04581	-0.01506	0.3308	-0.285	1	1	0	0	0	0	0	0	0	0
C9orf123	2	-0.06501	-0.03952	0.1579	-0.2229	1	1	1	0	0	0	0	0	1	0
C9orf135	1	0.8953	0.8315	-1.0812	1.9765	1	1	0	0	0	0	0	0	0	1
C9orf140	1	0.06485	-0.04938	0.687	-0.6222	1	1	0	0	0	0	0	0	1	0
C9orf142	1	-0.3365	-0.2936	-0.4477	0.1112	1	1	0	0	0	0	0	0	0	0
C9orf150	3	0.7832	0.5277	1.0292	-0.246	0.333333	1	1	0	0	0	0	0	0	0
C9orf156	2	0.3856	0.02881	0.3981	-0.01249	1	1	0	0	0	0	0	1	0	0
C9orf16	4	-0.1911	0.07464	-0.4584	0.2674	1	0.75	0	0	0	0	0	0	0	0
C9orf167	1	0.4942	0.09688	0.4163	0.07786	1	1	0	0	0	0	0	0	0	0
C9orf169	1	-0.1323	-0.541	-0.1221	-0.01016	1	0	0	0	0	0	0	0	0	0
C9orf173	1	-0.05164	0.408	-0.1983	0.1467	1	0	0	0	0	0	0	0	0	0
C9orf21	1	-0.2989	0.1798	-0.5043	0.2053	1	1	0	0	0	0	1	0	0	0
C9orf23	1	0.1757	0.06882	0.9608	-0.785	1	1	1	0	0	0	0	0	1	0
C9orf25	1	0.1797	0.1184	0.421	-0.2413	1	1	0	0	0	0	0	0	0	0
C9orf3	6	-0.04012	-0.07145	-0.3674	0.3273	1	0.5	0	0	0	0	0	0	0	1
C9orf30	2	0.1328	0.06907	0.05895	0.07386	1	1	0	0	0	0	0	0	0	0
C9orf30-TMEFF1	5	-0.1095	0.127	-0.5916	0.4821	1	1	0	0	0	1	1	0	0	1
C9orf37	2	-0.09694	-0.05999	0.3487	-0.4457	1	0.5	0	0	0	0	0	0	0	0
C9orf40	1	0.1039	-0.06504	0.107	-0.0031	1	1	0	0	0	0	0	0	0	0
C9orf41	3	-0.2756	0.01684	0.2078	-0.4834	1	0.333333	0	0	0	0	0	0	0	0
C9orf46	1	-0.1829	0.1081	0.2154	-0.3983	1	1	1	0	0	0	0	0	0	0
C9orf5	7	-0.02534	0.3026	-0.4581	0.4328	1	0.857143	1	0	0	0	0	0	0	1
C9orf53	1	-0.00152	-0.2094	-0.3829	0.3814	1	1	0	0	0	0	0	0	0	0
C9orf57	1	0.9686	0.5048	0.6553	0.3133	1	0	1	0	0	0	0	0	0	0
C9orf64	2	0.1766	0.5238	0.8576	-0.6811	1	0.5	0	0	0	0	0	0	0	0
C9orf68	2	0.0591	-0.2847	0.5758	-0.5167	1	0.5	1	0	0	0	0	0	1	0
C9orf69	1	-0.117	-0.1959	0.08865	-0.2057	1	1	1	0	0	0	0	0	0	0
C9orf7	1	-0.08805	0.01287	-0.04809	-0.03996	1	1	1	0	0	0	0	0	0	0
C9orf72	2	-0.1518	0.2723	-0.2891	0.1373	1	0.5	1	0	0	0	0	0	0	0
C9orf78	1	0.07254	-0.03823	-0.2707	0.3433	1	1	1	0	0	0	0	0	0	0
C9orf80	1	0.07604	0.1321	-0.2154	0.2914	1	1	0	0	0	0	0	0	0	1
C9orf82	2	-0.1929	-0.03382	-0.5495	0.3566	1	1	1	0	0	0	1	0	0	1
C9orf85	3	-0.01962	0.2368	-0.8207	0.8011	1	0.666667	0	0	0	0	0	0	0	1
C9orf86	4	-0.02275	-0.08072	-0.07436	0.05161	1	1	0	0	0	0	0	0	0	0
C9orf89	1	0.4104	0.01779	0.1646	0.2458	1	1	0	0	0	0	0	1	0	0
C9orf91	1	0.05649	0.2329	0.1226	-0.06616	1	1	0	0	0	0	0	0	0	0
C9orf93	3	0.02026	0.3589	0.7976	-0.7773	1	0.666667	0	0	0	0	0	0	0	0
C9orf95	2	0.05878	0.1896	-0.4501	0.5089	1	0.5	1	0	0	0	0	0	0	0
C9orf96	2	0.155	0.07984	-0.134	0.289	1	1	0	0	0	0	0	0	0	0
CA11	1	-0.00552	0.09187	0.3522	-0.3577	1	0	0	0	0	0	0	0	0	0
CA12	2	1.0642	-0.2691	0.6577	0.4065	1	1	1	0	0	0	0	0	0	0
CA13	1	-0.2792	0.03878	-0.2213	-0.05786	1	1	1	0	0	0	0	0	0	0
CA14	1	0.03885	0.1046	0.7044	-0.6656	1	1	0	0	0	0	0	0	0	0
CA5BP1	2	0.1938	-0.1366	0.1147	0.07906	1	1	0	0	0	0	0	0	0	0
CAB39	2	0.09209	0.08904	-0.2175	0.3096	1	1	1	0	0	0	0	0	0	1
CAB39L	4	0.2559	0.1224	0.08992	0.166	1	0.75	1	0	0	0	0	0	0	0
CABIN1	3	-0.1596	0.0872	0.281	-0.4406	1	1	0	0	0	0	0	0	0	0
CABLES1	4	0.2773	0.4211	0.3775	-0.1002	0.25	1	1	0	0	0	0	0	0	0
CABLES2	1	0.2222	-0.0061	0.7927	-0.5704	1	1	0	0	0	0	0	0	1	0
CABP1	1	-0.2277	0.1101	0.05123	-0.2789	1	0	0	0	0	0	0	0	0	0
CABP4	2	0.2851	0.6242	0.4114	-0.1263	1	0.5	1	0	0	0	0	0	0	0
CABP7	1	0.0873	-0.456	0.6167	-0.5294	1	1	0	0	0	0	0	0	0	0
CABYR	2	-0.3537	0.1171	0.2293	-0.583	0	1	0	0	0	0	0	0	0	0
CACHD1	1	0.3406	0.4434	0.7686	-0.428	0	1	0	0	0	0	0	0	0	0
CACNA1A	2	-0.5639	0.1764	-0.6948	0.1309	1	0.5	0	0	0	0	0	0	0	0
CACNA1C	1	1.1074	1.8125	0.8995	0.2079	0	1	1	0	0	0	0	0	0	0
CACNA1G	1	0.5423	-0.34	1.3226	-0.7803	1	0	0	0	0	0	0	0	0	0
CACNA2D2	2	-0.01372	-0.8209	0.2979	-0.3116	0.5	0.5	1	0	0	0	0	0	0	0
CACNA2D4	1	-0.06206	0.1603	-0.05257	-0.00949	1	0	1	0	0	0	0	0	0	0
CACNB2	2	0.1417	-0.3131	-0.08231	0.224	1	0	1	0	0	0	0	0	0	0
CACNB3	2	0.1387	0.4115	0.545	-0.4063	1	1	0	0	0	0	0	0	0	0
CACNG4	1	-0.6996	1.4333	-1.8777	1.1781	0	1	0	0	0	0	0	0	0	0
CACNG5	1	0.1352	0.1966	0.3846	-0.2494	0	1	0	0	0	0	0	0	0	0
CACNG6	1	-0.2155	0.1343	-0.1042	-0.1113	1	1	0	0	0	0	0	0	0	0
CACNG7	1	0.8213	0.8653	0.7429	0.0784	0	1	0	0	0	0	0	0	0	0
CACNG8	1	-0.3522	0.1142	-0.1766	-0.1755	0	1	0	0	0	0	0	0	0	0
CACYBP	4	0.01579	-0.2666	-0.2141	0.2299	1	1	1	0	0	0	0	0	0	1
CAD	2	0.1386	-0.6294	0.2971	-0.1585	1	0.5	0	0	0	0	0	0	0	0
CADM1	6	0.3722	0.7145	0.6178	-0.2455	1	0.166667	1	0	0	0	0	0	0	0
CADM2	2	0.5118	0.1338	0.8303	-0.3185	1	0.5	1	0	0	0	0	0	0	0
CADPS	5	-1.5788	0.3675	-2.2135	0.6347	1	0	0	0	0	0	1	0	0	0
CADPS2	1	-0.9421	0.03584	-1.4579	0.5158	0	1	1	0	0	0	0	0	0	0
CAHM	1	0.2762	0.2109	0.6929	-0.4168	1	0	0	0	0	0	0	0	0	0
CALB2	1	0.3923	0.1894	0.01644	0.3758	1	1	0	0	0	0	0	0	0	0
CALCA	1	-0.5491	-1.0858	1.348	-1.8971	0	1	0	0	0	0	0	0	0	0
CALCOCO1	1	-0.2495	0.2193	-0.05649	-0.193	1	1	0	0	0	0	0	0	0	0
CALCOCO2	3	0.06589	0.6083	0.279	-0.2131	1	1	0	0	0	0	0	0	1	0
CALCRL	3	-0.3189	-0.1082	-0.246	-0.07297	0.666667	1	0	0	0	0	0	0	0	0
CALD1	10	0.2	0.1779	-0.6847	0.8847	0.2	1	1	0	0	0	0	0	0	1
CALHM1	1	-0.2367	0.2456	0.3962	-0.633	1	1	1	0	0	0	0	0	0	0
CALHM2	2	0.1471	0.3416	0.09317	0.05394	1	1	0	0	0	0	0	0	0	0
CALHM3	1	-0.04781	0.3173	0.4458	-0.4936	1	0	0	0	0	0	0	0	0	0
CALM1	9	0.174	-0.00992	0.1488	0.02514	1	0.888889	1	0	0	0	0	1	0	0
CALM2	3	-0.04795	0.1331	0.0994	-0.1473	1	1	0	0	0	0	0	0	0	0
CALM3	3	0.02502	0.07317	0.1789	-0.1539	1	1	0	0	0	0	0	0	0	0
CALML4	7	-0.07842	0.1519	-0.8275	0.7491	1	0.857143	0	0	0	0	0	0	0	1
CALN1	1	-0.2412	0.1468	-0.0825	-0.1587	1	1	1	0	0	0	0	0	0	0
CALR	5	0.09545	-0.05195	0.7131	-0.6177	1	1	0	0	0	0	0	0	1	0
CALU	6	-0.04982	-0.00912	-0.7342	0.6844	1	1	1	0	0	0	0	0	0	1
CAMK1	4	-0.2094	-0.1361	-0.2806	0.07117	1	0.75	0	0	0	0	1	0	0	1
CAMK1D	2	0.05174	0.004224	0.2779	-0.2262	1	0	1	0	0	0	0	0	0	0
CAMK2B	4	-0.3044	-0.00981	-0.464	0.1596	1	0	0	0	0	0	0	0	0	0
CAMK2D	6	0.007471	0.1514	-0.185	0.1925	1	1	1	0	0	0	0	0	0	1
CAMK2G	4	-0.1204	-0.01308	0.2823	-0.4027	1	0.75	0	0	0	0	1	0	0	0
CAMK2N1	1	0.1622	0.3322	0.6459	-0.4837	1	1	0	0	0	0	0	0	0	0
CAMK2N2	1	0.1018	0.07334	0.2337	-0.1319	1	1	0	0	0	0	0	0	0	0
CAMK4	2	-0.1515	1.1431	-0.3705	0.2191	0	1	0	0	0	0	0	0	0	0
CAMKK2	3	-0.02669	0.1184	0.2828	-0.3095	1	1	0	0	0	0	1	0	0	0
CAMKMT	3	0.03438	0.1606	0.9534	-0.9191	1	0.666667	0	0	0	0	0	1	1	0
CAMKV	1	-0.4835	0.04217	0.1723	-0.6558	1	0	0	0	0	0	0	0	0	0
CAMLG	2	-0.06864	0.4272	0.2249	-0.2936	1	1	0	0	0	0	0	0	0	0
CAMSAP1	6	0.3101	0.2254	0.3397	-0.02966	1	0.5	0	0	0	0	0	1	0	0
CAMSAP2	3	0.5083	0.5192	-0.04949	0.5578	1	1	0	0	0	0	0	1	0	0
CAMSAP3	1	-0.1838	-0.4981	-0.8602	0.6764	1	0	0	0	0	0	0	0	0	0
CAMTA1	3	-0.1491	-0.1306	0.09966	-0.2488	1	1	1	0	0	0	0	0	0	0
CAMTA2	1	-0.1106	-0.1764	0.2682	-0.3787	1	1	0	0	0	0	0	0	0	0
CAND1	4	-0.0271	0.1925	-0.265	0.2379	1	1	1	0	0	0	0	0	0	0
CAND2	1	-0.1139	-0.00691	0.5582	-0.6721	1	1	0	0	0	0	0	0	1	0
CANT1	1	-0.01967	-0.05933	0.09561	-0.1153	1	1	1	0	0	0	0	0	0	0
CANX	4	0.2596	0.0607	0.1751	0.08448	1	1	1	0	0	0	0	1	0	0
CAP1	2	-0.02538	0.02747	0.1485	-0.1739	1	1	0	0	0	0	0	0	0	0
CAPG	1	0.1221	0.04232	0.3701	-0.248	1	1	0	0	0	0	0	0	0	0
CAPN1	2	-0.0148	-0.168	0.197	-0.2118	1	1	0	0	0	0	0	0	0	0
CAPN10	1	-0.4373	-0.747	-0.3564	-0.08092	1	0	0	0	0	0	0	0	0	0
CAPN11	1	0.4959	0.09855	0.4693	0.0266	1	0	0	0	0	0	0	0	0	0
CAPN14	1	-1.208	0.2797	-0.6218	-0.5862	1	0	0	0	0	0	0	0	0	0
CAPN2	2	0.277	0.4513	0.2778	-0.00088	0	1	0	0	0	0	0	0	0	0
CAPN3	1	0.1282	0.3741	0.3097	-0.1815	1	1	0	0	0	0	0	0	0	0
CAPN5	2	-0.1735	-0.2521	-0.1131	-0.06039	1	1	0	0	0	0	0	0	0	0
CAPN7	3	0.01006	0.01025	0.2004	-0.1904	1	1	1	0	0	0	0	0	0	0
CAPRIN1	5	0.004643	0.1864	0.2113	-0.2067	1	1	1	0	0	0	0	0	0	0
CAPRIN2	1	-0.1648	-0.1899	-0.5042	0.3394	1	1	1	0	0	0	0	0	0	0
CAPS	2	-0.1933	-0.1314	0.07586	-0.2691	1	0.5	0	0	0	0	0	0	0	0
CAPZA1	5	0.01947	0.1798	0.4157	-0.3962	1	0.6	0	0	0	0	0	0	1	0
CAPZA2	4	-0.06961	0.08572	-0.7116	0.642	1	1	1	0	0	0	0	0	0	1
CAPZB	4	-0.04891	-0.02718	0.2636	-0.3125	1	1	0	0	0	0	0	0	0	0
CARD10	1	-0.4545	0.1874	-0.5774	0.123	0	1	1	0	0	0	0	0	0	0
CARD11	2	0.2438	0.0714	0.5436	-0.2998	1	1	1	0	0	0	0	0	0	0
CARD14	1	-0.5841	-0.178	1.327	-1.9111	0	1	0	0	0	0	0	0	0	0
CARD16	2	-0.2396	-0.126	-0.7291	0.4895	1	1	0	0	0	0	0	0	0	0
CARD8	5	-0.01577	0.1227	-0.1283	0.1125	1	0.8	1	0	0	0	0	0	0	1
CARD9	2	0.1622	-0.1116	0.209	-0.04681	1	0.5	0	0	0	0	0	0	0	0
CARHSP1	3	-0.01324	0.1627	0.1569	-0.1701	1	1	1	0	0	0	0	0	1	0
CARKD	1	0.6183	-0.09744	0.236	0.3824	0	1	1	0	0	0	0	0	0	0
CARM1	3	0.01266	0.002954	0.6789	-0.6663	1	1	0	0	0	0	0	0	1	0
CARS	4	-0.2418	0.4797	0.4175	-0.6593	1	0.75	0	0	0	0	0	0	1	0
CARS2	2	0.1366	-0.4756	0.5376	-0.4009	1	1	1	0	0	0	0	0	0	0
CASC1	2	-0.4542	0.2777	-0.4349	-0.01933	1	0	0	0	0	0	0	0	0	0
CASC3	1	-0.04005	-0.1862	0.2943	-0.3343	1	1	1	0	0	0	0	0	1	0
CASC4	3	-0.01487	0.0342	-0.1611	0.1462	1	0.333333	1	0	0	0	0	0	0	1
CASC5	5	-0.05719	0.2159	-0.1404	0.08319	1	0.8	1	0	0	0	0	0	0	0
CASD1	3	0.1639	0.2468	0.09222	0.0717	1	0.666667	0	0	0	0	0	0	0	1
CASK	3	-0.0971	0.6555	0.1003	-0.1973	0.333333	1	0	0	0	1	0	0	0	0
CASKIN1	2	-0.06046	0.005402	0.1926	-0.2531	1	1	1	0	0	0	0	0	0	0
CASKIN2	2	-0.4905	-0.1405	-0.2417	-0.2489	0.5	1	0	0	0	0	0	0	0	0
CASP1	7	-0.2078	-0.3407	-0.1553	-0.05251	1	1	0	0	0	0	0	0	0	0
CASP10	1	0.04095	0.2969	0.4587	-0.4177	1	1	1	0	0	0	0	0	0	0
CASP2	5	-0.1004	-0.1133	-0.09279	-0.0076	1	1	1	0	0	0	1	0	0	0
CASP3	2	-0.03491	0.08006	0.00871	-0.04362	1	0.5	0	0	0	0	0	0	1	0
CASP4	2	0.2417	0.3301	0.242	-0.00029	0.5	1	0	0	0	0	0	0	0	0
CASP6	2	-0.07889	0.1588	0.2238	-0.3027	1	1	1	0	0	0	0	0	0	0
CASP7	1	-0.04094	0.2054	0.208	-0.249	1	1	0	0	0	0	0	0	0	0
CASP8	2	0.2061	-0.02102	0.1207	0.08537	1	0.5	0	0	0	0	0	0	0	0
CASP8AP2	3	-0.2112	-0.03553	-0.08566	-0.1256	1	1	0	0	0	0	0	0	0	0
CASP9	2	0.1786	0.1315	0.6906	-0.512	1	1	1	0	0	0	0	0	1	0
CASQ1	1	0.5031	-1.063	-0.2328	0.7359	1	0	0	0	0	0	0	0	0	0
CASR	1	-0.124	0.6723	0.8738	-0.9978	1	0	1	0	0	0	0	0	0	0
CASS4	1	0.8405	1.4797	1.0069	-0.1663	1	1	0	0	0	0	0	0	0	0
CAST	7	0.09164	0.08636	-0.3286	0.4202	1	1	1	0	0	0	0	0	0	1
CASZ1	2	-0.02561	0.001072	0.9851	-1.0107	1	0.5	0	1	0	0	0	0	0	0
CAT	3	0.2076	0.2635	0.07915	0.1284	1	1	0	0	0	0	0	0	0	1
CATSPER2	3	-0.1848	0.1024	-0.04605	-0.1388	1	0.666667	1	0	0	0	0	0	0	0
CATSPER2P1	1	-0.2226	0.2468	-0.3259	0.1033	1	1	0	0	0	0	0	0	0	0
CATSPER3	2	0.337	0.2606	0.2388	0.09818	1	0.5	0	0	0	0	0	0	0	0
CATSPERB	2	0.5175	0.102	-0.08842	0.6059	1	0.5	0	0	0	0	0	0	0	0
CAV1	2	0.1006	-0.573	-0.2987	0.3993	0	1	1	0	0	0	0	0	0	0
CAV2	2	0.2167	-0.1892	-0.5525	0.7692	0	1	0	0	0	0	0	0	0	0
CBFA2T2	5	-0.1151	0.3258	0.345	-0.4601	1	0.6	1	0	0	0	0	0	0	0
CBFA2T3	1	0.03612	-0.1879	0.4819	-0.4458	1	0	0	0	0	0	0	0	0	0
CBFB	2	-0.02562	0.01129	-0.4164	0.3908	1	1	1	0	0	0	0	0	0	1
CBL	3	-0.1241	0.06426	-0.1658	0.04167	1	1	1	0	0	0	0	0	0	0
CBLB	4	-0.3279	0.1629	0.02265	-0.3505	1	0.5	0	0	0	0	0	0	0	0
CBLL1	2	0.01026	0.1152	-0.433	0.4433	1	1	0	0	0	0	0	0	0	1
CBLN2	1	0.4233	0.05889	1.6082	-1.185	1	0	0	0	0	0	0	0	0	0
CBLN3	3	-0.1546	0.07592	-0.2323	0.07769	1	1	0	0	0	0	0	0	0	0
CBR1	2	0.695	0.7509	1.6822	-0.9872	0	1	0	0	0	0	0	0	0	0
CBR3	1	0.06264	1.1941	1.142	-1.0793	0	1	0	0	0	0	0	0	0	0
CBR4	4	-0.108	0.1017	-0.2191	0.1111	1	1	1	0	0	0	0	0	0	1
CBS	1	-0.8501	0.3612	-0.1648	-0.6852	0	1	0	0	0	0	0	0	0	0
CBWD1	1	-0.1261	0.03576	-0.6142	0.4882	1	1	0	0	0	0	0	0	0	0
CBWD3	2	-0.02005	-0.05717	-0.5543	0.5342	1	1	0	0	0	0	0	0	0	1
CBX1	1	0.1604	-0.01243	-0.03883	0.1993	1	1	0	0	0	0	0	1	0	0
CBX2	1	0.08749	0.3575	-0.06927	0.1568	1	1	0	0	0	0	0	0	0	0
CBX3	4	-0.2379	-0.04918	-0.6286	0.3906	1	1	0	0	0	0	0	0	0	1
CBX3P2	1	-0.2197	0.6472	0.4809	-0.7006	1	0	0	0	0	0	0	0	0	0
CBX4	2	-0.2639	0.06676	0.1167	-0.3806	1	1	1	0	0	0	0	0	0	0
CBX5	5	-0.0732	0.02811	-0.1144	0.04121	1	0.8	1	0	0	0	0	0	0	0
CBX6	2	0.001799	0.07698	0.2295	-0.2277	1	0.5	0	0	0	0	0	0	0	0
CBX7	1	-0.07	0.148	0.5465	-0.6165	1	1	1	0	0	0	0	0	0	0
CBY1	1	0.101	-0.1333	0.2452	-0.1442	1	1	0	0	0	0	0	0	0	0
CC2D1A	3	-0.3053	-0.199	0.638	-0.9433	1	1	0	0	0	0	0	0	1	0
CC2D1B	3	0.1876	0.2767	0.1381	0.0495	1	0.333333	0	0	0	0	0	0	0	0
CC2D2B	1	-0.2719	0.04196	-0.4913	0.2194	1	1	1	0	0	0	0	0	0	0
CCAR1	2	-0.2997	0.1142	-0.3343	0.03457	1	0.5	0	0	0	0	0	0	0	0
CCBE1	3	-0.00927	1.341	0.2748	-0.2841	0	1	0	0	0	0	0	0	0	0
CCBL1	2	-0.1114	0.1257	0.2658	-0.3772	1	0.5	0	0	0	0	0	0	0	0
CCBL2	3	-0.02034	0.04751	-0.4084	0.3881	1	1	0	0	0	0	0	0	0	0
CCBP2	1	0.425	0.3038	1.5231	-1.0982	1	1	1	0	0	0	0	0	0	0
CCDC102A	1	0.1349	-0.306	-0.2745	0.4094	1	0	0	0	0	0	0	0	0	0
CCDC102B	1	0.4021	0.4222	0.7842	-0.3821	1	0	1	0	0	0	0	0	0	0
CCDC104	2	0.05236	-0.1234	-0.1291	0.1815	1	1	0	0	0	0	0	0	0	0
CCDC106	1	0.1676	0.01949	0.04204	0.1256	1	0	0	0	0	0	0	0	0	0
CCDC107	4	0.004547	-0.2148	-0.09873	0.1033	1	0.5	0	0	0	0	0	0	0	1
CCDC109B	1	0.1373	0.003509	0.2672	-0.1299	1	1	0	0	0	0	0	0	0	0
CCDC110	2	-0.5316	0.1498	-0.9226	0.3909	1	0	0	0	0	0	0	0	0	0
CCDC111	3	0.121	-0.1061	-0.08737	0.2084	1	1	0	0	0	0	0	0	0	1
CCDC112	1	1.2374	0.6596	0.6506	0.5868	1	1	0	0	0	0	0	0	0	0
CCDC113	1	-0.1735	0.0324	1.9015	-2.075	1	1	0	0	0	0	0	0	1	0
CCDC115	2	0.1093	0.04616	0.3098	-0.2005	1	1	0	0	0	0	0	1	0	0
CCDC117	2	-0.04737	-0.09815	0.3331	-0.3804	1	0.5	0	0	0	0	0	0	0	0
CCDC12	1	-0.1025	0.02488	-0.2059	0.1034	1	1	0	0	0	0	0	0	0	0
CCDC121	1	-0.4766	0.02921	0.4013	-0.878	1	1	1	0	0	0	0	0	0	0
CCDC122	2	-0.3229	0.04066	1.0198	-1.3427	1	0	1	0	0	0	0	0	0	0
CCDC124	2	-0.1579	0.07425	0.4343	-0.5922	1	0.5	0	0	0	0	0	0	1	0
CCDC125	2	-0.1014	-0.1434	0.03962	-0.141	1	0	0	0	0	0	0	0	0	0
CCDC126	4	0.08329	-0.02273	-0.278	0.3613	1	0.75	1	0	0	0	0	0	0	1
CCDC127	1	0.2237	0.06716	0.533	-0.3093	1	1	0	0	0	0	0	1	0	0
CCDC13	1	0.7839	1.0544	0.9009	-0.117	0	1	0	0	0	0	0	0	0	0
CCDC132	1	0.1292	-0.09182	-0.4945	0.6236	1	1	1	0	0	0	0	0	0	0
CCDC134	1	-0.1206	0.3273	-0.3533	0.2328	1	0	0	0	0	0	0	0	0	0
CCDC136	3	-0.3622	-0.05515	0.04529	-0.4075	1	0	0	0	0	0	0	0	0	0
CCDC138	1	0.1346	-0.3993	0.5086	-0.374	1	0	0	0	0	0	0	0	0	0
CCDC14	2	-0.08603	0.1461	-0.6248	0.5388	1	1	0	0	0	0	0	0	0	0
CCDC141	2	-0.08613	-0.2434	-0.3853	0.2991	1	0	0	0	0	0	0	0	0	0
CCDC142	2	-0.1262	-0.328	0.1897	-0.3159	1	1	0	0	0	0	0	0	0	0
CCDC144A	1	-0.5873	0.1806	-0.9109	0.3237	1	0	1	0	0	0	0	0	0	0
CCDC144B	1	-0.2241	0.4429	-0.4694	0.2453	1	0	0	0	0	0	0	0	0	0
CCDC144NL	2	-0.1668	-0.5061	-1.8213	1.6545	0.5	0.5	1	0	0	0	0	0	0	0
CCDC146	3	0.4752	0.08944	-0.6902	1.1654	0.333333	0.666667	0	0	0	0	0	0	0	0
CCDC147	2	0.09833	0.5129	-0.5857	0.684	1	0.5	0	0	0	0	0	0	0	0
CCDC148	1	-0.2077	-0.07249	-1.3506	1.1429	0	1	0	0	0	0	0	0	0	0
CCDC149	4	-0.1052	0.01414	0.2983	-0.4035	1	0	1	0	0	0	0	0	0	0
CCDC15	2	-0.06217	-0.05128	-0.1317	0.06949	1	1	0	0	0	0	0	0	0	0
CCDC150	3	-0.1906	-0.01209	-0.4451	0.2546	1	0	0	0	0	0	0	0	0	0
CCDC151	1	-0.1511	0.3882	-0.07915	-0.07196	1	0	0	0	0	0	0	0	0	0
CCDC152	3	-0.1539	-0.257	-0.6116	0.4577	0.333333	1	0	0	0	0	0	0	0	0
CCDC153	1	-0.2487	1.1429	-0.3406	0.09192	0	1	0	0	0	0	0	0	0	0
CCDC155	1	0.1978	0.2531	0.1525	0.04525	1	0	0	0	0	0	0	0	0	0
CCDC157	3	-0.2279	-0.6062	0.02965	-0.2575	0.666667	1	0	0	0	0	0	0	1	0
CCDC163P	1	0.1346	0.03015	0.1445	-0.00988	1	1	0	0	0	0	0	0	0	0
CCDC165	3	0.7223	0.938	0.985	-0.2627	0.333333	1	0	0	0	0	0	0	0	0
CCDC167	1	0.2303	-0.0464	0.6645	-0.4342	1	1	0	0	0	0	0	0	0	0
CCDC169	1	-0.9786	-0.5936	-2.2698	1.2912	0	1	0	0	0	0	0	0	0	0
CCDC17	1	-0.09613	-0.1629	0.9075	-1.0036	1	0	0	0	0	0	0	0	0	0
CCDC18	3	-0.1968	-0.2226	-0.5702	0.3734	1	1	1	0	0	0	0	0	0	0
CCDC22	2	-0.1047	-0.04464	0.3341	-0.4388	1	1	0	0	0	0	0	0	1	0
CCDC23	1	0.1028	0.08175	-0.2	0.3029	1	1	0	0	0	0	0	0	0	0
CCDC25	1	0.03225	0.1486	-1.0051	1.0373	1	1	1	0	0	0	0	0	0	1
CCDC28A	2	-0.2603	0.1122	-0.3628	0.1025	1	0.5	0	0	0	0	0	0	0	0
CCDC28B	1	0.04312	0.1033	0.1404	-0.09731	1	1	1	0	0	0	0	0	0	0
CCDC33	1	-0.1795	0.1259	0.009143	-0.1886	1	1	0	0	0	0	0	0	0	0
CCDC34	2	0.0636	-0.1744	0.2066	-0.143	1	1	1	0	0	0	0	0	0	0
CCDC36	1	0.2031	-0.1229	0.2548	-0.05169	1	1	0	0	0	0	0	0	0	0
CCDC37	1	0.3072	-0.4475	0.337	-0.02985	1	1	0	0	0	0	0	0	0	0
CCDC39	1	-0.5094	-0.613	-1.394	0.8846	1	1	1	0	0	0	0	0	0	0
CCDC40	1	0.3254	0.6569	-0.2108	0.5362	1	0	0	0	0	0	0	0	0	0
CCDC41	2	-0.1396	-0.014	0.3586	-0.4982	1	0.5	1	0	0	0	0	0	0	0
CCDC42B	4	0.04872	-0.06273	0.2217	-0.1729	1	0.75	0	0	0	0	0	0	0	0
CCDC43	1	0.147	-0.1737	0.08914	0.05789	1	1	1	0	0	0	0	0	0	0
CCDC47	2	0.1488	-0.2212	-0.1922	0.341	1	1	1	0	0	0	0	0	0	0
CCDC48	1	0.3009	0.3585	0.5172	-0.2163	1	0	1	0	0	0	0	0	0	0
CCDC50	5	-0.07769	-0.06274	-0.3699	0.2923	1	1	0	0	0	0	0	0	0	1
CCDC51	1	0.05814	-0.06922	0.5472	-0.4891	1	1	0	0	0	0	0	0	1	0
CCDC53	1	0.1262	0.06305	0.2305	-0.1043	1	1	1	0	0	0	0	0	0	0
CCDC57	3	0.0219	-0.1188	-0.00891	0.03081	1	0.333333	0	0	0	0	0	0	0	0
CCDC58	1	0.126	-0.1143	-0.03521	0.1612	1	1	0	0	0	0	0	0	0	0
CCDC59	2	0.01033	-0.1442	-0.3613	0.3716	1	1	0	0	0	0	0	0	0	1
CCDC6	2	0.06231	-0.07323	0.1647	-0.1024	1	1	1	0	0	0	0	0	0	0
CCDC61	1	-0.2731	0.2934	-0.2185	-0.05465	1	0	0	0	0	0	0	0	0	0
CCDC62	1	0.04293	0.2765	-0.8941	0.937	1	1	1	0	0	0	0	0	0	0
CCDC64	2	-0.1324	0.1785	0.4663	-0.5987	1	0	0	0	0	0	0	0	0	0
CCDC64B	1	0.6813	0.4515	0.2909	0.3903	1	0	0	0	0	0	0	0	0	0
[truncated: 11,767 more rows]
