# Supplementary material for: A systems biology approach identified different regulatory networks targeted by KSHV miR-K12-11 in B cells and endothelial cells
Source: BMC Genomics. 2014 Aug 8;15(1):668. doi: 10.1186/1471-2164-15-668 (PMC4147158; doi:10.1186/1471-2164-15-668)
Supplement: Supplementary file 3 — Additional file 3: Table S5: Results of transcription factor binding prediction. (XLSX 12 MB) [file 12864_2014_6372_MOESM3_ESM.xlsx]

## Sheet: CEBPB
Model Gene mRNA Chrom Start End Strand Score E-value Pattern Match Seq
T00581 PGC NM_001166424 chr6 -363 -347 + 8.8 1.2 *->ttac.caacctcactgc<-* tt+c+caacctca tgc TTTCgCAACCTCAGTGC
T00581 PGC NM_002630 chr6 -363 -347 + 8.8 1.2 *->ttac.caacctcactgc<-* tt+c+caacctca tgc TTTCgCAACCTCAGTGC
T00581 PLA2G4F NM_213600 chr15 -6245 -6229 + 8.8 1.2 *->ttac.caacctcactgc<-* tt+c+caacctca tgc TTTCgCAACCTCAGTGC
T00581 PLA2G4F NR_033151 chr15 -6245 -6229 + 8.8 1.2 *->ttac.caacctcactgc<-* tt+c+caacctca tgc TTTCgCAACCTCAGTGC
T00581 ANO2 NM_020373 chr12 -6029 -6013 + 8.2 1.7 *->ttac.caacctcactgc<-* tt+c++aa+ctcactg+ TTTCgTAATCTCACTGA
T00581 KIAA1467 NM_020853 chr12 -4428 -4412 + 8.2 1.8 *->ttac.caacctcactgc<-* tt+c caa+ctcactgc TTTCtCAATCTCACTGC
T00581 DDHD1 NM_030637 chr14 -560 -544 + 8.1 2 *->ttac.caacctcactgc<-* tt+c caacctca+tgc TTTCtCAACCTCATTGC
T00581 DDHD1 NM_001160147 chr14 -560 -544 + 8.1 2 *->ttac.caacctcactgc<-* tt+c caacctca+tgc TTTCtCAACCTCATTGC
T00581 DDHD1 NM_001160148 chr14 -560 -544 + 8.1 2 *->ttac.caacctcactgc<-* tt+c caacctca+tgc TTTCtCAACCTCATTGC
T00581 CCNA2 NM_001237 chr4 299 315 + 8 2.1 *->ttac.caacctcactgc<-* tt+c caac+tcactgc TTGCcCAACATCACTGC
T00581 MLNR NM_001507 chr13 -5380 -5364 - 8 2.1 *->ttac.caacctcactgc<-* tt+c caa+ctcac+gc TTTCcCAATCTCACCGC
T00581 LPAR5 NM_001142961 chr12 -9428 -9412 - 8 2.1 *->ttac.caacctcactgc<-* ttac caacctcactg+ TTACtCAACCTCACTGA
T00581 LPAR5 NM_020400 chr12 -4946 -4930 - 8 2.1 *->ttac.caacctcactgc<-* ttac caacctcactg+ TTACtCAACCTCACTGA
T00581 C14orf147 NM_138288 chr14 -6149 -6133 + 7.9 2.3 *->ttac.caacctcactgc<-* ttac caacctc+ctgc TTACtCAACCTCTCTGC
T00581 DIS3L2 NM_152383 chr2 -5301 -5285 - 7.9 2.3 *->ttac.caacctcactgc<-* ttac caacctc+ctgc TTACtCAACCTCTCTGC
T00581 HPGD NM_001145816 chr4 -5799 -5783 + 7.9 2.2 *->ttac.caacctcactgc<-* ttac++aacctc+ctg+ TTACgTAACCTCTCTGA
T00581 PHF5A NM_032758 chr22 -3243 -3227 + 7.9 2.3 *->ttac.caacctcactgc<-* ttac caacctc+ctgc TTACtCAACCTCTCTGC
T00581 PPID NM_005038 chr4 -5358 -5342 + 7.9 2.2 *->ttac.caacctcactgc<-* tt+c caa+ctca+tgc TTTCtCAATCTCATTGC
T00581 PMS2CL NR_002217 chr7 7589 7605 - 7.9 2.3 *->ttac.caacctcactgc<-* ttac caacctc+ctgc TTACtCAACCTCTCTGC
T00581 HPGD NM_000860 chr4 -5799 -5783 + 7.9 2.2 *->ttac.caacctcactgc<-* ttac++aacctc+ctg+ TTACgTAACCTCTCTGA
T00581 HPGD NR_027332 chr4 -5547 -5531 + 7.9 2.2 *->ttac.caacctcactgc<-* ttac++aacctc+ctg+ TTACgTAACCTCTCTGA
T00581 LYST NM_000081 chr1 8651 8667 + 7.8 2.4 *->ttac.caacctcactgc<-* ttac caa+ctcactg+ TTACtCAATCTCACTGA
T00581 MIR1537 NR_031718 chr1 -5209 -5193 + 7.8 2.4 *->ttac.caacctcactgc<-* ttac caa+ctcactg+ TTACtCAATCTCACTGA
T00581 PPIEL NR_003929 chr1 -1535 -1519 + 7.8 2.5 *->ttac.caacctcactgc<-* tt+c caacctca tgc TTTCtCAACCTCAGTGC
T00581 LMAN2L NR_024518 chr2 -7854 -7838 + 7.8 2.4 *->ttac.caacctcactgc<-* ttac++aa+ctc+ctg+ TTACgTAATCTCTCTGA
T00581 LMAN2L NR_024521 chr2 -7854 -7838 + 7.8 2.4 *->ttac.caacctcactgc<-* ttac++aa+ctc+ctg+ TTACgTAATCTCTCTGA
T00581 LMAN2L NR_024520 chr2 -7854 -7838 + 7.8 2.4 *->ttac.caacctcactgc<-* ttac++aa+ctc+ctg+ TTACgTAATCTCTCTGA
T00581 LMAN2L NR_024519 chr2 -7854 -7838 + 7.8 2.4 *->ttac.caacctcactgc<-* ttac++aa+ctc+ctg+ TTACgTAATCTCTCTGA
T00581 HBS1L NM_001145158 chr6 -3528 -3512 + 7.8 2.4 *->ttac.caacctcactgc<-* tt+c caac+tca+tgc TTTCtCAACATCATTGC
T00581 HBS1L NM_006620 chr6 -3528 -3512 + 7.8 2.4 *->ttac.caacctcactgc<-* tt+c caac+tca+tgc TTTCtCAACATCATTGC
T00581 HBS1L NM_001145207 chr6 -3528 -3512 + 7.8 2.4 *->ttac.caacctcactgc<-* tt+c caac+tca+tgc TTTCtCAACATCATTGC
T00581 EFHD2 NM_024329 chr1 -9202 -9186 - 7.8 2.5 *->ttac.caacctcactgc<-* tt+c caacctca tgc TTTCtCAACCTCAGTGC
T00581 LMAN2L NM_030805 chr2 -7854 -7838 + 7.8 2.4 *->ttac.caacctcactgc<-* ttac++aa+ctc+ctg+ TTACgTAATCTCTCTGA
T00581 LMAN2L NM_001142292 chr2 -7854 -7838 + 7.8 2.4 *->ttac.caacctcactgc<-* ttac++aa+ctc+ctg+ TTACgTAATCTCTCTGA
T00581 KCNE1 NM_000219 chr21 -6340 -6324 + 7.7 2.5 *->ttac.caacctcactgc<-* tt+c caacctc+ctgc TTTCaCAACCTCTCTGC
T00581 LMO2 NM_001142316 chr11 -5295 -5279 + 7.7 2.6 *->ttac.caacctcactgc<-* tt+c caacctc+ctgc TTGCcCAACCTCTCTGC
T00581 LMO2 NM_001142315 chr11 -5157 -5141 + 7.7 2.6 *->ttac.caacctcactgc<-* tt+c caacctc+ctgc TTGCcCAACCTCTCTGC
T00581 ST3GAL6 NM_006100 chr3 3273 3289 - 7.7 2.5 *->ttac.caacctcactgc<-* tt+c +aacctcactgc TTTCaTAACCTCACTGC
T00581 ACBD3 NM_022735 chr1 -8083 -8067 + 7.7 2.5 *->ttac.caacctcactgc<-* t++c+caa+ctcactgc TGGCgCAATCTCACTGC
T00581 SCG5 NM_001144757 chr15 -3532 -3516 + 7.7 2.5 *->ttac.caacctcactgc<-* t++c+caa+ctcactgc TGGCgCAATCTCACTGC
T00581 OR2AE1 NM_001005276 chr7 -9096 -9080 + 7.7 2.6 *->ttac.caacctcactgc<-* ttac caa+ctcactg+ TTACaCAATCTCACTGA
T00581 SCG5 NM_003020 chr15 -3532 -3516 + 7.7 2.5 *->ttac.caacctcactgc<-* t++c+caa+ctcactgc TGGCgCAATCTCACTGC
T00581 C1orf172 NM_152365 chr1 -5326 -5310 - 7.7 2.5 *->ttac.caacctcactgc<-* t++c+caa+ctcactgc TGGCgCAATCTCACTGC
T00581 ZNF673 NM_001129899 chrX 939 955 + 7.6 2.7 *->ttac.caacctcactgc<-* ttac caac tcactgc TTACtCAACTTCACTGC
T00581 GGNBP1 NR_028361 chr6 1321 1337 + 7.6 2.7 *->ttac.caacctcactgc<-* tt+c caacctc+ctgc TTGCtCAACCTCTCTGC
T00581 CELA3B NM_007352 chr1 -7398 -7382 + 7.6 2.7 *->ttac.caacctcactgc<-* t++c+caacctca+tgc TGGCgCAACCTCATTGC
T00581 ZNF673 NM_001129898 chrX 939 955 + 7.6 2.7 *->ttac.caacctcactgc<-* ttac caac tcactgc TTACtCAACTTCACTGC
T00581 BAK1 NM_001188 chr6 -4742 -4726 + 7.6 2.7 *->ttac.caacctcactgc<-* tt+c caacctc+ctgc TTGCtCAACCTCTCTGC
T00581 ZNF673 NM_017776 chrX 939 955 + 7.6 2.7 *->ttac.caacctcactgc<-* ttac caac tcactgc TTACtCAACTTCACTGC
T00581 KRTAP10-2 NM_198693 chr21 -1737 -1721 - 7.6 2.7 *->ttac.caacctcactgc<-* tt+c caacctc+ctgc TTGCtCAACCTCTCTGC
T00581 ZNF673 NM_001129900 chrX 939 955 + 7.6 2.7 *->ttac.caacctcactgc<-* ttac caac tcactgc TTACtCAACTTCACTGC
T00581 GRIK4 NM_014619 chr11 -8264 -8248 + 7.5 3 *->ttac.caacctcactgc<-* ttac caacctc+c+gc TTACaCAACCTCTCCGC
T00581 ARMCX2 NM_177949 chrX 451 467 + 7.5 2.8 *->ttac.caacctcactgc<-* tt+c caacctc ctgc TTTCcCAACCTCCCTGC
T00581 DDX17 NM_001098505 chr22 -2282 -2266 - 7.5 2.8 *->ttac.caacctcactgc<-* ttac caac+tca tgc TTACtCAACATCAGTGC
T00581 USO1 NM_003715 chr4 -9965 -9949 + 7.5 3 *->ttac.caacctcactgc<-* tt+++caa+ctc+ctgc TTTTgCAATCTCTCTGC
T00581 TRPV4 NM_001177433 chr12 -3561 -3545 - 7.5 3 *->ttac.caacctcactgc<-* tt+c caacctca +gc TTTCtCAACCTCAGCGC
T00581 TRPV4 NM_001177433 chr12 -5665 -5649 + 7.5 2.9 *->ttac.caacctcactgc<-* ttac caacctc+ctg+ TTACcCAACCTCTCTGA
T00581 TRPV4 NM_001177431 chr12 -3592 -3576 - 7.5 3 *->ttac.caacctcactgc<-* tt+c caacctca +gc TTTCtCAACCTCAGCGC
T00581 TRPV4 NM_001177431 chr12 -5696 -5680 + 7.5 2.9 *->ttac.caacctcactgc<-* ttac caacctc+ctg+ TTACcCAACCTCTCTGA
T00581 TRPV4 NM_001177428 chr12 -3561 -3545 - 7.5 3 *->ttac.caacctcactgc<-* tt+c caacctca +gc TTTCtCAACCTCAGCGC
T00581 TRPV4 NM_001177428 chr12 -5665 -5649 + 7.5 2.9 *->ttac.caacctcactgc<-* ttac caacctc+ctg+ TTACcCAACCTCTCTGA
T00581 DDX17 NM_030881 chr22 -2282 -2266 - 7.5 2.8 *->ttac.caacctcactgc<-* ttac caac+tca tgc TTACtCAACATCAGTGC
T00581 ARMCX2 NM_014782 chrX 451 467 + 7.5 2.8 *->ttac.caacctcactgc<-* tt+c caacctc ctgc TTTCcCAACCTCCCTGC
T00581 PXK NM_017771 chr3 -997 -981 - 7.5 2.9 *->ttac.caacctcactgc<-* ttac caacctc+ctg+ TTACcCAACCTCTCTGA
T00581 TRPV4 NM_147204 chr12 -3561 -3545 - 7.5 3 *->ttac.caacctcactgc<-* tt+c caacctca +gc TTTCtCAACCTCAGCGC
T00581 TRPV4 NM_147204 chr12 -5665 -5649 + 7.5 2.9 *->ttac.caacctcactgc<-* ttac caacctc+ctg+ TTACcCAACCTCTCTGA
T00581 MIR874 NR_030588 chr5 -2307 -2291 + 7.5 3 *->ttac.caacctcactgc<-* ttac caa+ctcac+g+ TTACtCAATCTCACCGA
T00581 FAM115A NM_014719 chr7 -3964 -3948 + 7.5 2.8 *->ttac.caacctcactgc<-* tt+c caacctc ctgc TTTCcCAACCTCCCTGC
T00581 ProSAPiP1 NM_014731 chr20 -3059 -3043 - 7.5 3 *->ttac.caacctcactgc<-* t++c+caa++tcactgc TGGCgCAATATCACTGC
T00581 ADC NM_052998 chr1 -8710 -8694 - 7.4 3.1 *->ttac.caacctcactgc<-* ttac +aacctc+ctgc TTACcTAACCTCTCTGC
T00581 UBE2J2 NM_194315 chr1 -8342 -8326 - 7.4 3.1 *->ttac.caacctcactgc<-* ttac caacctc+ctg+ TTACtCAACCTCTCTGA
T00581 SLC25A45 NM_001077241 chr11 -1268 -1252 - 7.4 3.1 *->ttac.caacctcactgc<-* tt+c caac+tcactg+ TTGCtCAACATCACTGA
T00581 TFEB NM_001167827 chr6 -1114 -1098 + 7.4 3.1 *->ttac.caacctcactgc<-* ttac caacctc+ctg+ TTACtCAACCTCTCTGA
T00581 CABLES1 NR_023359 chr18 5147 5163 - 7.4 3.1 *->ttac.caacctcactgc<-* ttac caacctc+ctg+ TTACtCAACCTCTCTGA
T00581 FRMD8 NM_031904 chr11 -2646 -2630 - 7.4 3.1 *->ttac.caacctcactgc<-* tt+c caac+tcactg+ TTGCtCAACATCACTGA
T00581 LENEP NM_018655 chr1 -6656 -6640 - 7.4 3.2 *->ttac.caacctcactgc<-* tt+c caacctc+ctg+ TTTCtCAACCTCTCTGA
T00581 GSN NM_001127662 chr9 -6211 -6195 - 7.4 3.1 *->ttac.caacctcactgc<-* ttac caacctc+ctg+ TTACtCAACCTCTCTGA
T00581 C10orf12 NM_015652 chr10 -4826 -4810 - 7.4 3.2 *->ttac.caacctcactgc<-* tt+c caacctca+ gc TTTCaCAACCTCATGGC
T00581 GSN NM_198252 chr9 -6211 -6195 - 7.4 3.1 *->ttac.caacctcactgc<-* ttac caacctc+ctg+ TTACtCAACCTCTCTGA
T00581 PDYN NM_024411 chr20 -9331 -9315 + 7.4 3.1 *->ttac.caacctcactgc<-* ttac caacctc+ctg+ TTACtCAACCTCTCTGA
T00581 SSTR3 NM_001051 chr22 1271 1287 - 7.4 3.1 *->ttac.caacctcactgc<-* ttac caacctc+ctg+ TTACtCAACCTCTCTGA
T00581 UBE2J2 NM_194458 chr1 -8342 -8326 - 7.4 3.1 *->ttac.caacctcactgc<-* ttac caacctc+ctg+ TTACtCAACCTCTCTGA
T00581 GSN NM_001127663 chr9 -6211 -6195 - 7.4 3.1 *->ttac.caacctcactgc<-* ttac caacctc+ctg+ TTACtCAACCTCTCTGA
T00581 FLAD1 NM_001184892 chr1 3636 3652 - 7.4 3.2 *->ttac.caacctcactgc<-* tt+c caacctc+ctg+ TTTCtCAACCTCTCTGA
T00581 CHST3 NM_004273 chr10 9987 10003 - 7.4 3.1 *->ttac.caacctcactgc<-* ttac caacctc+ctg+ TTACtCAACCTCTCTGA
T00581 SLC25A45 NM_182556 chr11 -1268 -1252 - 7.4 3.1 *->ttac.caacctcactgc<-* tt+c caac+tcactg+ TTGCtCAACATCACTGA
T00581 CPSF6 NM_007007 chr12 -6100 -6084 + 7.4 3.1 *->ttac.caacctcactgc<-* tt+c caac+tcactg+ TTGCtCAACATCACTGA
T00581 GSN NM_001127667 chr9 -6211 -6195 - 7.4 3.1 *->ttac.caacctcactgc<-* ttac caacctc+ctg+ TTACtCAACCTCTCTGA
T00581 FADS6 NM_178128 chr17 -5186 -5170 + 7.4 3.1 *->ttac.caacctcactgc<-* ttac caacctc+ctg+ TTACtCAACCTCTCTGA
T00581 GSN NM_001127666 chr9 -6211 -6195 - 7.4 3.1 *->ttac.caacctcactgc<-* ttac caacctc+ctg+ TTACtCAACCTCTCTGA
T00581 ZBTB7A NM_015898 chr19 9515 9531 - 7.4 3.1 *->ttac.caacctcactgc<-* t++c+caa+ctcac+gc TGGCgCAATCTCACCGC
T00581 SCNN1D NM_002978 chr1 -15 1 - 7.4 3.1 *->ttac.caacctcactgc<-* ttac caacctc+ctg+ TTACtCAACCTCTCTGA
T00581 UBE2J2 NM_058167 chr1 -8342 -8326 - 7.4 3.1 *->ttac.caacctcactgc<-* ttac caacctc+ctg+ TTACtCAACCTCTCTGA
T00581 GSN NM_001127664 chr9 -6211 -6195 - 7.4 3.1 *->ttac.caacctcactgc<-* ttac caacctc+ctg+ TTACtCAACCTCTCTGA
T00581 TFEB NM_007162 chr6 -2313 -2297 + 7.4 3.1 *->ttac.caacctcactgc<-* ttac caacctc+ctg+ TTACtCAACCTCTCTGA
T00581 LOC400752 NR_024270 chr1 -5476 -5460 - 7.4 3.1 *->ttac.caacctcactgc<-* ttac caacctc+ctg+ TTACtCAACCTCTCTGA
T00581 SCNN1D NM_001130413 chr1 72 88 - 7.4 3.1 *->ttac.caacctcactgc<-* ttac caacctc+ctg+ TTACtCAACCTCTCTGA
T00581 TLE2 NM_001144761 chr19 -1658 -1642 - 7.4 3.3 *->ttac.caacctcactgc<-* tt+c+caac+tc ct c TTTCgCAACATCCCTAC
T00581 RIPK3 NM_006871 chr14 -5979 -5963 + 7.4 3.1 *->ttac.caacctcactgc<-* ttac caacctc+ctg+ TTACtCAACCTCTCTGA
T00581 GSN NM_001127665 chr9 -6211 -6195 - 7.4 3.1 *->ttac.caacctcactgc<-* ttac caacctc+ctg+ TTACtCAACCTCTCTGA
T00581 UBE2J2 NM_194457 chr1 -8342 -8326 - 7.4 3.1 *->ttac.caacctcactgc<-* ttac caacctc+ctg+ TTACtCAACCTCTCTGA
T00581 EIF4E2 NM_004846 chr2 -6690 -6674 - 7.3 3.3 *->ttac.caacctcactgc<-* ttac +aacctc+ctgc TTACtTAACCTCTCTGC
T00581 QPCT NM_012413 chr2 -2657 -2641 + 7.3 3.4 *->ttac.caacctcactgc<-* tt+++caac+tca tgc TTTTgCAACATCAGTGC
T00581 SKP2 NM_032637 chr5 -3404 -3388 - 7.3 3.3 *->ttac.caacctcactgc<-* ttac +aacctc+ctgc TTACtTAACCTCTCTGC
T00581 PDE10A NM_006661 chr6 8829 8845 - 7.3 3.4 *->ttac.caacctcactgc<-* tt+c +aacctca tgc TTTCcTAACCTCAGTGC
T00581 BUB1B NM_001211 chr15 -6994 -6978 - 7.3 3.4 *->ttac.caacctcactgc<-* t++c+caa+ctcactg+ TGGCgCAATCTCACTGA
T00581 LOC143188 NR_015409 chr10 945 961 + 7.3 3.4 *->ttac.caacctcactgc<-* tt+c caacctca tg+ TTTCtCAACCTCAGTGA
T00581 YWHAH NM_003405 chr22 -1231 -1215 + 7.3 3.3 *->ttac.caacctcactgc<-* ttac caacctcact c TTACcCAACCTCACTTC
T00581 CSTT NR_001279 chr20 7807 7823 - 7.3 3.4 *->ttac.caacctcactgc<-* tt+c +aacctca tgc TTTCcTAACCTCAGTGC
T00581 MPG NM_001015054 chr16 -632 -616 - 7.3 3.5 *->ttac.caacctcactgc<-* tt+c+caa+ctc+ gc TTGCgCAATCTCTGGGC
T00581 ADAMTS6 NM_197941 chr5 3417 3433 + 7.3 3.3 *->ttac.caacctcactgc<-* ttac +aacctc+ctgc TTACtTAACCTCTCTGC
T00581 PLAGL2 NM_002657 chr20 -9190 -9174 - 7.3 3.4 *->ttac.caacctcactgc<-* tt+c caa+ctca+ gc TTTCtCAATCTCATGGC
T00581 STK39 NM_013233 chr2 -2220 -2204 + 7.3 3.4 *->ttac.caacctcactgc<-* tt+c caa+ctca +gc TTTCtCAATCTCAGCGC
T00581 ZBTB37 NM_001122770 chr1 -5396 -5380 - 7.3 3.3 *->ttac.caacctcactgc<-* tt+c caa+ctca+tg+ TTTCaCAATCTCATTGA
T00581 ZBTB37 NM_032522 chr1 -5396 -5380 - 7.3 3.3 *->ttac.caacctcactgc<-* tt+c caa+ctca+tg+ TTTCaCAATCTCATTGA
T00581 MAST4 NM_015183 chr5 -3638 -3622 + 7.3 3.3 *->ttac.caacctcactgc<-* tt+c+caa++tcact + TTTCgCAATATCACTTA
T00581 KCNE1L NM_012282 chrX -7314 -7298 - 7.3 3.3 *->ttac.caacctcactgc<-* ttac +aacctc+ctgc TTACtTAACCTCTCTGC
T00581 MAP3K1 NM_005921 chr5 -7882 -7866 + 7.3 3.3 *->ttac.caacctcactgc<-* ttac +aacctc+ctgc TTACtTAACCTCTCTGC
T00581 C22orf24 NM_015372 chr22 2073 2089 + 7.3 3.3 *->ttac.caacctcactgc<-* ttac caacctcact c TTACcCAACCTCACTTC
T00581 MPG NM_002434 chr16 -1783 -1767 - 7.3 3.5 *->ttac.caacctcactgc<-* tt+c+caa+ctc+ gc TTGCgCAATCTCTGGGC
T00581 LMBRD2 NM_001007527 chr5 3215 3231 - 7.3 3.3 *->ttac.caacctcactgc<-* ttac +aacctc+ctgc TTACtTAACCTCTCTGC
T00581 LOC284749 NR_026958 chr20 5688 5704 + 7.3 3.4 *->ttac.caacctcactgc<-* ttac caacctc+ctg+ TTACaCAACCTCTCTGA
T00581 ALDOA NM_000034 chr16 -6449 -6433 + 7.3 3.5 *->ttac.caacctcactgc<-* tt+c caacctc+ctg+ TTTCaCAACCTCTCTGA
T00581 SKP2 NM_005983 chr5 -3404 -3388 - 7.3 3.3 *->ttac.caacctcactgc<-* ttac +aacctc+ctgc TTACtTAACCTCTCTGC
T00581 GBX2 NM_001485 chr2 -8133 -8117 + 7.3 3.4 *->ttac.caacctcactgc<-* ttac caacctca+t c TTACcCAACCTCATTCC
T00581 RHBDF1 NM_022450 chr16 -3772 -3756 - 7.3 3.5 *->ttac.caacctcactgc<-* tt+c+caa+ctc+ gc TTGCgCAATCTCTGGGC
T00581 MPG NM_001015052 chr16 -1783 -1767 - 7.3 3.5 *->ttac.caacctcactgc<-* tt+c+caa+ctc+ gc TTGCgCAATCTCTGGGC
T00581 MIR580 NR_030306 chr5 -710 -694 - 7.3 3.3 *->ttac.caacctcactgc<-* ttac +aacctc+ctgc TTACtTAACCTCTCTGC
T00581 C13orf30 NM_182508 chr13 -1670 -1654 - 7.2 3.5 *->ttac.caacctcactgc<-* ttac +aac+tcactg+ TTACcTAACATCACTGA
T00581 TMC5 NM_001105249 chr16 -2830 -2814 - 7.2 3.7 *->ttac.caacctcactgc<-* ttac +aa+ctc+ctgc TTACtTAATCTCTCTGC
T00581 TMC5 NM_001105248 chr16 -2830 -2814 - 7.2 3.7 *->ttac.caacctcactgc<-* ttac +aa+ctc+ctgc TTACtTAATCTCTCTGC
T00581 CD200R1 NM_170780 chr3 -4045 -4029 - 7.2 3.6 *->ttac.caacctcactgc<-* ttac +aacctc+ctgc TTACaTAACCTCTCTGC
T00581 TEX14 NM_031272 chr17 1815 1831 + 7.2 3.6 *->ttac.caacctcactgc<-* ttac+caa+ctca + c TTACgCAATCTCAGCTC
T00581 SCML1 NM_006746 chrX -4767 -4751 + 7.2 3.7 *->ttac.caacctcactgc<-* ttac+caa+ctc +t c TTACgCAATCTCCTTCC
T00581 ALDH4A1 NM_001161504 chr1 -9771 -9755 - 7.2 3.7 *->ttac.caacctcactgc<-* tt+c caacctcac+ c TTTCtCAACCTCACCAC
T00581 NIPAL4 NM_001099287 chr5 -3363 -3347 - 7.2 3.6 *->ttac.caacctcactgc<-* tt+c caacctcactg TTTCaCAACCTCACTGG
T00581 RPP21 NM_024839 chr6 -5151 -5135 - 7.2 3.6 *->ttac.caacctcactgc<-* tt+c caacctcac+ c TTTCcCAACCTCACCCC
T00581 CDH3 NM_001793 chr16 -3291 -3275 + 7.2 3.7 *->ttac.caacctcactgc<-* tt+c caac+tcact c TTTCtCAACATCACTCC
T00581 STIM1 NM_003156 chr11 -6800 -6784 - 7.2 3.5 *->ttac.caacctcactgc<-* ttac caa+ctc+ctg+ TTACtCAATCTCTCTGA
T00581 ATXN1L NM_001137675 chr16 -62 -46 + 7.2 3.7 *->ttac.caacctcactgc<-* t+ac+caa+ctc+c+gc TGACgCAATCTCTCCGC
T00581 RNF216L NR_023384 chr7 8274 8290 + 7.2 3.6 *->ttac.caacctcactgc<-* tt+c +aacctca+tgc TTGCaTAACCTCATTGC
T00581 RHOG NM_001665 chr11 -7935 -7919 - 7.2 3.5 *->ttac.caacctcactgc<-* ttac caa+ctc+ctg+ TTACtCAATCTCTCTGA
T00581 C20orf108 NM_080821 chr20 -4156 -4140 - 7.2 3.6 *->ttac.caacctcactgc<-* tt+c++aa+ctc+ct c TTTCgTAATCTCTCTCC
T00581 PPARD NM_001171818 chr6 -912 -896 - 7.2 3.7 *->ttac.caacctcactgc<-* tt+c+caa+ctca + c TTGCgCAATCTCAGCCC
T00581 RNF216L NR_023385 chr7 8274 8290 + 7.2 3.6 *->ttac.caacctcactgc<-* tt+c +aacctca+tgc TTGCaTAACCTCATTGC
T00581 CD200R1 NM_138939 chr3 -4045 -4029 - 7.2 3.6 *->ttac.caacctcactgc<-* ttac +aacctc+ctgc TTACaTAACCTCTCTGC
T00581 ALPL NM_001127501 chr1 7961 7977 - 7.2 3.5 *->ttac.caacctcactgc<-* ttac caa+ctc+ctg+ TTACtCAATCTCTCTGA
T00581 SCML1 NM_001037540 chrX -4767 -4751 + 7.2 3.7 *->ttac.caacctcactgc<-* ttac+caa+ctc +t c TTACgCAATCTCCTTCC
T00581 PPARD NM_177435 chr6 -912 -896 - 7.2 3.7 *->ttac.caacctcactgc<-* tt+c+caa+ctca + c TTGCgCAATCTCAGCCC
T00581 SVEP1 NM_153366 chr9 -2645 -2629 - 7.2 3.7 *->ttac.caacctcactgc<-* tt+c caacctcac+ c TTTCtCAACCTCACCAC
T00581 RSF1 NM_016578 chr11 -3073 -3057 - 7.2 3.6 *->ttac.caacctcactgc<-* tt+c caacctcactg TTTCaCAACCTCACTGG
T00581 NFIL3 NM_005384 chr9 -799 -783 - 7.2 3.6 *->ttac.caacctcactgc<-* ttac+caac+ c++tgc TTACgCAACAACTTTGC
T00581 CD200R1 NM_138806 chr3 -4045 -4029 - 7.2 3.6 *->ttac.caacctcactgc<-* ttac +aacctc+ctgc TTACaTAACCTCTCTGC
T00581 NIPAL4 NM_001172292 chr5 -3363 -3347 - 7.2 3.6 *->ttac.caacctcactgc<-* tt+c caacctcactg TTTCaCAACCTCACTGG
T00581 ALPL NM_001177520 chr1 7961 7977 - 7.2 3.5 *->ttac.caacctcactgc<-* ttac caa+ctc+ctg+ TTACtCAATCTCTCTGA
T00581 CD200R1 NM_138940 chr3 -4045 -4029 - 7.2 3.6 *->ttac.caacctcactgc<-* ttac +aacctc+ctgc TTACaTAACCTCTCTGC
T00581 AMBP NM_001633 chr9 -7067 -7051 - 7.2 3.7 *->ttac.caacctcactgc<-* tt+c caacctc c+gc TTTCtCAACCTCCCCGC
T00581 FABP2 NM_000134 chr4 -5393 -5377 + 7.2 3.5 *->ttac.caacctcactgc<-* ttac caa+ctc+ctg+ TTACtCAATCTCTCTGA
T00581 RAD51C NM_002876 chr17 -2377 -2361 + 7.2 3.6 *->ttac.caacctcactgc<-* ttac+caa+ctca + c TTACgCAATCTCAGCTC
T00581 SPSB4 NM_080862 chr3 8616 8632 + 7.2 3.5 *->ttac.caacctcactgc<-* tta++caacctc+ctg+ TTATgCAACCTCTCTGA
T00581 ATXN1L NR_024612 chr16 -62 -46 + 7.2 3.7 *->ttac.caacctcactgc<-* t+ac+caa+ctc+c+gc TGACgCAATCTCTCCGC
T00581 PPARD NM_001171819 chr6 -912 -896 - 7.2 3.7 *->ttac.caacctcactgc<-* tt+c+caa+ctca + c TTGCgCAATCTCAGCCC
T00581 SCML1 NM_001037536 chrX -4767 -4751 + 7.2 3.7 *->ttac.caacctcactgc<-* ttac+caa+ctc +t c TTACgCAATCTCCTTCC
T00581 SCML1 NM_001037535 chrX -4767 -4751 + 7.2 3.7 *->ttac.caacctcactgc<-* ttac+caa+ctc +t c TTACgCAATCTCCTTCC
T00581 TEX14 NM_198393 chr17 1815 1831 + 7.2 3.6 *->ttac.caacctcactgc<-* ttac+caa+ctca + c TTACgCAATCTCAGCTC
T00581 ZCCHC18 NM_001143978 chrX -6464 -6448 + 7.2 3.6 *->ttac.caacctcactgc<-* tt+c +aacctca tgc TTTCtTAACCTCAGTGC
T00581 C18orf25 NM_145055 chr18 -4336 -4320 - 7.2 3.5 *->ttac.caacctcactgc<-* tta+++aacctcactg+ TTATgTAACCTCACTGA
T00581 C18orf25 NM_001008239 chr18 -4336 -4320 - 7.2 3.5 *->ttac.caacctcactgc<-* tta+++aacctcactg+ TTATgTAACCTCACTGA
T00581 ALPL NM_000478 chr1 7961 7977 - 7.2 3.5 *->ttac.caacctcactgc<-* ttac caa+ctc+ctg+ TTACtCAATCTCTCTGA
T00581 MCM3 NM_002388 chr6 -2300 -2284 - 7.2 3.7 *->ttac.caacctcactgc<-* tt+++caa+ctc++tgc TTTTgCAATCTCTTTGC
T00581 C11orf67 NM_024684 chr11 2730 2746 - 7.2 3.6 *->ttac.caacctcactgc<-* tt+c caacctcactg TTTCaCAACCTCACTGG
T00581 PPARD NM_006238 chr6 -912 -896 - 7.2 3.7 *->ttac.caacctcactgc<-* tt+c+caa+ctca + c TTGCgCAATCTCAGCCC
T00581 RAD51C NM_058216 chr17 -2377 -2361 + 7.2 3.6 *->ttac.caacctcactgc<-* ttac+caa+ctca + c TTACgCAATCTCAGCTC
T00581 RNF216L NR_015449 chr7 8274 8290 + 7.2 3.6 *->ttac.caacctcactgc<-* tt+c +aacctca+tgc TTGCaTAACCTCATTGC
T00581 ZCCHC18 NR_026694 chrX -6464 -6448 + 7.2 3.6 *->ttac.caacctcactgc<-* tt+c +aacctca tgc TTTCtTAACCTCAGTGC
T00581 PPARD NM_001171820 chr6 -912 -896 - 7.2 3.7 *->ttac.caacctcactgc<-* tt+c+caa+ctca + c TTGCgCAATCTCAGCCC
T00581 SNORD96B NR_004379 chrX -1229 -1213 - 7.2 3.5 *->ttac.caacctcactgc<-* ttac +aa+ctcactg+ TTACtTAATCTCACTGA
T00581 SLC25A21 NM_030631 chr14 -2784 -2768 - 7.1 3.9 *->ttac.caacctcactgc<-* ttac +aa+ctca tgc TTACtTAATCTCAGTGC
T00581 CSF2RA NM_001161532 chrX 5325 5341 - 7.1 3.8 *->ttac.caacctcactgc<-* tta++caac+tc++tgc TTATgCAACATCTTTGC
T00581 MT1DP NR_027781 chr16 -2557 -2541 + 7.1 3.8 *->ttac.caacctcactgc<-* tt+c caacctc+ctg+ TTGCtCAACCTCTCTGA
T00581 KIAA1683 NM_025249 chr19 -4560 -4544 + 7.1 3.8 *->ttac.caacctcactgc<-* tt+c caacctc+ctg+ TTGCtCAACCTCTCTGA
T00581 KIAA1755 NM_001029864 chr20 -5620 -5604 + 7.1 3.8 *->ttac.caacctcactgc<-* tt+c caac+tca+tg+ TTGCtCAACATCATTGA
T00581 SLC25A21 NM_001171170 chr14 -2784 -2768 - 7.1 3.9 *->ttac.caacctcactgc<-* ttac +aa+ctca tgc TTACtTAATCTCAGTGC
T00581 OTOA NM_144672 chr16 -7234 -7218 - 7.1 3.9 *->ttac.caacctcactgc<-* tt+c +aa+ctc+ctgc TTTCtTAATCTCTCTGC
T00581 CSF2RA NR_027760 chrX 5325 5341 - 7.1 3.8 *->ttac.caacctcactgc<-* tta++caac+tc++tgc TTATgCAACATCTTTGC
T00581 PCMTD2 NM_018257 chr20 -3195 -3179 - 7.1 4 *->ttac.caacctcactgc<-* tt+++caacctcact c TTGTgCAACCTCACTAC
T00581 KHDC1 NM_030568 chr6 -4362 -4346 - 7.1 3.9 *->ttac.caacctcactgc<-* tt+c caa++tc++tgc TTTCtCAATATCTTTGC
T00581 SLC24A6 NM_024959 chr12 -8050 -8034 - 7.1 3.8 *->ttac.caacctcactgc<-* t++c+caa+ctca tgc TGGCgCAATCTCAGTGC
T00581 CCDC70 NM_031290 chr13 736 752 - 7.1 4 *->ttac.caacctcactgc<-* tt+c caacctcact c TTGCcCAACCTCACTTC
T00581 DGKB NM_004080 chr7 -4283 -4267 - 7.1 3.8 *->ttac.caacctcactgc<-* tt+c caacctca gc TTTCtCAACCTCAGGGC
T00581 MMGT1 NM_173470 chrX -4017 -4001 + 7.1 3.9 *->ttac.caacctcactgc<-* ttac +aac tcactgc TTACtTAACTTCACTGC
T00581 AFAP1L1 NM_152406 chr5 -504 -488 + 7.1 3.8 *->ttac.caacctcactgc<-* tt+c+caac+ cactg+ TTTCgCAACACCACTGA
T00581 CSF2RA NM_172249 chrX 5325 5341 - 7.1 3.8 *->ttac.caacctcactgc<-* tta++caac+tc++tgc TTATgCAACATCTTTGC
T00581 CSF2RA NM_172247 chrX -8553 -8537 - 7.1 3.8 *->ttac.caacctcactgc<-* tta++caac+tc++tgc TTATgCAACATCTTTGC
T00581 MAPK1 NM_002745 chr22 -2808 -2792 - 7.1 3.8 *->ttac.caacctcactgc<-* tt+c caa+ctca tg+ TTTCtCAATCTCAGTGA
T00581 AFAP1L1 NM_001146337 chr5 -504 -488 + 7.1 3.8 *->ttac.caacctcactgc<-* tt+c+caac+ cactg+ TTTCgCAACACCACTGA
T00581 PHC2 NM_198040 chr1 -9874 -9858 + 7.1 3.9 *->ttac.caacctcactgc<-* ttac++aacct +ctgc TTACgTAACCTTTCTGC
T00581 TRIM21 NM_003141 chr11 2356 2372 + 7.1 3.8 *->ttac.caacctcactgc<-* tt+c caac+tca+tg+ TTGCtCAACATCATTGA
T00581 LIMS2 NR_027823 chr2 -9767 -9751 - 7.1 3.8 *->ttac.caacctcactgc<-* ttac caacctc++tg+ TTACtCAACCTCTTTGA
T00581 LOC284232 NR_027995 chr13 -4660 -4644 - 7.1 4 *->ttac.caacctcactgc<-* ttac caacctcact + TTACtCAACCTCACTAA
T00581 GSG1 NM_001080555 chr12 -934 -918 + 7.1 3.9 *->ttac.caacctcactgc<-* ttac caacctca gc TTACaCAACCTCAGGGC
T00581 GSG1 NM_001080554 chr12 -934 -918 + 7.1 3.9 *->ttac.caacctcactgc<-* ttac caacctca gc TTACaCAACCTCAGGGC
T00581 POLK NM_016218 chr5 -9629 -9613 + 7.1 4 *->ttac.caacctcactgc<-* ttac caacctca+ g+ TTACtCAACCTCATGGA
T00581 MIR33A NR_029507 chr22 -7503 -7487 - 7.1 4 *->ttac.caacctcactgc<-* ttac caacctc ctg+ TTACtCAACCTCCCTGA
T00581 PVALB NM_002854 chr22 -1818 -1802 - 7.1 4 *->ttac.caacctcactgc<-* tt+c caa+ctc+ctg+ TTGCcCAATCTCTCTGA
T00581 CSF2RA NM_001161529 chrX 5325 5341 - 7.1 3.8 *->ttac.caacctcactgc<-* tta++caac+tc++tgc TTATgCAACATCTTTGC
T00581 CSF2RA NM_001161530 chrX -8553 -8537 - 7.1 3.8 *->ttac.caacctcactgc<-* tta++caac+tc++tgc TTATgCAACATCTTTGC
T00581 DGKB NM_145695 chr7 -4283 -4267 - 7.1 3.8 *->ttac.caacctcactgc<-* tt+c caacctca gc TTTCtCAACCTCAGGGC
T00581 PCMTD2 NM_001104925 chr20 -3195 -3179 - 7.1 4 *->ttac.caacctcactgc<-* tt+++caacctcact c TTGTgCAACCTCACTAC
T00581 SLC9A6 NM_001042537 chrX -7450 -7434 + 7.1 3.9 *->ttac.caacctcactgc<-* ttac +aac tcactgc TTACtTAACTTCACTGC
T00581 MAPK1 NM_138957 chr22 -2808 -2792 - 7.1 3.8 *->ttac.caacctcactgc<-* tt+c caa+ctca tg+ TTTCtCAATCTCAGTGA
T00581 CSF2RA NM_006140 chrX 5325 5341 - 7.1 3.8 *->ttac.caacctcactgc<-* tta++caac+tc++tgc TTATgCAACATCTTTGC
T00581 IGSF11 NM_152538 chr3 -9147 -9131 - 7.1 4 *->ttac.caacctcactgc<-* tt+c caa+ctcac+ c TTTCcCAATCTCACCAC
T00581 THAP9 NM_024672 chr4 -2648 -2632 + 7.1 3.9 *->ttac.caacctcactgc<-* tt+c caac+tc+ctg+ TTTCtCAACATCTCTGA
T00581 SEC31A NM_001077206 chr4 -6804 -6788 + 7.1 3.9 *->ttac.caacctcactgc<-* tt+c caac+tc+ctg+ TTTCtCAACATCTCTGA
T00581 SEC31A NM_001077207 chr4 -6804 -6788 + 7.1 3.9 *->ttac.caacctcactgc<-* tt+c caac+tc+ctg+ TTTCtCAACATCTCTGA
T00581 SLC9A6 NM_006359 chrX -7450 -7434 + 7.1 3.9 *->ttac.caacctcactgc<-* ttac +aac tcactgc TTACtTAACTTCACTGC
T00581 CSF2RA NM_172246 chrX 5325 5341 - 7.1 3.8 *->ttac.caacctcactgc<-* tta++caac+tc++tgc TTATgCAACATCTTTGC
T00581 CSF2RA NM_172245 chrX 5325 5341 - 7.1 3.8 *->ttac.caacctcactgc<-* tta++caac+tc++tgc TTATgCAACATCTTTGC
T00581 KIAA1683 NM_001145304 chr19 -4560 -4544 + 7.1 3.8 *->ttac.caacctcactgc<-* tt+c caacctc+ctg+ TTGCtCAACCTCTCTGA
T00581 SLC9A6 NM_001177651 chrX -7447 -7431 + 7.1 3.9 *->ttac.caacctcactgc<-* ttac +aac tcactgc TTACtTAACTTCACTGC
T00581 CD200 NM_001004196 chr3 -7155 -7139 + 7.1 3.9 *->ttac.caacctcactgc<-* tt+c +aac+tcactg+ TTTCtTAACATCACTGA
T00581 NPEPL1 NM_024663 chr20 -1746 -1730 + 7.1 4 *->ttac.caacctcactgc<-* tt+c caa+ctc+++gc TTTCtCAATCTCTTCGC
T00581 SEC31A NM_016211 chr4 -6804 -6788 + 7.1 3.9 *->ttac.caacctcactgc<-* tt+c caac+tc+ctg+ TTTCtCAACATCTCTGA
T00581 KIAA1683 NM_001145305 chr19 -4560 -4544 + 7.1 3.8 *->ttac.caacctcactgc<-* tt+c caacctc+ctg+ TTGCtCAACCTCTCTGA
T00581 CD200 NM_005944 chr3 -7155 -7139 + 7.1 3.9 *->ttac.caacctcactgc<-* tt+c +aac+tcactg+ TTTCtTAACATCACTGA
T00581 CSF2RA NM_001161531 chrX 5325 5341 - 7.1 3.8 *->ttac.caacctcactgc<-* tta++caac+tc++tgc TTATgCAACATCTTTGC
T00581 SEC31A NM_001077208 chr4 -6804 -6788 + 7.1 3.9 *->ttac.caacctcactgc<-* tt+c caac+tc+ctg+ TTTCtCAACATCTCTGA
T00581 CCDC13 NM_144719 chr3 8128 8144 + 7.1 4 *->ttac.caacctcactgc<-* ttac +aacctc++tgc TTACtTAACCTCTTTGC
T00581 GSG1 NM_031289 chr12 -8844 -8828 + 7.1 3.9 *->ttac.caacctcactgc<-* ttac caacctca gc TTACaCAACCTCAGGGC
T00581 NGB NM_021257 chr14 -2264 -2248 - 7.1 4 *->ttac.caacctcactgc<-* ttac +aacctc++tgc TTACtTAACCTCTTTGC
T00581 GSG1 NM_153823 chr12 -8844 -8828 + 7.1 3.9 *->ttac.caacctcactgc<-* ttac caacctca gc TTACaCAACCTCAGGGC
T00581 MT1DP NR_003658 chr16 -2674 -2658 + 7.1 3.8 *->ttac.caacctcactgc<-* tt+c caacctc+ctg+ TTGCtCAACCTCTCTGA
T00581 LMNB1 NM_005573 chr5 -2123 -2107 - 7.1 3.9 *->ttac.caacctcactgc<-* tt+c +aacctca+tg+ TTTCtTAACCTCATTGA
T00581 SEC31A NM_014933 chr4 -6804 -6788 + 7.1 3.9 *->ttac.caacctcactgc<-* tt+c caac+tc+ctg+ TTTCtCAACATCTCTGA
T00581 UBQLN3 NM_017481 chr11 -3211 -3195 + 7.1 4 *->ttac.caacctcactgc<-* tt+c caa+ctc+ctg+ TTTCaCAATCTCTCTGA
T00581 TMEM38B NM_018112 chr9 -592 -576 + 7 4.2 *->ttac.caacctcactgc<-* tt+c caacctca+t c TTTCcCAACCTCATTTC
T00581 SPATA2 NM_001135773 chr20 -2415 -2399 + 7 4.2 *->ttac.caacctcactgc<-* ttac +aacctc+ctg+ TTACcTAACCTCTCTGA
T00581 APOL3 NM_145642 chr22 5597 5613 + 7 4.2 *->ttac.caacctcactgc<-* ttac +aacctc+ctg+ TTACcTAACCTCTCTGA
T00581 TSKU NM_015516 chr11 -1699 -1683 - 7 4.2 *->ttac.caacctcactgc<-* ttac +aacctc+ctg+ TTACcTAACCTCTCTGA
T00581 OSCP1 NM_206837 chr1 -2976 -2960 + 7 4.2 *->ttac.caacctcactgc<-* ttac +aacctc+ctg+ TTACcTAACCTCTCTGA
T00581 C5orf62 NM_032947 chr5 1583 1599 - 7 4 *->ttac.caacctcactgc<-* tt+c caa+ tcactg+ TTTCcCAATTTCACTGA
T00581 HOMER2 NM_199332 chr15 -93 -77 + 7 4.1 *->ttac.caacctcactgc<-* ttac++aacctc + gc TTACgTAACCTCGTGGC
T00581 HOMER2 NM_199331 chr15 -93 -77 + 7 4.1 *->ttac.caacctcactgc<-* ttac++aacctc + gc TTACgTAACCTCGTGGC
T00581 HOMER2 NM_199330 chr15 -93 -77 + 7 4.1 *->ttac.caacctcactgc<-* ttac++aacctc + gc TTACgTAACCTCGTGGC
T00581 RGS9 NM_001081955 chr17 -7529 -7513 - 7 4.2 *->ttac.caacctcactgc<-* ttac +aacctc+ctg+ TTACcTAACCTCTCTGA
T00581 LOC100128239 NR_027276 chr11 -3918 -3902 - 7 4.2 *->ttac.caacctcactgc<-* ttac +aacctc+ctg+ TTACcTAACCTCTCTGA
T00581 GCOM1 NM_001018100 chr15 -3726 -3710 + 7 4.2 *->ttac.caacctcactgc<-* ttac +aacctc ctgc TTACtTAACCTCCCTGC
T00581 GCOM1 NM_001018091 chr15 -3726 -3710 + 7 4.2 *->ttac.caacctcactgc<-* ttac +aacctc ctgc TTACtTAACCTCCCTGC
T00581 GCOM1 NM_001018090 chr15 -3726 -3710 + 7 4.2 *->ttac.caacctcactgc<-* ttac +aacctc ctgc TTACtTAACCTCCCTGC
T00581 STAMBPL1 NM_020799 chr10 6860 6876 - 7 4 *->ttac.caacctcactgc<-* tt+c caa+ctca+t c TTTCcCAATCTCATTCC
T00581 APOL3 NM_145641 chr22 5597 5613 + 7 4.2 *->ttac.caacctcactgc<-* ttac +aacctc+ctg+ TTACcTAACCTCTCTGA
T00581 SPATA2 NM_006038 chr20 -611 -595 + 7 4.2 *->ttac.caacctcactgc<-* ttac +aacctc+ctg+ TTACcTAACCTCTCTGA
T00581 C1QB NM_000491 chr1 -7748 -7732 - 7 4.3 *->ttac.caacctcactgc<-* tt+c caa+ctc+ctg+ TTGCtCAATCTCTCTGA
T00581 ALS2CR8 NM_024744 chr2 -8311 -8295 - 7 4.1 *->ttac.caacctcactgc<-* tt+c++aa+ctcac+ c TTGCgTAATCTCACCTC
T00581 PMCHL2 NR_003922 chr5 8599 8615 + 7 4.3 *->ttac.caacctcactgc<-* tt+c caacctcac g+ TTGCaCAACCTCACGGA
T00581 OSCP1 NM_145047 chr1 -2976 -2960 + 7 4.2 *->ttac.caacctcactgc<-* ttac +aacctc+ctg+ TTACcTAACCTCTCTGA
T00581 RWDD2A NM_033411 chr6 -4259 -4243 - 7 4.2 *->ttac.caacctcactgc<-* ttac +aacctc+ctg+ TTACcTAACCTCTCTGA
T00581 LOC391322 NM_001144931 chr22 -2503 -2487 + 7 4.2 *->ttac.caacctcactgc<-* ttac +aacctc+ctg+ TTACcTAACCTCTCTGA
T00581 FGF1 NM_000800 chr5 9580 9596 - 7 4.1 *->ttac.caacctcactgc<-* ttac caacctc++tg+ TTACaCAACCTCTTTGA
T00581 ALS2CR8 NM_001104586 chr2 -8172 -8156 - 7 4.1 *->ttac.caacctcactgc<-* tt+c++aa+ctcac+ c TTGCgTAATCTCACCTC
T00581 FAM82A1 NM_001170792 chr2 -9860 -9844 - 7 4.2 *->ttac.caacctcactgc<-* tt+c caac tca tgc TTTCtCAACTTCAGTGC
T00581 CPEB1 NM_001079533 chr15 331 347 - 7 4.1 *->ttac.caacctcactgc<-* tt+c caacctc+ +gc TTTCcCAACCTCTGCGC
T00581 SLC28A3 NM_022127 chr9 -3423 -3407 - 7 4.3 *->ttac.caacctcactgc<-* tt+c caacctca tg+ TTGCaCAACCTCAGTGA
T00581 PRRC1 NM_130809 chr5 2083 2099 + 7 4.2 *->ttac.caacctcactgc<-* ttac++aa+ctca++ c TTACgTAATCTCATCTC
T00581 DDT NM_001355 chr22 -7760 -7744 - 7 4.2 *->ttac.caacctcactgc<-* ttac +aacctc+ctg+ TTACcTAACCTCTCTGA
T00581 NIPAL4 NM_001099287 chr5 -6753 -6737 + 7 4.2 *->ttac.caacctcactgc<-* tt+c caacctc ctg+ TTTCtCAACCTCCCTGA
T00581 KRT4 NM_002272 chr12 -6495 -6479 - 7 4.2 *->ttac.caacctcactgc<-* ttac +aacctc+ctg+ TTACcTAACCTCTCTGA
T00581 BDNF NM_170735 chr11 -3995 -3979 - 7 4.2 *->ttac.caacctcactgc<-* ttac +aacctc+ctg+ TTACcTAACCTCTCTGA
T00581 BDNF NM_001143816 chr11 -3995 -3979 - 7 4.2 *->ttac.caacctcactgc<-* ttac +aacctc+ctg+ TTACcTAACCTCTCTGA
T00581 CPEB1 NM_001079534 chr15 331 347 - 7 4.1 *->ttac.caacctcactgc<-* tt+c caacctc+ +gc TTTCcCAACCTCTGCGC
T00581 RGS9 NM_003835 chr17 -7529 -7513 - 7 4.2 *->ttac.caacctcactgc<-* ttac +aacctc+ctg+ TTACcTAACCTCTCTGA
T00581 ZMYM6 NM_007167 chr1 -1449 -1433 + 7 4.2 *->ttac.caacctcactgc<-* tt+c caac+tc +tgc TTTCcCAACATCCTTGC
T00581 OR52A4 NM_001005222 chr11 -1352 -1336 - 7 4.3 *->ttac.caacctcactgc<-* tt+c +aacctc+ctgc TTGCaTAACCTCTCTGC
T00581 FAM82A1 NM_001170791 chr2 -6420 -6404 - 7 4.2 *->ttac.caacctcactgc<-* tt+c caac tca tgc TTTCtCAACTTCAGTGC
T00581 NIPAL4 NM_001172292 chr5 -6753 -6737 + 7 4.2 *->ttac.caacctcactgc<-* tt+c caacctc ctg+ TTTCtCAACCTCCCTGA
T00581 MYH15 NM_014981 chr3 -2587 -2571 - 7 4 *->ttac.caacctcactgc<-* ttac++aacctc+ct + TTACgTAACCTCTCTAA
T00581 IGSF10 NM_178822 chr3 -478 -462 + 7 4.1 *->ttac.caacctcactgc<-* ttac caa+ctcac+ c TTACtCAATCTCACCAC
T00581 NTAN1 NM_173474 chr16 -3545 -3529 - 7 4.2 *->ttac.caacctcactgc<-* ttac +aacctc+ctg+ TTACcTAACCTCTCTGA
T00581 CPEB1 NM_001079535 chr15 331 347 - 7 4.1 *->ttac.caacctcactgc<-* tt+c caacctc+ +gc TTTCcCAACCTCTGCGC
T00581 GCOM1 NM_152451 chr15 -3726 -3710 + 7 4.2 *->ttac.caacctcactgc<-* ttac +aacctc ctgc TTACtTAACCTCCCTGC
T00581 FGF1 NM_033136 chr5 9979 9995 - 7 4.1 *->ttac.caacctcactgc<-* ttac caacctc++tg+ TTACaCAACCTCTTTGA
T00581 GSTT2 NM_000854 chr22 -3675 -3659 - 7 4.2 *->ttac.caacctcactgc<-* ttac +aacctc+ctg+ TTACcTAACCTCTCTGA
T00581 RGS9 NM_001165933 chr17 -7529 -7513 - 7 4.2 *->ttac.caacctcactgc<-* ttac +aacctc+ctg+ TTACcTAACCTCTCTGA
T00581 HOMER2 NM_004839 chr15 -93 -77 + 7 4.1 *->ttac.caacctcactgc<-* ttac++aacctc + gc TTACgTAACCTCGTGGC
T00581 RAB3A NM_002866 chr19 -1466 -1450 - 7 4.3 *->ttac.caacctcactgc<-* tt+c caa+ tc+ctgc TTTCcCAATTTCTCTGC
T00581 RHOD NM_014578 chr11 -5125 -5109 - 7 4.2 *->ttac.caacctcactgc<-* ttac +aacctc+ctg+ TTACcTAACCTCTCTGA
T00581 DLG3 NM_021120 chrX -7671 -7655 - 6.9 4.5 *->ttac.caacctcactgc<-* ttac +aacctc+ctg+ TTACtTAACCTCTCTGA
T00581 TCF21 NM_198392 chr6 -6275 -6259 - 6.9 4.6 *->ttac.caacctcactgc<-* ttac caac+tcact c TTACaCAACATCACTTC
T00581 GLB1 NM_001079811 chr3 -1766 -1750 + 6.9 4.5 *->ttac.caacctcactgc<-* ttac +aacctc+ctg+ TTACtTAACCTCTCTGA
T00581 DEFA6 NM_001926 chr8 -6460 -6444 - 6.9 4.6 *->ttac.caacctcactgc<-* tt+c caa+c cactgc TTGCcCAATCACACTGC
T00581 LRTM1 NM_020678 chr3 -8032 -8016 + 6.9 4.5 *->ttac.caacctcactgc<-* ttac +aacctc+ctg+ TTACtTAACCTCTCTGA
T00581 FGFR2 NM_001144919 chr10 -648 -632 - 6.9 4.5 *->ttac.caacctcactgc<-* ttac +aacctc+ctg+ TTACtTAACCTCTCTGA
T00581 MLC1 NM_139202 chr22 -950 -934 + 6.9 4.5 *->ttac.caacctcactgc<-* tt+c caacctcac+ c TTGCtCAACCTCACCCC
T00581 STC2 NM_003714 chr5 -9338 -9322 + 6.9 4.5 *->ttac.caacctcactgc<-* ttac +aacctc+ctg+ TTACtTAACCTCTCTGA
T00581 FGFR2 NM_022970 chr10 -648 -632 - 6.9 4.5 *->ttac.caacctcactgc<-* ttac +aacctc+ctg+ TTACtTAACCTCTCTGA
T00581 GATAD2B NM_020699 chr1 -1121 -1105 - 6.9 4.5 *->ttac.caacctcactgc<-* ttac +aacctc+ctg+ TTACtTAACCTCTCTGA
T00581 FGFR2 NM_001144916 chr10 -4848 -4832 - 6.9 4.5 *->ttac.caacctcactgc<-* ttac +aacctc+ctg+ TTACtTAACCTCTCTGA
T00581 TMEM183B NM_001079809 chr1 -4259 -4243 - 6.9 4.5 *->ttac.caacctcactgc<-* ttac +aacctc+ctg+ TTACtTAACCTCTCTGA
T00581 FGFR2 NM_001144915 chr10 -2461 -2445 - 6.9 4.5 *->ttac.caacctcactgc<-* ttac +aacctc+ctg+ TTACtTAACCTCTCTGA
T00581 GNAZ NM_002073 chr22 -4873 -4857 + 6.9 4.5 *->ttac.caacctcactgc<-* ttac +aacctc+ctg+ TTACtTAACCTCTCTGA
T00581 THEG NM_199202 chr19 -9385 -9369 - 6.9 4.5 *->ttac.caacctcactgc<-* tt++++aa++tcac+gc TTTTgTAATATCACCGC
T00581 PEX14 NM_004565 chr1 -4738 -4722 - 6.9 4.5 *->ttac.caacctcactgc<-* ttac +aacctc+ctg+ TTACtTAACCTCTCTGA
T00581 SEZ6L NM_001184774 chr22 -3390 -3374 - 6.9 4.5 *->ttac.caacctcactgc<-* ttac +aacctc+ctg+ TTACtTAACCTCTCTGA
T00581 SERPINA1 NM_001127706 chr14 3434 3450 + 6.9 4.5 *->ttac.caacctcactgc<-* ttac +aacctc+ctg+ TTACtTAACCTCTCTGA
T00581 TMEM183A NM_138391 chr1 -4257 -4241 - 6.9 4.5 *->ttac.caacctcactgc<-* ttac +aacctc+ctg+ TTACtTAACCTCTCTGA
T00581 TP53I11 NM_006034 chr11 6364 6380 + 6.9 4.5 *->ttac.caacctcactgc<-* ttac +aacctc+ctg+ TTACtTAACCTCTCTGA
T00581 HRK NM_003806 chr12 -9888 -9872 - 6.9 4.5 *->ttac.caacctcactgc<-* tt+c +aa+ctca+tg+ TTTCtTAATCTCATTGA
T00581 HRH1 NM_001098212 chr3 1399 1415 - 6.9 4.5 *->ttac.caacctcactgc<-* ttac +aacctc+ctg+ TTACtTAACCTCTCTGA
T00581 MRPS23 NM_016070 chr17 -9816 -9800 + 6.9 4.5 *->ttac.caacctcactgc<-* ttac +aacctc+ctg+ TTACtTAACCTCTCTGA
T00581 CDK1 NM_033379 chr10 -8560 -8544 - 6.9 4.5 *->ttac.caacctcactgc<-* tt+c +aa+ctca+tg+ TTTCtTAATCTCATTGA
T00581 SH3D20 NM_174919 chr17 -7531 -7515 + 6.9 4.5 *->ttac.caacctcactgc<-* ttac +aacctc+ctg+ TTACtTAACCTCTCTGA
T00581 SNUPN NM_005701 chr15 -547 -531 - 6.9 4.5 *->ttac.caacctcactgc<-* ttac +aacctc+ctg+ TTACtTAACCTCTCTGA
T00581 INSIG1 NM_198336 chr7 -7182 -7166 - 6.9 4.6 *->ttac.caacctcactgc<-* ttac caa+ tcac gc TTACtCAATTTCACGGC
T00581 FGFR2 NM_000141 chr10 -648 -632 - 6.9 4.5 *->ttac.caacctcactgc<-* ttac +aacctc+ctg+ TTACtTAACCTCTCTGA
T00581 NFYC NM_001142588 chr1 -8465 -8449 - 6.9 4.5 *->ttac.caacctcactgc<-* ttac +aacctc+ctg+ TTACtTAACCTCTCTGA
T00581 C9orf4 NM_014334 chr9 -9840 -9824 - 6.9 4.5 *->ttac.caacctcactgc<-* ttac +aacctc+ctg+ TTACtTAACCTCTCTGA
T00581 C12orf32 NR_027365 chr12 7093 7109 + 6.9 4.3 *->ttac.caacctcactgc<-* tt+c+caa+ctca + c TTGCgCAATCTCAGCTC
T00581 C12orf32 NR_027364 chr12 7093 7109 + 6.9 4.3 *->ttac.caacctcactgc<-* tt+c+caa+ctca + c TTGCgCAATCTCAGCTC
T00581 MOV10L1 NM_018995 chr22 -3719 -3703 + 6.9 4.5 *->ttac.caacctcactgc<-* tt+c caacctcac+ c TTGCtCAACCTCACCCC
T00581 GUCA1A NM_000409 chr6 -2670 -2654 - 6.9 4.5 *->ttac.caacctcactgc<-* ttac +aacctc+ctg+ TTACtTAACCTCTCTGA
T00581 FYN NM_153048 chr6 7942 7958 + 6.9 4.4 *->ttac.caacctcactgc<-* tt+c caacctca+t c TTGCtCAACCTCATTCC
T00581 DMBT1 NM_007329 chr10 -5292 -5276 + 6.9 4.5 *->ttac.caacctcactgc<-* ttac +aacctc+ctg+ TTACtTAACCTCTCTGA
T00581 SERPINA1 NM_001127703 chr14 3434 3450 + 6.9 4.5 *->ttac.caacctcactgc<-* ttac +aacctc+ctg+ TTACtTAACCTCTCTGA
T00581 VCX3A NM_016379 chrX -3665 -3649 - 6.9 4.5 *->ttac.caacctcactgc<-* tta+ caac+tcactgc TTATtCAACATCACTGC
T00581 INSIG1 NM_005542 chr7 -7182 -7166 - 6.9 4.6 *->ttac.caacctcactgc<-* ttac caa+ tcac gc TTACtCAATTTCACGGC
T00581 FAM99A NR_026643 chr11 -5097 -5081 - 6.9 4.5 *->ttac.caacctcactgc<-* ttac caac+tc+ tgc TTACaCAACATCTGTGC
T00581 LOC100240735 NR_026658 chr12 -4853 -4837 + 6.9 4.5 *->ttac.caacctcactgc<-* ttac +aacctc+ctg+ TTACtTAACCTCTCTGA
T00581 OLFM2 NM_058164 chr19 -7547 -7531 - 6.9 4.5 *->ttac.caacctcactgc<-* ttac +aacctc+ctg+ TTACtTAACCTCTCTGA
T00581 LOC221122 NR_026681 chr11 4124 4140 - 6.9 4.5 *->ttac.caacctcactgc<-* tt+c caacctca+t c TTTCtCAACCTCATTTC
T00581 STAT4 NM_003151 chr2 -6478 -6462 + 6.9 4.4 *->ttac.caacctcactgc<-* tt+++caa+ctca tg+ TTTTgCAATCTCAGTGA
T00581 SERPINA1 NM_001127707 chr14 3434 3450 + 6.9 4.5 *->ttac.caacctcactgc<-* ttac +aacctc+ctg+ TTACtTAACCTCTCTGA
T00581 LOC285419 NR_027105 chr4 715 731 - 6.9 4.4 *->ttac.caacctcactgc<-* ttac caa+ctcac+ c TTACaCAATCTCACCAC
T00581 SERPINA1 NM_001127701 chr14 3434 3450 + 6.9 4.5 *->ttac.caacctcactgc<-* ttac +aacctc+ctg+ TTACtTAACCTCTCTGA
T00581 ARAP1 NM_001040118 chr11 9951 9967 - 6.9 4.5 *->ttac.caacctcactgc<-* ttac +aacctc+ctg+ TTACtTAACCTCTCTGA
T00581 LIMCH1 NM_001112720 chr4 -1285 -1269 + 6.9 4.5 *->ttac.caacctcactgc<-* ttac +aacctc+ctg+ TTACtTAACCTCTCTGA
T00581 SNORA16B NR_004389 chr1 -4262 -4246 - 6.9 4.6 *->ttac.caacctcactgc<-* tt+c caa+ tc+ctgc TTTCtCAATTTCTCTGC
T00581 FIBCD1 NM_032843 chr9 -4046 -4030 - 6.9 4.5 *->ttac.caacctcactgc<-* ttac +aacctc+ctg+ TTACtTAACCTCTCTGA
T00581 GEM NM_181702 chr8 -9261 -9245 - 6.9 4.5 *->ttac.caacctcactgc<-* ttac +aa++tc+ctgc TTACtTAATATCTCTGC
T00581 FAM179A NM_199280 chr2 5790 5806 + 6.9 4.5 *->ttac.caacctcactgc<-* ttac +aacctc+ctg+ TTACtTAACCTCTCTGA
T00581 C12orf32 NR_027363 chr12 7093 7109 + 6.9 4.3 *->ttac.caacctcactgc<-* tt+c+caa+ctca + c TTGCgCAATCTCAGCTC
T00581 R3HDML NM_178491 chr20 -5044 -5028 + 6.9 4.5 *->ttac.caacctcactgc<-* ttac +aacctc+ctg+ TTACtTAACCTCTCTGA
T00581 C3orf17 NR_027796 chr3 -6833 -6817 + 6.9 4.5 *->ttac.caacctcactgc<-* tt++++aa++tcac+gc TTTTgTAATATCACCGC
T00581 IGFL2 NM_001135113 chr19 -6146 -6130 + 6.9 4.5 *->ttac.caacctcactgc<-* ttac +aacctc+ctg+ TTACtTAACCTCTCTGA
T00581 SNUPN NM_001042581 chr15 -547 -531 - 6.9 4.5 *->ttac.caacctcactgc<-* ttac +aacctc+ctg+ TTACtTAACCTCTCTGA
T00581 FOXM1 NM_202002 chr12 -7170 -7154 + 6.9 4.3 *->ttac.caacctcactgc<-* tt+c+caa+ctca + c TTGCgCAATCTCAGCTC
T00581 FOXM1 NM_202003 chr12 -7170 -7154 + 6.9 4.3 *->ttac.caacctcactgc<-* tt+c+caa+ctca + c TTGCgCAATCTCAGCTC
T00581 TULP3 NM_001160408 chr12 -6575 -6559 + 6.9 4.3 *->ttac.caacctcactgc<-* tt+c+caa+ctca + c TTGCgCAATCTCAGCTC
T00581 C6orf132 NM_001164446 chr6 -9774 -9758 - 6.9 4.5 *->ttac.caacctcactgc<-* ttac +aacctc+ctg+ TTACtTAACCTCTCTGA
T00581 C3orf17 NR_027794 chr3 -6833 -6817 + 6.9 4.5 *->ttac.caacctcactgc<-* tt++++aa++tcac+gc TTTTgTAATATCACCGC
T00581 OTOL1 NM_001080440 chr3 -4634 -4618 + 6.9 4.4 *->ttac.caacctcactgc<-* tt+++caac+tc+ctg+ TTTTgCAACATCTCTGA
T00581 UBE2L6 NM_198183 chr11 2137 2153 - 6.9 4.6 *->ttac.caacctcactgc<-* tt+c caacctca++ c TTTCtCAACCTCATCAC
T00581 GTDC1 NM_001006636 chr2 8993 9009 - 6.9 4.5 *->ttac.caacctcactgc<-* ttac +aacctc+ctg+ TTACtTAACCTCTCTGA
T00581 RNASE13 NM_001012264 chr14 -6047 -6031 - 6.9 4.5 *->ttac.caacctcactgc<-* ttac++aac+tc +tg+ TTACgTAACATCGTTGA
T00581 INSIG1 NM_198337 chr7 -7182 -7166 - 6.9 4.6 *->ttac.caacctcactgc<-* ttac caa+ tcac gc TTACtCAATTTCACGGC
T00581 MIR1977 NR_031741 chr1 -4595 -4579 - 6.9 4.5 *->ttac.caacctcactgc<-* ttac +aacctc+ctg+ TTACtTAACCTCTCTGA
T00581 NFYC NM_001142587 chr1 -8465 -8449 - 6.9 4.5 *->ttac.caacctcactgc<-* ttac +aacctc+ctg+ TTACtTAACCTCTCTGA
T00581 NFYC NM_001142589 chr1 -8465 -8449 - 6.9 4.5 *->ttac.caacctcactgc<-* ttac +aacctc+ctg+ TTACtTAACCTCTCTGA
T00581 SYTL5 NM_001163335 chrX 8874 8890 - 6.9 4.5 *->ttac.caacctcactgc<-* ttac +aacctc+ctg+ TTACtTAACCTCTCTGA
T00581 MOV10L1 NM_001164105 chr22 -3969 -3953 + 6.9 4.5 *->ttac.caacctcactgc<-* tt+c caacctcac+ c TTGCtCAACCTCACCCC
T00581 SERPINA1 NM_000295 chr14 1558 1574 + 6.9 4.5 *->ttac.caacctcactgc<-* ttac +aacctc+ctg+ TTACtTAACCTCTCTGA
T00581 TMPPE NM_001136238 chr3 -1787 -1771 + 6.9 4.5 *->ttac.caacctcactgc<-* ttac +aacctc+ctg+ TTACtTAACCTCTCTGA
T00581 LDLRAD1 NM_001010978 chr1 -2829 -2813 - 6.9 4.5 *->ttac.caacctcactgc<-* ttac +aacctc+ctg+ TTACtTAACCTCTCTGA
T00581 GLYCAM1 NR_003039 chr12 -4210 -4194 - 6.9 4.5 *->ttac.caacctcactgc<-* ttac +aacctc+ctg+ TTACtTAACCTCTCTGA
T00581 FGB NM_005141 chr4 -2049 -2033 + 6.9 4.5 *->ttac.caacctcactgc<-* ttac +aacctc+ctg+ TTACtTAACCTCTCTGA
T00581 SEZ6L NM_001184776 chr22 -3390 -3374 - 6.9 4.5 *->ttac.caacctcactgc<-* ttac +aacctc+ctg+ TTACtTAACCTCTCTGA
T00581 FGFR2 NM_001144913 chr10 -5139 -5123 - 6.9 4.5 *->ttac.caacctcactgc<-* ttac +aacctc+ctg+ TTACtTAACCTCTCTGA
T00581 FOXM1 NM_021953 chr12 -7170 -7154 + 6.9 4.3 *->ttac.caacctcactgc<-* tt+c+caa+ctca + c TTGCgCAATCTCAGCTC
T00581 KIAA0754 NM_015038 chr1 -9226 -9210 + 6.9 4.5 *->ttac.caacctcactgc<-* ttac +aacctc+ctg+ TTACtTAACCTCTCTGA
T00581 GPRC5B NM_016235 chr16 3623 3639 + 6.9 4.5 *->ttac.caacctcactgc<-* ttac +aacctc+ctg+ TTACtTAACCTCTCTGA
T00581 C15orf51 NR_003260 chr15 -4572 -4556 + 6.9 4.6 *->ttac.caacctcactgc<-* tt+c +aacctc+c+gc TTGCcTAACCTCTCCGC
T00581 HIVEP1 NM_002114 chr6 1660 1676 - 6.9 4.5 *->ttac.caacctcactgc<-* ttac +aacctc+ctg+ TTACtTAACCTCTCTGA
T00581 TULP3 NM_003324 chr12 -6575 -6559 + 6.9 4.3 *->ttac.caacctcactgc<-* tt+c+caa+ctca + c TTGCgCAATCTCAGCTC
T00581 RNASE7 NM_032572 chr14 -1409 -1393 - 6.9 4.5 *->ttac.caacctcactgc<-* ttac++aac+tc +tg+ TTACgTAACATCGTTGA
T00581 PRODH NM_016335 chr22 -9296 -9280 - 6.9 4.5 *->ttac.caacctcactgc<-* tt++++aa++tcac+gc TTTTgTAATATCACCGC
T00581 CDK1 NM_001170407 chr10 -8560 -8544 - 6.9 4.5 *->ttac.caacctcactgc<-* tt+c +aa+ctca+tg+ TTTCtTAATCTCATTGA
T00581 CDK1 NM_001170406 chr10 -8437 -8421 - 6.9 4.5 *->ttac.caacctcactgc<-* tt+c +aa+ctca+tg+ TTTCtTAATCTCATTGA
T00581 FMO6P NR_002601 chr1 7403 7419 - 6.9 4.6 *->ttac.caacctcactgc<-* tt+c caa+ tc+ctgc TTTCtCAATTTCTCTGC
T00581 NFYC NM_014223 chr1 -8465 -8449 - 6.9 4.5 *->ttac.caacctcactgc<-* ttac +aacctc+ctg+ TTACtTAACCTCTCTGA
T00581 BET3L NM_001139444 chr6 -1443 -1427 - 6.9 4.4 *->ttac.caacctcactgc<-* tt+c caacctc+ct c TTTCtCAACCTCTCTAC
T00581 DMBT1 NM_004406 chr10 -5292 -5276 + 6.9 4.5 *->ttac.caacctcactgc<-* ttac +aacctc+ctg+ TTACtTAACCTCTCTGA
T00581 CR1L NM_175710 chr1 -7758 -7742 + 6.9 4.5 *->ttac.caacctcactgc<-* tt++++aa++tcac+gc TTTTgTAATATCACCGC
T00581 TP53I11 NM_001076787 chr11 6364 6380 + 6.9 4.5 *->ttac.caacctcactgc<-* ttac +aacctc+ctg+ TTACtTAACCTCTCTGA
T00581 TMEM211 NM_001001663 chr22 -9681 -9665 + 6.9 4.5 *->ttac.caacctcactgc<-* ttac +aacctc+ctg+ TTACtTAACCTCTCTGA
T00581 CDK1 NM_001786 chr10 -8560 -8544 - 6.9 4.5 *->ttac.caacctcactgc<-* tt+c +aa+ctca+tg+ TTTCtTAATCTCATTGA
T00581 CCNA2 NM_001237 chr4 116 132 - 6.9 4.5 *->ttac.caacctcactgc<-* tt+c+caacctc ++g TTTCgCAACCTCCTCGG
T00581 DNAL4 NM_005740 chr22 -449 -433 - 6.9 4.5 *->ttac.caacctcactgc<-* ttac +aacctc+ctg+ TTACtTAACCTCTCTGA
T00581 TMPPE NM_001039770 chr3 -1787 -1771 + 6.9 4.5 *->ttac.caacctcactgc<-* ttac +aacctc+ctg+ TTACtTAACCTCTCTGA
T00581 LIMCH1 NM_001112719 chr4 -1285 -1269 + 6.9 4.5 *->ttac.caacctcactgc<-* ttac +aacctc+ctg+ TTACtTAACCTCTCTGA
T00581 CLEC4GP1 NR_002931 chr19 292 308 + 6.9 4.5 *->ttac.caacctcactgc<-* ttac +aacctc+ctg+ TTACtTAACCTCTCTGA
T00581 MOV10L1 NM_001164104 chr22 -3719 -3703 + 6.9 4.5 *->ttac.caacctcactgc<-* tt+c caacctcac+ c TTGCtCAACCTCACCCC
T00581 C3orf17 NM_015412 chr3 -6833 -6817 + 6.9 4.5 *->ttac.caacctcactgc<-* tt++++aa++tcac+gc TTTTgTAATATCACCGC
T00581 FUT8 NM_178156 chr14 -4804 -4788 - 6.9 4.5 *->ttac.caacctcactgc<-* ttac +aacctc+ctg+ TTACtTAACCTCTCTGA
T00581 FUT8 NM_178155 chr14 -4804 -4788 - 6.9 4.5 *->ttac.caacctcactgc<-* ttac +aacctc+ctg+ TTACtTAACCTCTCTGA
T00581 FUT8 NM_178154 chr14 -6499 -6483 - 6.9 4.5 *->ttac.caacctcactgc<-* ttac +aacctc+ctg+ TTACtTAACCTCTCTGA
T00581 CPZ NM_001014448 chr4 2123 2139 + 6.9 4.3 *->ttac.caacctcactgc<-* tt+c+caa+ctca + c TTGCgCAATCTCAGCTC
T00581 MLC1 NM_015166 chr22 -373 -357 + 6.9 4.5 *->ttac.caacctcactgc<-* tt+c caacctcac+ c TTGCtCAACCTCACCCC
T00581 HS6ST1 NM_004807 chr2 -6203 -6187 + 6.9 4.5 *->ttac.caacctcactgc<-* ttac +aacctc+ctg+ TTACtTAACCTCTCTGA
T00581 KLKP1 NR_002948 chr19 -1857 -1841 - 6.9 4.5 *->ttac.caacctcactgc<-* ttac +aacctc+ctg+ TTACtTAACCTCTCTGA
T00581 EHBP1 NM_001142616 chr2 -2936 -2920 - 6.9 4.5 *->ttac.caacctcactgc<-* ttac +aacctc+ctg+ TTACtTAACCTCTCTGA
T00581 SYTL5 NM_138780 chrX 8874 8890 - 6.9 4.5 *->ttac.caacctcactgc<-* ttac +aacctc+ctg+ TTACtTAACCTCTCTGA
T00581 PLK1 NM_005030 chr16 -7320 -7304 - 6.9 4.5 *->ttac.caacctcactgc<-* ttac +aacctc+ctg+ TTACtTAACCTCTCTGA
T00581 IFI6 NM_022873 chr1 910 926 - 6.9 4.5 *->ttac.caacctcactgc<-* ttac +aacctc+ctg+ TTACtTAACCTCTCTGA
T00581 EHBP1 NM_015252 chr2 -2936 -2920 - 6.9 4.5 *->ttac.caacctcactgc<-* ttac +aacctc+ctg+ TTACtTAACCTCTCTGA
T00581 EXOC8 NM_175876 chr1 -2657 -2641 - 6.9 4.5 *->ttac.caacctcactgc<-* ttac +aacctc+ctg+ TTACtTAACCTCTCTGA
T00581 GLB1 NM_001135602 chr3 -1386 -1370 + 6.9 4.5 *->ttac.caacctcactgc<-* ttac +aacctc+ctg+ TTACtTAACCTCTCTGA
T00581 TCF21 NM_003206 chr6 -6276 -6260 - 6.9 4.6 *->ttac.caacctcactgc<-* ttac caac+tcact c TTACaCAACATCACTTC
T00581 EHBP1 NM_001142614 chr2 -3967 -3951 - 6.9 4.5 *->ttac.caacctcactgc<-* ttac +aacctc+ctg+ TTACtTAACCTCTCTGA
T00581 NFYC NM_001142590 chr1 -8903 -8887 - 6.9 4.5 *->ttac.caacctcactgc<-* ttac +aacctc+ctg+ TTACtTAACCTCTCTGA
T00581 NAV2 NM_001111019 chr11 -9944 -9928 + 6.9 4.5 *->ttac.caacctcactgc<-* ttac +aacctc+ctg+ TTACtTAACCTCTCTGA
T00581 IFI6 NM_022872 chr1 910 926 - 6.9 4.5 *->ttac.caacctcactgc<-* ttac +aacctc+ctg+ TTACtTAACCTCTCTGA
T00581 SEZ6L NM_001184775 chr22 -3390 -3374 - 6.9 4.5 *->ttac.caacctcactgc<-* ttac +aacctc+ctg+ TTACtTAACCTCTCTGA
T00581 TMEM100 NM_001099640 chr17 8491 8507 - 6.9 4.5 *->ttac.caacctcactgc<-* ttac +aacctc+ctg+ TTACtTAACCTCTCTGA
T00581 INMT NM_006774 chr7 -2645 -2629 - 6.9 4.6 *->ttac.caacctcactgc<-* tt+c caacctca t c TTTCtCAACCTCAGTAC
T00581 GEM NM_005261 chr8 -9261 -9245 - 6.9 4.5 *->ttac.caacctcactgc<-* ttac +aa++tc+ctgc TTACtTAATATCTCTGC
T00581 IFI6 NM_002038 chr1 910 926 - 6.9 4.5 *->ttac.caacctcactgc<-* ttac +aacctc+ctg+ TTACtTAACCTCTCTGA
T00581 FGD2 NM_173558 chr6 -1044 -1028 + 6.9 4.5 *->ttac.caacctcactgc<-* ttac +aacctc+ctg+ TTACtTAACCTCTCTGA
T00581 SERPINA1 NM_001127702 chr14 3434 3450 + 6.9 4.5 *->ttac.caacctcactgc<-* ttac +aacctc+ctg+ TTACtTAACCTCTCTGA
T00581 FUT8 NM_004480 chr14 -6499 -6483 - 6.9 4.5 *->ttac.caacctcactgc<-* ttac +aacctc+ctg+ TTACtTAACCTCTCTGA
T00581 C2orf64 NM_001008215 chr2 -8246 -8230 - 6.9 4.5 *->ttac.caacctcactgc<-* tt+c +aa+ctc+ctgc TTGCtTAATCTCTCTGC
T00581 KITLG NM_000899 chr12 -2788 -2772 + 6.9 4.4 *->ttac.caacctcactgc<-* tt+c +aa++tcactg+ TTTCtTAATATCACTGA
T00581 PRPF31 NM_015629 chr19 -3099 -3083 + 6.9 4.5 *->ttac.caacctcactgc<-* ttac +aacctc+ctg+ TTACtTAACCTCTCTGA
T00581 DMBT1 NM_017579 chr10 -5292 -5276 + 6.9 4.5 *->ttac.caacctcactgc<-* ttac +aacctc+ctg+ TTACtTAACCTCTCTGA
T00581 ITIH3 NM_002217 chr3 -4294 -4278 + 6.9 4.5 *->ttac.caacctcactgc<-* ttac +aacctc+ctg+ TTACtTAACCTCTCTGA
T00581 PPARGC1B NM_133263 chr5 -2386 -2370 - 6.9 4.5 *->ttac.caacctcactgc<-* ttac +aacctc+ctg+ TTACtTAACCTCTCTGA
T00581 TMEM100 NM_018286 chr17 -766 -750 - 6.9 4.5 *->ttac.caacctcactgc<-* ttac +aacctc+ctg+ TTACtTAACCTCTCTGA
T00581 GSG1L NM_144675 chr16 -9647 -9631 + 6.9 4.4 *->ttac.caacctcactgc<-* tt+c +aacctc+ctg+ TTTCcTAACCTCTCTGA
T00581 C11orf30 NM_020193 chr11 -2898 -2882 + 6.9 4.3 *->ttac.caacctcactgc<-* tt+c+caa+ctca + c TTGCgCAATCTCAGCTC
T00581 THEG NM_016585 chr19 -9385 -9369 - 6.9 4.5 *->ttac.caacctcactgc<-* tt++++aa++tcac+gc TTTTgTAATATCACCGC
T00581 FZD10 NM_007197 chr12 -6448 -6432 - 6.9 4.5 *->ttac.caacctcactgc<-* ttac +aacctc+ctg+ TTACtTAACCTCTCTGA
T00581 KITLG NM_003994 chr12 -2788 -2772 + 6.9 4.4 *->ttac.caacctcactgc<-* tt+c +aa++tcactg+ TTTCtTAATATCACTGA
T00581 SEZ6L NM_001184773 chr22 -3390 -3374 - 6.9 4.5 *->ttac.caacctcactgc<-* ttac +aacctc+ctg+ TTACtTAACCTCTCTGA
T00581 SERPINA1 NM_001127705 chr14 3434 3450 + 6.9 4.5 *->ttac.caacctcactgc<-* ttac +aacctc+ctg+ TTACtTAACCTCTCTGA
T00581 SERPINA1 NM_001127704 chr14 3434 3450 + 6.9 4.5 *->ttac.caacctcactgc<-* ttac +aacctc+ctg+ TTACtTAACCTCTCTGA
T00581 FGFR2 NM_001144918 chr10 -648 -632 - 6.9 4.5 *->ttac.caacctcactgc<-* ttac +aacctc+ctg+ TTACtTAACCTCTCTGA
T00581 FGFR2 NM_001144917 chr10 -648 -632 - 6.9 4.5 *->ttac.caacctcactgc<-* ttac +aacctc+ctg+ TTACtTAACCTCTCTGA
T00581 FGFR2 NM_001144914 chr10 -5139 -5123 - 6.9 4.5 *->ttac.caacctcactgc<-* ttac +aacctc+ctg+ TTACtTAACCTCTCTGA
T00581 SEZ6L NM_001184777 chr22 -3390 -3374 - 6.9 4.5 *->ttac.caacctcactgc<-* ttac +aacctc+ctg+ TTACtTAACCTCTCTGA
T00581 ADCK2 NM_052853 chr7 -3517 -3501 - 6.9 4.5 *->ttac.caacctcactgc<-* ttac +aacctc+ctg+ TTACtTAACCTCTCTGA
T00581 GLB1 NM_000404 chr3 -1386 -1370 + 6.9 4.5 *->ttac.caacctcactgc<-* ttac +aacctc+ctg+ TTACtTAACCTCTCTGA
T00581 C9orf103 NM_001001551 chr9 -60 -44 - 6.9 4.3 *->ttac.caacctcactgc<-* tt+c caacctc c gc TTTCcCAACCTCCCGGC
T00581 GRB10 NM_001001550 chr7 -916 -900 - 6.9 4.3 *->ttac.caacctcactgc<-* ttac caa+ctcact c TTACaCAATCTCACTTC
T00581 FIBCD1 NM_001145106 chr9 -3830 -3814 - 6.9 4.5 *->ttac.caacctcactgc<-* ttac +aacctc+ctg+ TTACtTAACCTCTCTGA
T00581 PPARGC1B NM_001172698 chr5 -2386 -2370 - 6.9 4.5 *->ttac.caacctcactgc<-* ttac +aacctc+ctg+ TTACtTAACCTCTCTGA
T00581 SERPINA1 NM_001127700 chr14 3434 3450 + 6.9 4.5 *->ttac.caacctcactgc<-* ttac +aacctc+ctg+ TTACtTAACCTCTCTGA
T00581 SNUPN NM_001042588 chr15 -274 -258 - 6.9 4.5 *->ttac.caacctcactgc<-* ttac +aacctc+ctg+ TTACtTAACCTCTCTGA
T00581 IGFL2 NM_001002915 chr19 -5685 -5669 + 6.9 4.5 *->ttac.caacctcactgc<-* ttac +aacctc+ctg+ TTACtTAACCTCTCTGA
T00581 SERPINA1 NM_001002236 chr14 3434 3450 + 6.9 4.5 *->ttac.caacctcactgc<-* ttac +aacctc+ctg+ TTACtTAACCTCTCTGA
T00581 SERPINA1 NM_001002235 chr14 3434 3450 + 6.9 4.5 *->ttac.caacctcactgc<-* ttac +aacctc+ctg+ TTACtTAACCTCTCTGA
T00581 FGB NM_001184741 chr4 -2049 -2033 + 6.9 4.5 *->ttac.caacctcactgc<-* ttac +aacctc+ctg+ TTACtTAACCTCTCTGA
T00581 SEZ6L NM_021115 chr22 -3390 -3374 - 6.9 4.5 *->ttac.caacctcactgc<-* ttac +aacctc+ctg+ TTACtTAACCTCTCTGA
T00581 BDNFOS NR_002832 chr11 -714 -698 + 6.8 4.7 *->ttac.caacctcactgc<-* ttac++aacctc +t c TTACgTAACCTCCTTCC
T00581 BDNFOS NR_033314 chr11 -714 -698 + 6.8 4.7 *->ttac.caacctcactgc<-* ttac++aacctc +t c TTACgTAACCTCCTTCC
T00581 BDNFOS NR_033312 chr11 -714 -698 + 6.8 4.7 *->ttac.caacctcactgc<-* ttac++aacctc +t c TTACgTAACCTCCTTCC
T00581 BDNFOS NR_033313 chr11 -714 -698 + 6.8 4.7 *->ttac.caacctcactgc<-* ttac++aacctc +t c TTACgTAACCTCCTTCC
T00581 BDNFOS NR_033315 chr11 -714 -698 + 6.8 4.7 *->ttac.caacctcactgc<-* ttac++aacctc +t c TTACgTAACCTCCTTCC
T00581 CLDN17 NM_012131 chr21 -4248 -4232 + 6.8 4.8 *->ttac.caacctcactgc<-* ttac +aacctc +tgc TTACcTAACCTCCTTGC
T00581 OR2A5 NM_012365 chr7 -4294 -4278 - 6.8 4.9 *->ttac.caacctcactgc<-* tt+c caa+ tca+tg+ TTTCcCAATTTCATTGA
T00581 BEST4 NM_153274 chr1 -2251 -2235 + 6.8 4.8 *->ttac.caacctcactgc<-* ttac +aa+ctc+ctg+ TTACcTAATCTCTCTGA
T00581 MAGEB10 NM_182506 chrX -7739 -7723 - 6.8 4.9 *->ttac.caacctcactgc<-* tt+c +aacctca tg+ TTTCtTAACCTCAGTGA
T00581 CASP12 NR_000035 chr11 -1899 -1883 - 6.8 4.8 *->ttac.caacctcactgc<-* t++c caa+ctcactgc TGGCcCAATCTCACTGC
T00581 DBN1 NM_080881 chr5 -5704 -5688 + 6.8 4.7 *->ttac.caacctcactgc<-* t++c+caa+ctca +gc TGGCgCAATCTCAGCGC
T00581 KCNJ4 NM_004981 chr22 1389 1405 + 6.8 4.7 *->ttac.caacctcactgc<-* tt+c +aacctc+ctg+ TTTCtTAACCTCTCTGA
T00581 NMI NM_004688 chr2 -319 -303 - 6.8 4.8 *->ttac.caacctcactgc<-* tt+c caac tca+ gc TTTCcCAACTTCATGGC
T00581 WDR93 NM_020212 chr15 -2468 -2452 - 6.8 4.8 *->ttac.caacctcactgc<-* tt+c caacctc +tg+ TTTCcCAACCTCCTTGA
T00581 SALL2 NM_005407 chr14 -427 -411 - 6.8 4.7 *->ttac.caacctcactgc<-* ttac +aacctcactg TTACtTAACCTCACTGG
T00581 B4GALNT3 NM_173593 chr12 -2142 -2126 - 6.8 4.8 *->ttac.caacctcactgc<-* tt+c caacctcactg TTTCcCAACCTCACTGT
T00581 SNORD115-43 NR_003358 chr15 -6829 -6813 - 6.8 4.9 *->ttac.caacctcactgc<-* t+ac caacctcactg+ TGACcCAACCTCACTGA
T00581 SNORD115-36 NR_003351 chr15 -6829 -6813 - 6.8 4.9 *->ttac.caacctcactgc<-* t+ac caacctcactg+ TGACcCAACCTCACTGA
T00581 SNORD115-30 NR_003345 chr15 -8786 -8770 - 6.8 4.9 *->ttac.caacctcactgc<-* t+ac caacctcactg+ TGACcCAACCTCACTGA
T00581 SNORD115-29 NR_003344 chr15 -6829 -6813 - 6.8 4.9 *->ttac.caacctcactgc<-* t+ac caacctcactg+ TGACcCAACCTCACTGA
T00581 SNORD115-26 NR_003343 chr15 -2200 -2184 - 6.8 4.9 *->ttac.caacctcactgc<-* t+ac caacctcactg+ TGACcCAACCTCACTGA
T00581 PPIH NM_006347 chr1 -1671 -1655 + 6.8 4.9 *->ttac.caacctcactgc<-* ttac caacctc +tg+ TTACtCAACCTCCTTGA
T00581 PLIN1 NM_001145311 chr15 -8927 -8911 - 6.8 4.8 *->ttac.caacctcactgc<-* tt+c caacctc +tg+ TTTCcCAACCTCCTTGA
T00581 PRDM8 NM_020226 chr4 3257 3273 - 6.8 4.9 *->ttac.caacctcactgc<-* ttac +aacctc+ctg+ TTACaTAACCTCTCTGA
T00581 TRPM8 NM_024080 chr2 -8448 -8432 - 6.8 4.8 *->ttac.caacctcactgc<-* tt+c +aacctc++tgc TTGCtTAACCTCTTTGC
T00581 HBII-52-28 NR_003497 chr15 -5937 -5921 - 6.8 4.9 *->ttac.caacctcactgc<-* t+ac caacctcactg+ TGACcCAACCTCACTGA
T00581 XPO4 NM_022459 chr13 -2424 -2408 - 6.8 4.7 *->ttac.caacctcactgc<-* tt+c caa++tca+tg+ TTGCaCAATATCATTGA
T00581 GUCA2A NM_033553 chr1 -5613 -5597 - 6.8 4.7 *->ttac.caacctcactgc<-* tt+c +aacctc+ctg+ TTTCtTAACCTCTCTGA
T00581 GART NM_001136006 chr21 -3849 -3833 - 6.8 4.7 *->ttac.caacctcactgc<-* t++c+caa+ctca +gc TGGCgCAATCTCAGCGC
T00581 DHX15 NM_001358 chr4 -326 -310 - 6.8 4.8 *->ttac.caacctcactgc<-* tt+c caacctc+ctg TTTCtCAACCTCTCTGG
T00581 DIDO1 NM_080797 chr20 4479 4495 + 6.8 4.9 *->ttac.caacctcactgc<-* tt+c caa+ctc++tg+ TTGCcCAATCTCTTTGA
T00581 GART NM_001136005 chr21 -3852 -3836 - 6.8 4.7 *->ttac.caacctcactgc<-* t++c+caa+ctca +gc TGGCgCAATCTCAGCGC
T00581 RGS3 NM_017790 chr9 -437 -421 + 6.8 4.9 *->ttac.caacctcactgc<-* tt+c aacctcactgc TTTCcAAACCTCACTGC
T00581 C7orf46 NM_001127365 chr7 -9600 -9584 - 6.8 4.9 *->ttac.caacctcactgc<-* tt+c +aacctc+ tgc TTTCcTAACCTCTGTGC
T00581 C7orf46 NM_001127364 chr7 -9600 -9584 - 6.8 4.9 *->ttac.caacctcactgc<-* tt+c +aacctc+ tgc TTTCcTAACCTCTGTGC
T00581 DDX23 NM_004818 chr12 -2925 -2909 + 6.8 4.8 *->ttac.caacctcactgc<-* ttac +aa+ctc+ctg+ TTACcTAATCTCTCTGA
T00581 FAM84B NM_174911 chr8 -8176 -8160 - 6.8 4.7 *->ttac.caacctcactgc<-* tt+c +aacctc+ctg+ TTTCtTAACCTCTCTGA
T00581 SIGLEC14 NM_001098612 chr19 -8248 -8232 + 6.8 4.8 *->ttac.caacctcactgc<-* ttac caa++tcactg TTACaCAATATCACTGG
T00581 ECSIT NM_001142465 chr19 -1162 -1146 - 6.8 4.9 *->ttac.caacctcactgc<-* ttac caa+ctcac+ c TTACtCAATCTCACCTC
T00581 C14orf162 NR_024630 chr14 -8469 -8453 + 6.8 4.7 *->ttac.caacctcactgc<-* tt+c +aacctc+ctg+ TTTCtTAACCTCTCTGA
T00581 DIDO1 NM_033081 chr20 4479 4495 + 6.8 4.9 *->ttac.caacctcactgc<-* tt+c caa+ctc++tg+ TTGCcCAATCTCTTTGA
T00581 ALDOC NM_005165 chr17 244 260 - 6.8 4.7 *->ttac.caacctcactgc<-* tt+c +aac+tc++tgc TTTCcTAACATCTTTGC
T00581 ALDOC NM_005165 chr17 -4532 -4516 + 6.8 4.7 *->ttac.caacctcactgc<-* tt+c +aac+tc++tgc TTTCcTAACATCTTTGC
T00581 ECSIT NR_024551 chr19 -1469 -1453 - 6.8 4.9 *->ttac.caacctcactgc<-* ttac caa+ctcac+ c TTACtCAATCTCACCTC
T00581 PALM NM_001040134 chr19 -1163 -1147 - 6.8 4.9 *->ttac.caacctcactgc<-* tt+c caacctc+c g+ TTTCtCAACCTCTCGGA
T00581 GJB1 NM_001097642 chrX 2115 2131 + 6.8 4.7 *->ttac.caacctcactgc<-* tt+c +aacctc+ctg+ TTTCtTAACCTCTCTGA
T00581 HBII-52-27 NR_003496 chr15 -4086 -4070 - 6.8 4.9 *->ttac.caacctcactgc<-* t+ac caacctcactg+ TGACcCAACCTCACTGA
T00581 PEA15 NM_003768 chr1 -2576 -2560 - 6.8 4.6 *->ttac.caacctcactgc<-* ttac caac tca+ gc TTACcCAACTTCATGGC
T00581 SNORA58 NR_002985 chr3 -2284 -2268 - 6.8 4.7 *->ttac.caacctcactgc<-* tt+c +aa+ctc++tgc TTTCtTAATCTCTTTGC
T00581 GART NM_000819 chr21 -4583 -4567 - 6.8 4.7 *->ttac.caacctcactgc<-* t++c+caa+ctca +gc TGGCgCAATCTCAGCGC
T00581 GJB1 NM_000166 chrX -5879 -5863 + 6.8 4.7 *->ttac.caacctcactgc<-* tt+c +aacctc+ctg+ TTTCtTAACCTCTCTGA
T00581 TRERF1 NM_033502 chr6 -4977 -4961 + 6.8 4.7 *->ttac.caacctcactgc<-* tt+c +aacctc+ctg+ TTTCtTAACCTCTCTGA
T00581 PLIN1 NM_002666 chr15 -8927 -8911 - 6.8 4.8 *->ttac.caacctcactgc<-* tt+c caacctc +tg+ TTTCcCAACCTCCTTGA
T00581 ATP11B NM_014616 chr3 -3765 -3749 + 6.8 4.6 *->ttac.caacctcactgc<-* ttac caa+ctcac+ c TTACcCAATCTCACCTC
T00581 PKIA NM_006823 chr8 9818 9834 + 6.8 4.7 *->ttac.caacctcactgc<-* ttac caacctc+ tg+ TTACtCAACCTCTGTGA
T00581 DIDO1 NM_080796 chr20 -6950 -6934 + 6.8 4.9 *->ttac.caacctcactgc<-* tt+c caa+ctc++tg+ TTGCcCAATCTCTTTGA
T00581 ADAMTS10 NM_030957 chr19 -5743 -5727 - 6.8 4.7 *->ttac.caacctcactgc<-* ttac caacctc+ctg TTACtCAACCTCTCTGG
T00581 CORO2A NM_052820 chr9 9983 9999 + 6.8 4.7 *->ttac.caacctcactgc<-* ttac caacctc+ctg TTACtCAACCTCTCTGG
T00581 C11orf75 NM_020179 chr11 5362 5378 - 6.8 4.8 *->ttac.caacctcactgc<-* tt+++caac+tc ctgc TTGTgCAACATCCCTGC
T00581 GART NM_175085 chr21 -4583 -4567 - 6.8 4.7 *->ttac.caacctcactgc<-* t++c+caa+ctca +gc TGGCgCAATCTCAGCGC
T00581 XKR6 NM_173683 chr8 -4337 -4321 - 6.8 4.6 *->ttac.caacctcactgc<-* tt++ caac+tcactgc TTTTtCAACATCACTGC
T00581 GPR26 NM_153442 chr10 -2430 -2414 - 6.8 4.8 *->ttac.caacctcactgc<-* ttac caac+tc ctg+ TTACtCAACATCCCTGA
T00581 AIM1L NM_001039775 chr1 -6594 -6578 - 6.8 4.7 *->ttac.caacctcactgc<-* tt+c +aacctc+ctg+ TTTCtTAACCTCTCTGA
T00581 PRDM8 NM_001099403 chr4 -8976 -8960 - 6.8 4.9 *->ttac.caacctcactgc<-* ttac +aacctc+ctg+ TTACaTAACCTCTCTGA
T00581 PKIA NM_181839 chr8 9818 9834 + 6.8 4.7 *->ttac.caacctcactgc<-* ttac caacctc+ tg+ TTACtCAACCTCTGTGA
T00581 YARS2 NM_001040436 chr12 -343 -327 - 6.8 4.9 *->ttac.caacctcactgc<-* tt+c caacctc+ tg+ TTTCtCAACCTCTGTGA
T00581 PHACTR3 NM_183246 chr20 -49 -33 - 6.8 4.9 *->ttac.caacctcactgc<-* ttac +aacctc+ctg+ TTACaTAACCTCTCTGA
T00581 PHACTR3 NM_183244 chr20 -49 -33 - 6.8 4.9 *->ttac.caacctcactgc<-* ttac +aacctc+ctg+ TTACaTAACCTCTCTGA
T00581 MIR874 NR_030588 chr5 -6781 -6765 + 6.8 4.7 *->ttac.caacctcactgc<-* tt+c +aacctc+ctg+ TTTCtTAACCTCTCTGA
T00581 ZYG11A NM_001004339 chr1 -7081 -7065 - 6.8 4.8 *->ttac.caacctcactgc<-* t++c caa+ctcactgc TGGCcCAATCTCACTGC
T00581 SYTL5 NM_001163334 chrX -7502 -7486 - 6.8 4.8 *->ttac.caacctcactgc<-* tt+c caa+ctcact c TTGCtCAATCTCACTTC
T00581 ABCC6P1 NR_003569 chr16 1399 1415 + 6.8 4.7 *->ttac.caacctcactgc<-* ttac caacctc+ctg TTACtCAACCTCTCTGG
T00581 ZNF354B NM_058230 chr5 -8378 -8362 + 6.8 4.9 *->ttac.caacctcactgc<-* tt+c +aacctca tg+ TTTCtTAACCTCAGTGA
T00581 FBXO38 NM_030793 chr5 -5790 -5774 + 6.8 4.7 *->ttac.caacctcactgc<-* tt+c +aac+tc++tgc TTTCcTAACATCTTTGC
T00581 KLF12 NM_007249 chr13 5392 5408 - 6.8 4.7 *->ttac.caacctcactgc<-* tt+c +aacctc+ctg+ TTTCtTAACCTCTCTGA
T00581 PALM NM_002579 chr19 -1163 -1147 - 6.8 4.9 *->ttac.caacctcactgc<-* tt+c caacctc+c g+ TTTCtCAACCTCTCGGA
T00581 RAB9B NM_016370 chrX -8029 -8013 + 6.8 4.8 *->ttac.caacctcactgc<-* tt+c caacctcact + TTGCtCAACCTCACTAA
T00581 SNORD115-11 NR_003303 chr15 -6829 -6813 - 6.8 4.9 *->ttac.caacctcactgc<-* t+ac caacctcactg+ TGACcCAACCTCACTGA
T00581 C7orf46 NM_199136 chr7 -9600 -9584 - 6.8 4.9 *->ttac.caacctcactgc<-* tt+c +aacctc+ tgc TTTCcTAACCTCTGTGC
T00581 PAIP2B NM_020459 chr2 -9622 -9606 - 6.8 4.8 *->ttac.caacctcactgc<-* ttac +aac+tc++tgc TTACtTAACATCTTTGC
T00581 FNDC3A NM_001079673 chr13 -4496 -4480 + 6.8 4.8 *->ttac.caacctcactgc<-* tt+c caacctcac+ + TTTCcCAACCTCACCAA
T00581 CORO2A NM_003389 chr9 -9799 -9783 + 6.8 4.7 *->ttac.caacctcactgc<-* ttac caacctc+ctg TTACtCAACCTCTCTGG
T00581 KRTAP1-1 NM_030967 chr17 -965 -949 - 6.8 4.7 *->ttac.caacctcactgc<-* tt+c +aa+ctc++tgc TTTCtTAATCTCTTTGC
T00581 KRTAP1-3 NM_030966 chr17 -7571 -7555 - 6.8 4.7 *->ttac.caacctcactgc<-* tt+c +aa+ctc++tgc TTTCtTAATCTCTTTGC
T00581 CNN1 NM_001299 chr19 -8445 -8429 - 6.8 4.9 *->ttac.caacctcactgc<-* ttac caa+ctcac+ c TTACtCAATCTCACCTC
T00581 TNS1 NM_022648 chr2 -3916 -3900 - 6.8 4.7 *->ttac.caacctcactgc<-* tt+c +aac tcactgc TTGCtTAACTTCACTGC
T00581 PIGS NM_033198 chr17 -4820 -4804 - 6.8 4.7 *->ttac.caacctcactgc<-* tt+c +aac+tc++tgc TTTCcTAACATCTTTGC
T00581 PIGS NM_033198 chr17 -9596 -9580 + 6.8 4.7 *->ttac.caacctcactgc<-* tt+c +aac+tc++tgc TTTCcTAACATCTTTGC
T00581 FBXO38 NM_205836 chr5 -5790 -5774 + 6.8 4.7 *->ttac.caacctcactgc<-* tt+c +aac+tc++tgc TTTCcTAACATCTTTGC
T00581 C20orf11 NM_017896 chr20 -4661 -4645 + 6.8 4.9 *->ttac.caacctcactgc<-* tt+c caa+ctc++tg+ TTGCcCAATCTCTTTGA
T00581 SCNN1G NM_001039 chr16 915 931 + 6.8 4.7 *->ttac.caacctcactgc<-* ttac +aacctc+ tgc TTACcTAACCTCTGTGC
T00581 PLEKHA5 NM_001143821 chr12 -9707 -9691 - 6.8 4.7 *->ttac.caacctcactgc<-* t++c+caa+ctca +gc TGGCgCAATCTCAGCGC
T00581 SNRPD2 NM_177542 chr19 -2608 -2592 + 6.8 4.7 *->ttac.caacctcactgc<-* tt+c +aacctc+ctg+ TTTCtTAACCTCTCTGA
T00581 DIDO1 NM_022105 chr20 4479 4495 + 6.8 4.9 *->ttac.caacctcactgc<-* tt+c caa+ctc++tg+ TTGCcCAATCTCTTTGA
T00581 MFSD8 NM_152778 chr4 -1320 -1304 - 6.8 4.8 *->ttac.caacctcactgc<-* ttac +aa+ctc ctgc TTACtTAATCTCCCTGC
T00581 USP51 NM_201286 chrX -9963 -9947 - 6.8 4.9 *->ttac.caacctcactgc<-* tt+c caac tc++tgc TTTCtCAACTTCTTTGC
T00581 WDR92 NM_138458 chr2 -6380 -6364 - 6.8 4.8 *->ttac.caacctcactgc<-* tt+c caac tca+ gc TTTCcCAACTTCATGGC
T00581 C4orf29 NM_001039717 chr4 1983 1999 - 6.8 4.8 *->ttac.caacctcactgc<-* ttac +aa+ctc ctgc TTACtTAATCTCCCTGC
T00581 CILP NM_003613 chr15 -4595 -4579 - 6.8 4.8 *->ttac.caacctcactgc<-* tta++caac+tcact c TTATgCAACATCACTTC
T00581 ECSIT NM_001142464 chr19 -1162 -1146 - 6.8 4.9 *->ttac.caacctcactgc<-* ttac caa+ctcac+ c TTACtCAATCTCACCTC
T00581 MT1H NM_005951 chr16 -6208 -6192 + 6.8 4.8 *->ttac.caacctcactgc<-* tt+c caac+tcac g+ TTGCtCAACATCACGGA
T00581 CNTNAP4 NM_138994 chr16 -4946 -4930 + 6.8 4.9 *->ttac.caacctcactgc<-* ttac caa+ctca+t c TTACtCAATCTCATTTC
T00581 ECSIT NM_016581 chr19 -1162 -1146 - 6.8 4.9 *->ttac.caacctcactgc<-* ttac caa+ctcac+ c TTACtCAATCTCACCTC
T00581 PTAFR NM_001164721 chr1 1740 1756 + 6.8 4.7 *->ttac.caacctcactgc<-* tt+c +aacctc+ctg+ TTTCtTAACCTCTCTGA
T00581 PTAFR NM_001164722 chr1 1730 1746 + 6.8 4.7 *->ttac.caacctcactgc<-* tt+c +aacctc+ctg+ TTTCtTAACCTCTCTGA
T00581 GPR162 NM_014449 chr12 -8018 -8002 + 6.8 4.8 *->ttac.caacctcactgc<-* ttac +aa+ctc+ctg+ TTACcTAATCTCTCTGA
T00581 SNRPD2 NM_004597 chr19 -2608 -2592 + 6.8 4.7 *->ttac.caacctcactgc<-* tt+c +aacctc+ctg+ TTTCtTAACCTCTCTGA
T00581 GPR162 NM_019858 chr12 -8018 -8002 + 6.8 4.8 *->ttac.caacctcactgc<-* ttac +aa+ctc+ctg+ TTACcTAATCTCTCTGA
T00581 HECW1 NM_015052 chr7 3498 3514 - 6.8 4.9 *->ttac.caacctcactgc<-* ttac +aacctc+ctg+ TTACaTAACCTCTCTGA
T00581 DBN1 NM_004395 chr5 -4881 -4865 + 6.8 4.7 *->ttac.caacctcactgc<-* t++c+caa+ctca +gc TGGCgCAATCTCAGCGC
T00581 NUP93 NM_014669 chr16 -3698 -3682 - 6.7 5 *->ttac.caacctcactgc<-* tt+c caa+ tcactg+ TTGCtCAATTTCACTGA
T00581 ECE1 NM_001113347 chr1 -8465 -8449 + 6.7 5.2 *->ttac.caacctcactgc<-* tt+c +aacctc++tgc TTGCaTAACCTCTTTGC
T00581 CACNB1 NM_199247 chr17 -9674 -9658 + 6.7 5.3 *->ttac.caacctcactgc<-* tt+c +aacctcac+ c TTTCcTAACCTCACCCC
T00581 ZNF239 NM_005674 chr10 -9551 -9535 + 6.7 5.1 *->ttac.caacctcactgc<-* ttac +aac+tca+ gc TTACtTAACATCATGGC
T00581 ARG1 NM_000045 chr6 -6887 -6871 + 6.7 5.2 *->ttac.caacctcactgc<-* tt+c caa+ tca+tg+ TTTCtCAATTTCATTGA
T00581 GPR55 NM_005683 chr2 -3207 -3191 + 6.7 5.1 *->ttac.caacctcactgc<-* tt+c +aacctc+ctg+ TTGCcTAACCTCTCTGA
T00581 SRP54 NM_003136 chr14 7034 7050 - 6.7 5.1 *->ttac.caacctcactgc<-* ttac +aa+ctc+ctg+ TTACtTAATCTCTCTGA
T00581 CABIN1 NM_012295 chr22 7786 7802 + 6.7 5.1 *->ttac.caacctcactgc<-* tt+++caac tcactg+ TTGTgCAACTTCACTGA
T00581 FAM128A NM_001085365 chr2 -4999 -4983 + 6.7 5.2 *->ttac.caacctcactgc<-* ttac caacctc+ gc TTACtCAACCTCTGGGC
T00581 AADACL2 NM_207365 chr3 -7982 -7966 + 6.7 5.3 *->ttac.caacctcactgc<-* tt+c caacctc+c+ c TTTCcCAACCTCTCCCC
T00581 UPF3A NM_023011 chr13 -3297 -3281 - 6.7 5.2 *->ttac.caacctcactgc<-* tt+c +aa+ctca tg+ TTTCcTAATCTCAGTGA
T00581 SRP54 NM_001146282 chr14 7034 7050 - 6.7 5.1 *->ttac.caacctcactgc<-* ttac +aa+ctc+ctg+ TTACtTAATCTCTCTGA
T00581 CACNB1 NM_000723 chr17 -9674 -9658 + 6.7 5.3 *->ttac.caacctcactgc<-* tt+c +aacctcac+ c TTTCcTAACCTCACCCC
T00581 FRMD8 NM_031904 chr11 -2495 -2479 + 6.7 5.1 *->ttac.caacctcactgc<-* tt++ caa+ctcac+gc TTTTcCAATCTCACCGC
T00581 SNORD114-6 NR_003198 chr14 -5277 -5261 - 6.7 5.1 *->ttac.caacctcactgc<-* tta+ caacctcactg+ TTATtCAACCTCACTGA
T00581 SNORD114-5 NR_003197 chr14 -3481 -3465 - 6.7 5.1 *->ttac.caacctcactgc<-* tta+ caacctcactg+ TTATtCAACCTCACTGA
T00581 CAPN10 NM_023083 chr2 -6477 -6461 + 6.7 5.1 *->ttac.caacctcactgc<-* tt+c caacctc+c+ c TTTCcCAACCTCTCCAC
T00581 ZNF438 NM_001143769 chr10 -6441 -6425 + 6.7 5.1 *->ttac.caacctcactgc<-* ttac +aa+ctc+ctg+ TTACtTAATCTCTCTGA
T00581 DHX30 NM_014966 chr3 -2190 -2174 + 6.7 5.1 *->ttac.caacctcactgc<-* tt+c caac+ ca+tgc TTTCcCAACAACATTGC
T00581 CAPN10 NM_023089 chr2 -6484 -6468 + 6.7 5.1 *->ttac.caacctcactgc<-* tt+c caacctc+c+ c TTTCcCAACCTCTCCAC
T00581 CAPN10 NM_023085 chr2 -6477 -6461 + 6.7 5.1 *->ttac.caacctcactgc<-* tt+c caacctc+c+ c TTTCcCAACCTCTCCAC
T00581 C10orf54 NM_022153 chr10 -5057 -5041 + 6.7 5.1 *->ttac.caacctcactgc<-* tt+c +aacctc ctgc TTGCtTAACCTCCCTGC
T00581 CAPN10 NM_021251 chr2 -6477 -6461 + 6.7 5.1 *->ttac.caacctcactgc<-* tt+c caacctc+c+ c TTTCcCAACCTCTCCAC
T00581 MFRP NM_031433 chr11 -5310 -5294 - 6.7 5.1 *->ttac.caacctcactgc<-* ttac +aa+ctc+ctg+ TTACtTAATCTCTCTGA
T00581 FOSL2 NM_005253 chr2 -5103 -5087 - 6.7 5.3 *->ttac.caacctcactgc<-* ttac caacctc +tg+ TTACaCAACCTCCTTGA
T00581 RP1L1 NM_178857 chr8 -2407 -2391 - 6.7 5.2 *->ttac.caacctcactgc<-* tt+c caa+ctca++ c TTTCtCAATCTCATCAC
T00581 SPTBN1 NM_003128 chr2 -8962 -8946 + 6.7 5.1 *->ttac.caacctcactgc<-* t+ac caacctc+ctgc TGACcCAACCTCTCTGC
T00581 C3orf21 NM_152531 chr3 -971 -955 + 6.7 5.1 *->ttac.caacctcactgc<-* tta+ caacctc+ctgc TTATcCAACCTCTCTGC
T00581 DCLRE1C NM_001033857 chr10 9535 9551 - 6.7 5.2 *->ttac.caacctcactgc<-* tt+c +aa+ctca+tg+ TTGCtTAATCTCATTGA
T00581 PUM1 NM_014676 chr1 -4544 -4528 + 6.7 5.1 *->ttac.caacctcactgc<-* ttac +aa+ctc+ctg+ TTACtTAATCTCTCTGA
T00581 TSEN15 NR_023349 chr1 -7511 -7495 + 6.7 5 *->ttac.caacctcactgc<-* tt+c caac+tcact + TTTCtCAACATCACTAA
T00581 SNORD114-4 NR_003196 chr14 -2455 -2439 - 6.7 5.1 *->ttac.caacctcactgc<-* tta+ caacctcactg+ TTATtCAACCTCACTGA
T00581 SNORD114-3 NR_003195 chr14 -1460 -1444 - 6.7 5.1 *->ttac.caacctcactgc<-* tta+ caacctcactg+ TTATtCAACCTCACTGA
T00581 SNORD114-2 NR_003194 chr14 33 49 - 6.7 5.1 *->ttac.caacctcactgc<-* tta+ caacctcactg+ TTATtCAACCTCACTGA
T00581 SLC25A45 NM_182556 chr11 -1419 -1403 + 6.7 5.1 *->ttac.caacctcactgc<-* tt++ caa+ctcac+gc TTTTcCAATCTCACCGC
T00581 RASGRP3 NM_170672 chr2 4009 4025 - 6.7 5.1 *->ttac.caacctcactgc<-* ttac +aa+ctc+ctg+ TTACtTAATCTCTCTGA
T00581 GRP NM_001012513 chr18 -5491 -5475 - 6.7 5 *->ttac.caacctcactgc<-* tt+c caacctca tgc TTTCtCAACCTCAATGC
T00581 GRP NM_001012512 chr18 -5491 -5475 - 6.7 5 *->ttac.caacctcactgc<-* tt+c caacctca tgc TTTCtCAACCTCAATGC
T00581 ZNF532 NM_018181 chr18 -55 -39 + 6.7 5 *->ttac.caacctcactgc<-* ttac caa++tca+t c TTACtCAATATCATTCC
T00581 ZNF239 NM_001099284 chr10 -3392 -3376 + 6.7 5.1 *->ttac.caacctcactgc<-* ttac +aac+tca+ gc TTACtTAACATCATGGC
T00581 KIAA1210 NM_020721 chrX -1314 -1298 + 6.7 5 *->ttac.caacctcactgc<-* tt+c caa+ctca t c TTTCcCAATCTCAGTCC
T00581 GLT25D2 NM_015101 chr1 -6452 -6436 + 6.7 5 *->ttac.caacctcactgc<-* tt+c caac+tcact + TTTCtCAACATCACTAA
T00581 IFNA8 NM_002170 chr9 -4797 -4781 - 6.7 5.3 *->ttac.caacctcactgc<-* tt+c caac tc++tgc TTTCaCAACTTCTTTGC
T00581 TOPORS NM_005802 chr9 -6479 -6463 + 6.7 5.1 *->ttac.caacctcactgc<-* ttac caac+tc+ct c TTACtCAACATCTCTAC
T00581 SUCLG2 NM_001177599 chr3 -2222 -2206 - 6.7 5 *->ttac.caacctcactgc<-* ttac +aacctc+ tgc TTACtTAACCTCTGTGC
T00581 TCN2 NM_000355 chr22 -4819 -4803 + 6.7 5 *->ttac.caacctcactgc<-* tt+c caa+ctc+ct c TTTCtCAATCTCTCTAC
T00581 ZNF239 NM_001099283 chr10 -3392 -3376 + 6.7 5.1 *->ttac.caacctcactgc<-* ttac +aac+tca+ gc TTACtTAACATCATGGC
T00581 FYN NM_153047 chr6 -5262 -5246 - 6.7 5.2 *->ttac.caacctcactgc<-* t++c caacctca+tgc TGGCcCAACCTCATTGC
T00581 LOC100190940 NR_024457 chr12 -6882 -6866 - 6.7 5.2 *->ttac.caacctcactgc<-* tta+++aacctc+ctg+ TTATgTAACCTCTCTGA
T00581 TSEN15 NM_052965 chr1 -7511 -7495 + 6.7 5 *->ttac.caacctcactgc<-* tt+c caac+tcact + TTTCtCAACATCACTAA
T00581 C3orf66 NR_026767 chr3 6145 6161 - 6.7 5.2 *->ttac.caacctcactgc<-* ttac +aa+ctc ctgc TTACtTAATCTCGCTGC
T00581 DCLRE1C NM_001033858 chr10 9535 9551 - 6.7 5.2 *->ttac.caacctcactgc<-* tt+c +aa+ctca+tg+ TTGCtTAATCTCATTGA
T00581 LOC150776 NR_026922 chr2 4662 4678 + 6.7 5.2 *->ttac.caacctcactgc<-* ttac caacctc+ gc TTACtCAACCTCTGGGC
T00581 SEPT9 NM_001113492 chr17 -2550 -2534 - 6.7 5.3 *->ttac.caacctcactgc<-* t+ac+caacctca t c TGACgCAACCTCAGTCC
T00581 UBAP1 NR_033243 chr9 6942 6958 - 6.7 5.1 *->ttac.caacctcactgc<-* ttac caacctc+ tg+ TTACaCAACCTCTGTGA
T00581 DHX30 NM_138615 chr3 -2190 -2174 + 6.7 5.1 *->ttac.caacctcactgc<-* tt+c caac+ ca+tgc TTTCcCAACAACATTGC
T00581 ESD NM_001984 chr13 -2159 -2143 + 6.7 5.2 *->ttac.caacctcactgc<-* tt+c++aac+tc ctg TTTCgTAACATCCCTGG
T00581 GRP NM_002091 chr18 -5491 -5475 - 6.7 5 *->ttac.caacctcactgc<-* tt+c caacctca tgc TTTCtCAACCTCAATGC
T00581 APOL4 NM_145660 chr22 295 311 + 6.7 5.3 *->ttac.caacctcactgc<-* ttac +aacctc+c+g+ TTACcTAACCTCTCCGA
T00581 HRC NM_002152 chr19 -5695 -5679 - 6.7 5 *->ttac.caacctcactgc<-* tt+c caa+ctca t c TTTCcCAATCTCAGTCC
T00581 APOL4 NM_030643 chr22 295 311 + 6.7 5.3 *->ttac.caacctcactgc<-* ttac +aacctc+c+g+ TTACcTAACCTCTCCGA
T00581 RAG1 NM_000448 chr11 -5578 -5562 - 6.7 5.1 *->ttac.caacctcactgc<-* tt+c +aacctc+ctg+ TTTCaTAACCTCTCTGA
T00581 SOX2OT NR_004053 chr3 393 409 + 6.7 5.1 *->ttac.caacctcactgc<-* tt+c caac tc+ctgc TTGCaCAACTTCTCTGC
T00581 DCLRE1C NM_022487 chr10 9535 9551 - 6.7 5.2 *->ttac.caacctcactgc<-* tt+c +aa+ctca+tg+ TTGCtTAATCTCATTGA
T00581 ASAH2B NM_001079516 chr10 -9678 -9662 + 6.7 5 *->ttac.caacctcactgc<-* tt+c caa++tca+t c TTTCtCAATATCATTAC
T00581 HEXIM2 NM_144608 chr17 -4290 -4274 + 6.7 5.1 *->ttac.caacctcactgc<-* tt+c caac+tcactg TTGCaCAACATCACTGG
T00581 CACNB1 NM_199248 chr17 -9674 -9658 + 6.7 5.3 *->ttac.caacctcactgc<-* tt+c +aacctcac+ c TTTCcTAACCTCACCCC
T00581 C1QTNF5 NM_015645 chr11 -5310 -5294 - 6.7 5.1 *->ttac.caacctcactgc<-* ttac +aa+ctc+ctg+ TTACtTAATCTCTCTGA
T00581 TSEN15 NM_001127394 chr1 -7511 -7495 + 6.7 5 *->ttac.caacctcactgc<-* tt+c caac+tcact + TTTCtCAACATCACTAA
T00581 PCDH17 NM_001040429 chr13 -6574 -6558 - 6.7 5.3 *->ttac.caacctcactgc<-* ttac caacctca tgc TTACaCAACCTCAATGC
T00581 PUM1 NM_001020658 chr1 -4544 -4528 + 6.7 5.1 *->ttac.caacctcactgc<-* ttac +aa+ctc+ctg+ TTACtTAATCTCTCTGA
T00581 UBAP1 NM_001171203 chr9 6942 6958 - 6.7 5.1 *->ttac.caacctcactgc<-* ttac caacctc+ tg+ TTACaCAACCTCTGTGA
T00581 UBAP1 NM_001171204 chr9 6942 6958 - 6.7 5.1 *->ttac.caacctcactgc<-* ttac caacctc+ tg+ TTACaCAACCTCTGTGA
T00581 SLC39A9 NM_018375 chr14 -4163 -4147 - 6.7 5 *->ttac.caacctcactgc<-* ttac+caacctc + c TTACgCAACCTCCGCCC
T00581 SUCLG2 NM_003848 chr3 -2222 -2206 - 6.7 5 *->ttac.caacctcactgc<-* ttac +aacctc+ tgc TTACtTAACCTCTGTGC
T00581 KIF21B NM_017596 chr1 -7022 -7006 - 6.7 5.2 *->ttac.caacctcactgc<-* tt+c caac tc ctgc TTTCtCAACTTCCCTGC
T00581 MGC16703 NR_003608 chr22 -4017 -4001 - 6.7 5.2 *->ttac.caacctcactgc<-* t+ac caacctcactg+ TGACtCAACCTCACTGA
T00581 RABAC1 NM_006423 chr19 -678 -662 - 6.7 5 *->ttac.caacctcactgc<-* tt+c caac tcact c TTTCcCAACTTCACTCC
T00581 UPF3A NM_080687 chr13 -3297 -3281 - 6.7 5.2 *->ttac.caacctcactgc<-* tt+c +aa+ctca tg+ TTTCcTAATCTCAGTGA
T00581 MYEF2 NM_016132 chr15 -1288 -1272 + 6.7 5 *->ttac.caacctcactgc<-* tt+c caa+ctc+ct c TTTCtCAATCTCTCTAC
T00581 ZNF239 NM_001099282 chr10 -3393 -3377 + 6.7 5.1 *->ttac.caacctcactgc<-* ttac +aac+tca+ gc TTACtTAACATCATGGC
T00581 KIAA1715 NM_030650 chr2 -2341 -2325 - 6.7 5.2 *->ttac.caacctcactgc<-* ttac +aacctc++tg+ TTACcTAACCTCTTTGA
T00581 TCN2 NM_001184726 chr22 -4819 -4803 + 6.7 5 *->ttac.caacctcactgc<-* tt+c caa+ctc+ct c TTTCtCAATCTCTCTAC
T00581 UBAP1 NM_016525 chr9 6942 6958 - 6.7 5.1 *->ttac.caacctcactgc<-* ttac caacctc+ tg+ TTACaCAACCTCTGTGA
T00581 SLC25A45 NM_001077241 chr11 -1419 -1403 + 6.7 5.1 *->ttac.caacctcactgc<-* tt++ caa+ctcac+gc TTTTcCAATCTCACCGC
T00581 ABTB2 NM_145804 chr11 -2182 -2166 + 6.6 5.4 *->ttac.caacctcactgc<-* tta++caac+tc c+gc TTATgCAACATCGCCGC
T00581 COL3A1 NM_000090 chr2 -4749 -4733 - 6.6 5.6 *->ttac.caacctcactgc<-* ttac +aa+ctca+t c TTACcTAATCTCATTCC
T00581 IL4R NM_000418 chr16 -8554 -8538 - 6.6 5.7 *->ttac.caacctcactgc<-* tt+c caacctca + c TTTCtCAACCTCAGCAC
T00581 FGG NM_000509 chr4 -1779 -1763 + 6.6 5.5 *->ttac.caacctcactgc<-* ttac caa+ctc +tg+ TTACtCAATCTCCTTGA
T00581 CENPQ NM_018132 chr6 3744 3760 - 6.6 5.7 *->ttac.caacctcactgc<-* tt+c caacctca + c TTTCtCAACCTCAGCAC
T00581 XKR4 NM_052898 chr8 -5542 -5526 - 6.6 5.3 *->ttac.caacctcactgc<-* tt+c caac+tc+ct c TTTCtCAACATCTCTAC
T00581 GCNT1 NM_001097635 chr9 -2505 -2489 - 6.6 5.5 *->ttac.caacctcactgc<-* tt+c +aacctc+ctg+ TTGCtTAACCTCTCTGA
T00581 AIMP1 NM_004757 chr4 2877 2893 + 6.6 5.4 *->ttac.caacctcactgc<-* ttac +aac+tc+ctg+ TTACtTAACATCTCTGA
T00581 MEG3 NR_003530 chr14 -6472 -6456 - 6.6 5.5 *->ttac.caacctcactgc<-* tt+c +aacctc+ctg+ TTGCtTAACCTCTCTGA
T00581 CDC42EP2 NM_006779 chr11 1752 1768 + 6.6 5.4 *->ttac.caacctcactgc<-* ttac +aac+tc+ctg+ TTACtTAACATCTCTGA
T00581 TBCK NM_033115 chr4 -2322 -2306 + 6.6 5.4 *->ttac.caacctcactgc<-* ttac +aac+tc+ctg+ TTACtTAACATCTCTGA
T00581 RAB3D NM_004283 chr19 -266 -250 + 6.6 5.5 *->ttac.caacctcactgc<-* ttac +aacctc++tg+ TTACtTAACCTCTTTGA
T00581 PTPN6 NM_080549 chr12 -1747 -1731 + 6.6 5.4 *->ttac.caacctcactgc<-* ttac +aac+tc+ctg+ TTACtTAACATCTCTGA
T00581 CLN8 NM_018941 chr8 -5719 -5703 - 6.6 5.5 *->ttac.caacctcactgc<-* tt+c +aacctc+ctg+ TTGCtTAACCTCTCTGA
T00581 MND1 NM_032117 chr4 -7718 -7702 + 6.6 5.6 *->ttac.caacctcactgc<-* tt+c +aac+tca tg+ TTTCcTAACATCAGTGA
T00581 PLXNA4 NM_181775 chr7 -9259 -9243 + 6.6 5.5 *->ttac.caacctcactgc<-* tt+c +aac tc+ctgc TTTCcTAACTTCTCTGC
T00581 IMPDH1 NM_000883 chr7 -8704 -8688 - 6.6 5.7 *->ttac.caacctcactgc<-* tt+c caacctca + c TTTCtCAACCTCAGCAC
T00581 PRNP NM_000311 chr20 -6214 -6198 - 6.6 5.6 *->ttac.caacctcactgc<-* t++c caa+ctcactgc TGGCaCAATCTCACTGC
T00581 TRAM1 NM_014294 chr8 -7975 -7959 - 6.6 5.4 *->ttac.caacctcactgc<-* ttac +aac+tc+ctg+ TTACtTAACATCTCTGA
T00581 C7orf43 NM_018275 chr7 -2452 -2436 + 6.6 5.4 *->ttac.caacctcactgc<-* ttac +aac+tc+ctg+ TTACtTAACATCTCTGA
T00581 PAK3 NM_002578 chrX 6836 6852 - 6.6 5.5 *->ttac.caacctcactgc<-* tt+c caa+ctc+ctg TTTCtCAATCTCTCTGG
T00581 AKR7L NM_001145289 chr1 -5312 -5296 - 6.6 5.4 *->ttac.caacctcactgc<-* tt+c caa++tca+t c TTTCaCAATATCATTAC
T00581 SNX15 NM_013306 chr11 -6097 -6081 + 6.6 5.5 *->ttac.caacctcactgc<-* tt+c +aacctc+ctg+ TTGCtTAACCTCTCTGA
T00581 DNAJA4 NM_018602 chr15 -6021 -6005 - 6.6 5.6 *->ttac.caacctcactgc<-* ttac +aac tc+ctgc TTACtTAACTTCTCTGC
T00581 FGGY NM_018291 chr1 -5263 -5247 - 6.6 5.3 *->ttac.caacctcactgc<-* tt+c +aa+ctc+ctg+ TTTCtTAATCTCTCTGA
T00581 PODNL1 NM_024825 chr19 4 20 + 6.6 5.6 *->ttac.caacctcactgc<-* tt+c++aacctca + + TTTCgTAACCTCAGCCA
T00581 LMO7 NM_015842 chr13 9987 10003 - 6.6 5.5 *->ttac.caacctcactgc<-* tt+c +aacctc +tgc TTTCcTAACCTCGTTGC
T00581 PTPN6 NM_002831 chr12 -1747 -1731 + 6.6 5.4 *->ttac.caacctcactgc<-* ttac +aac+tc+ctg+ TTACtTAACATCTCTGA
T00581 SLC28A1 NM_004213 chr15 -8230 -8214 + 6.6 5.5 *->ttac.caacctcactgc<-* tt+c +aacctc+ctg+ TTGCtTAACCTCTCTGA
T00581 SLC6A9 NM_006934 chr1 -9991 -9975 + 6.6 5.5 *->ttac.caacctcactgc<-* ttac +aacctc++tg+ TTACtTAACCTCTTTGA
T00581 IMPDH1 NM_183243 chr7 -8704 -8688 - 6.6 5.7 *->ttac.caacctcactgc<-* tt+c caacctca + c TTTCtCAACCTCAGCAC
T00581 CYB5RL NM_001031672 chr1 -2506 -2490 + 6.6 5.6 *->ttac.caacctcactgc<-* t++c caa+ctcactgc TGGCaCAATCTCACTGC
T00581 SLC6A9 NM_001024845 chr1 4146 4162 + 6.6 5.5 *->ttac.caacctcactgc<-* ttac +aacctc++tg+ TTACtTAACCTCTTTGA
T00581 OR9Q2 NM_001005283 chr11 -9682 -9666 - 6.6 5.4 *->ttac.caacctcactgc<-* ttac caa+ctca t c TTACaCAATCTCAGTAC
T00581 C6orf222 NM_001010903 chr6 -5316 -5300 + 6.6 5.5 *->ttac.caacctcactgc<-* tt+c caacctca++ c TTTCtCAACCTCATCTC
T00581 TFEB NM_001167827 chr6 3893 3909 + 6.6 5.5 *->ttac.caacctcactgc<-* tt+c +aacctc+ctg+ TTGCtTAACCTCTCTGA
T00581 ST8SIA6 NM_001004470 chr10 -8226 -8210 + 6.6 5.4 *->ttac.caacctcactgc<-* tt+c +aa++tca+tg+ TTTCtTAATATCATTGA
T00581 OR51B6 NM_001004750 chr11 -7429 -7413 - 6.6 5.4 *->ttac.caacctcactgc<-* tt+c caa+ct actgc TTTCtCAATCTGACTGC
T00581 CLEC2D NM_001004419 chr12 -5990 -5974 + 6.6 5.4 *->ttac.caacctcactgc<-* ttac++aac+t a+tg+ TTACgTAACATTATTGA
T00581 RFTN1 NM_015150 chr3 -6326 -6310 + 6.6 5.6 *->ttac.caacctcactgc<-* tt+c caacctc++ g+ TTTCcCAACCTCTTGGA
T00581 MEG3 NR_033360 chr14 -6472 -6456 - 6.6 5.5 *->ttac.caacctcactgc<-* tt+c +aacctc+ctg+ TTGCtTAACCTCTCTGA
T00581 MAMLD1 NM_001177465 chrX -7011 -6995 + 6.6 5.5 *->ttac.caacctcactgc<-* tt+c +aacctc+ctg+ TTGCtTAACCTCTCTGA
T00581 SLC44A4 NM_001178045 chr6 -4653 -4637 - 6.6 5.5 *->ttac.caacctcactgc<-* ttac +aacctc++tg+ TTACtTAACCTCTTTGA
T00581 SLC44A4 NM_001178044 chr6 -3278 -3262 - 6.6 5.5 *->ttac.caacctcactgc<-* ttac +aacctc++tg+ TTACtTAACCTCTTTGA
T00581 MUT NM_000255 chr6 -3814 -3798 - 6.6 5.7 *->ttac.caacctcactgc<-* tt+c caacctca + c TTTCtCAACCTCAGCAC
T00581 RPH3A NM_014954 chr12 -255 -239 + 6.6 5.6 *->ttac.caacctcactgc<-* ttac +aac tc+ctgc TTACtTAACTTCTCTGC
T00581 THADA NM_022065 chr2 3577 3593 + 6.6 5.7 *->ttac.caacctcactgc<-* tt+c caacctca + c TTTCtCAACCTCAGCAC
T00581 SLC2A10 NM_030777 chr20 -9596 -9580 - 6.6 5.7 *->ttac.caacctcactgc<-* tt+c caacctca + c TTTCtCAACCTCAGCAC
T00581 SPO11 NM_012444 chr20 -8069 -8053 + 6.6 5.7 *->ttac.caacctcactgc<-* tt+c caacctca + c TTTCtCAACCTCAGCAC
T00581 OR2H1 NM_030883 chr6 240 256 + 6.6 5.5 *->ttac.caacctcactgc<-* ttac +aacctc++tg+ TTACtTAACCTCTTTGA
T00581 FHDC1 NM_033393 chr4 -2461 -2445 - 6.6 5.7 *->ttac.caacctcactgc<-* tta++caacctcactg TTATgCAACCTCACTGT
T00581 SPRY3 NM_005840 chrX -8670 -8654 + 6.6 5.6 *->ttac.caacctcactgc<-* t++c caa+ctcactgc TGGCaCAATCTCACTGC
T00581 MEG3 NR_002766 chr14 -6472 -6456 - 6.6 5.5 *->ttac.caacctcactgc<-* tt+c +aacctc+ctg+ TTGCtTAACCTCTCTGA
T00581 CCR4 NM_005508 chr3 -1907 -1891 + 6.6 5.7 *->ttac.caacctcactgc<-* tt+c caacctca + c TTTCtCAACCTCAGCAC
T00581 C10orf76 NM_024541 chr10 -8534 -8518 + 6.6 5.7 *->ttac.caacctcactgc<-* ttac++aa+ctc+ctg TTACgTAATCTCTCTGT
T00581 TRERF1 NM_033502 chr6 -4416 -4400 - 6.6 5.5 *->ttac.caacctcactgc<-* ttac +aa+ctc+ctg+ TTACaTAATCTCTCTGA
T00581 MEG3 NR_003531 chr14 -6472 -6456 - 6.6 5.5 *->ttac.caacctcactgc<-* tt+c +aacctc+ctg+ TTGCtTAACCTCTCTGA
T00581 THADA NM_001083953 chr2 3505 3521 + 6.6 5.7 *->ttac.caacctcactgc<-* tt+c caacctca + c TTTCtCAACCTCAGCAC
T00581 ADIPOR1 NM_015999 chr1 1814 1830 + 6.6 5.6 *->ttac.caacctcactgc<-* tt+c +aa++tcact c TTTCcTAATATCACTAC
T00581 RPH3A NM_001143854 chr12 -255 -239 + 6.6 5.6 *->ttac.caacctcactgc<-* ttac +aac tc+ctgc TTACtTAACTTCTCTGC
T00581 DCN NM_133504 chr12 -6094 -6078 + 6.6 5.5 *->ttac.caacctcactgc<-* tt+c +aacctc+ctg+ TTGCtTAACCTCTCTGA
T00581 FAM156B NM_001099684 chrX -508 -492 + 6.6 5.5 *->ttac.caacctcactgc<-* tt+c +aacctc+ctg+ TTGCtTAACCTCTCTGA
T00581 CEP170 NM_001042404 chr1 -7967 -7951 - 6.6 5.7 *->ttac.caacctcactgc<-* tt+c caacctca + c TTTCtCAACCTCAGCAC
T00581 OR51B5 NM_001005567 chr11 -570 -554 - 6.6 5.4 *->ttac.caacctcactgc<-* tt+c caa+ct actgc TTTCtCAATCTGACTGC
T00581 IL1R2 NM_173343 chr2 -8823 -8807 - 6.6 5.5 *->ttac.caacctcactgc<-* ttac +aacctcact c TTACaTAACCTCACTTC
T00581 HRK NM_003806 chr12 -9251 -9235 + 6.6 5.5 *->ttac.caacctcactgc<-* tt+c +aa+ctca++g+ TTTCtTAATCTCATCGA
T00581 FGG NM_021870 chr4 -1779 -1763 + 6.6 5.5 *->ttac.caacctcactgc<-* ttac caa+ctc +tg+ TTACtCAATCTCCTTGA
T00581 SLC28A1 NM_201651 chr15 -8230 -8214 + 6.6 5.5 *->ttac.caacctcactgc<-* tt+c +aacctc+ctg+ TTGCtTAACCTCTCTGA
T00581 IL4R NM_001008699 chr16 -8554 -8538 - 6.6 5.7 *->ttac.caacctcactgc<-* tt+c caacctca + c TTTCtCAACCTCAGCAC
T00581 ANO5 NM_213599 chr11 -4346 -4330 - 6.6 5.4 *->ttac.caacctcactgc<-* tt+c caa+ctca tgc TTTCcCAATCTCAATGC
T00581 PSMD6 NM_014814 chr3 -8280 -8264 - 6.6 5.5 *->ttac.caacctcactgc<-* tt+c +aacctc+ctg+ TTGCtTAACCTCTCTGA
T00581 PAWR NM_002583 chr12 -2462 -2446 + 6.6 5.7 *->ttac.caacctcactgc<-* tt+c caacctca + c TTTCtCAACCTCAGCAC
T00581 FA2H NM_024306 chr16 -3051 -3035 - 6.6 5.6 *->ttac.caacctcactgc<-* t++c caa+ctcactgc TGGCaCAATCTCACTGC
T00581 TNFAIP8L1 NM_001167942 chr19 -9017 -9001 + 6.6 5.3 *->ttac.caacctcactgc<-* ttac caa+ctca g+ TTACcCAATCTCAGGGA
T00581 ANKRD13A NM_033121 chr12 -5149 -5133 - 6.6 5.3 *->ttac.caacctcactgc<-* ttac caa+ctca+t + TTACcCAATCTCATTCA
T00581 PRNP NM_001080123 chr20 -6574 -6558 - 6.6 5.6 *->ttac.caacctcactgc<-* t++c caa+ctcactgc TGGCaCAATCTCACTGC
T00581 CLEC2D NM_013269 chr12 -5990 -5974 + 6.6 5.4 *->ttac.caacctcactgc<-* ttac++aac+t a+tg+ TTACgTAACATTATTGA
T00581 ADD3 NM_001121 chr10 2680 2696 + 6.6 5.7 *->ttac.caacctcactgc<-* tt+c +aacctc+ tgc TTGCcTAACCTCTGTGC
T00581 EPB42 NM_000119 chr15 -8798 -8782 + 6.6 5.7 *->ttac.caacctcactgc<-* ttac caa+ tc+ctg+ TTACcCAATTTCTCTGA
T00581 PRNP NM_183079 chr20 -6214 -6198 - 6.6 5.6 *->ttac.caacctcactgc<-* t++c caa+ctcactgc TGGCaCAATCTCACTGC
T00581 HYLS1 NM_145014 chr11 -6067 -6051 - 6.6 5.7 *->ttac.caacctcactgc<-* tt+c caacctca + c TTTCtCAACCTCAGCAC
T00581 ZNF223 NM_013361 chr19 -9589 -9573 - 6.6 5.5 *->ttac.caacctcactgc<-* ttac caa+ tcact c TTACcCAATTTCACTCC
T00581 CCDC159 NM_001080503 chr19 -6586 -6570 + 6.6 5.5 *->ttac.caacctcactgc<-* ttac +aacctc++tg+ TTACtTAACCTCTTTGA
T00581 LOC388789 NR_015432 chr20 -3871 -3855 - 6.6 5.6 *->ttac.caacctcactgc<-* t++c caa+ctcactgc TGGCaCAATCTCACTGC
T00581 DUSP13 NM_016364 chr10 -2153 -2137 - 6.6 5.5 *->ttac.caacctcactgc<-* tt+c +aacctc+ctg+ TTGCtTAACCTCTCTGA
T00581 KRT36 NM_003771 chr17 -1864 -1848 + 6.6 5.5 *->ttac.caacctcactgc<-* tt+c caacctca + c TTTCcCAACCTCAGCCC
T00581 DCN NM_133503 chr12 -5064 -5048 + 6.6 5.5 *->ttac.caacctcactgc<-* tt+c +aacctc+ctg+ TTGCtTAACCTCTCTGA
T00581 UBE3A NM_130838 chr15 -5681 -5665 + 6.6 5.6 *->ttac.caacctcactgc<-* ttac +aacctc+c+g+ TTACtTAACCTCTCCGA
T00581 SEC16B NM_033127 chr1 -436 -420 + 6.6 5.6 *->ttac.caacctcactgc<-* ttac +aacctc+c+g+ TTACtTAACCTCTCCGA
T00581 ABHD2 NM_007011 chr15 -6174 -6158 + 6.6 5.7 *->ttac.caacctcactgc<-* tt+c caacctca + c TTTCtCAACCTCAGCAC
T00581 DNAJA4 NM_001130183 chr15 -8094 -8078 - 6.6 5.6 *->ttac.caacctcactgc<-* ttac +aac tc+ctgc TTACtTAACTTCTCTGC
T00581 DNAJA4 NM_001130182 chr15 -6523 -6507 - 6.6 5.6 *->ttac.caacctcactgc<-* ttac +aac tc+ctgc TTACtTAACTTCTCTGC
T00581 TEAD1 NM_021961 chr11 3639 3655 - 6.6 5.4 *->ttac.caacctcactgc<-* tt+c caa+ctc+ct c TTTCaCAATCTCTCTAC
T00581 SOHLH2 NM_017826 chr13 -2269 -2253 - 6.6 5.7 *->ttac.caacctcactgc<-* tt+c caacctca + c TTTCtCAACCTCAGCAC
T00581 NPFFR1 NM_022146 chr10 -9392 -9376 - 6.6 5.6 *->ttac.caacctcactgc<-* t++c caa+ctcactgc TGGCaCAATCTCACTGC
T00581 FGGY NM_001113411 chr1 -5263 -5247 - 6.6 5.3 *->ttac.caacctcactgc<-* tt+c +aa+ctc+ctg+ TTTCtTAATCTCTCTGA
T00581 AVP NM_000490 chr20 -9337 -9321 - 6.6 5.4 *->ttac.caacctcactgc<-* tta+ caacctc+ctgc TTATtCAACCTCTCTGC
T00581 CCL1 NM_002981 chr17 -5629 -5613 + 6.6 5.4 *->ttac.caacctcactgc<-* tt+c++aac tc++tg+ TTGCgTAACTTCTTTGA
T00581 RPL39L NM_052969 chr3 -1967 -1951 + 6.6 5.6 *->ttac.caacctcactgc<-* t++c caa+ctcactgc TGGCaCAATCTCACTGC
T00581 TNFAIP8L1 NM_152362 chr19 -8515 -8499 + 6.6 5.3 *->ttac.caacctcactgc<-* ttac caa+ctca g+ TTACcCAATCTCAGGGA
T00581 TP53TG5 NM_014477 chr20 -6419 -6403 - 6.6 5.4 *->ttac.caacctcactgc<-* tt+++caac+tc++tg+ TTTTgCAACATCTTTGA
T00581 ADAM33 NM_025220 chr20 -8347 -8331 - 6.6 5.5 *->ttac.caacctcactgc<-* tt+c caac+tcact c TTGCaCAACATCACTTC
T00581 ARHGDIB NM_001175 chr12 5311 5327 + 6.6 5.7 *->ttac.caacctcactgc<-* tt+c +aacctcactg TTGCtTAACCTCACTGG
T00581 EPS8L1 NM_133180 chr19 -330 -314 + 6.6 5.6 *->ttac.caacctcactgc<-* tt+c caacctc+ctg TTGCtCAACCTCTCTGG
T00581 COL18A1 NM_030582 chr21 -9917 -9901 + 6.6 5.5 *->ttac.caacctcactgc<-* tt+c+c ac+tc++tgc TTTCgCCACATCTTTGC
T00581 FRMD4A NM_018027 chr10 -6061 -6045 + 6.6 5.4 *->ttac.caacctcactgc<-* tt+c caa++tca tg+ TTGCtCAATATCAGTGA
T00581 SLC6A9 NM_201649 chr1 -9991 -9975 + 6.6 5.5 *->ttac.caacctcactgc<-* ttac +aacctc++tg+ TTACtTAACCTCTTTGA
T00581 RAB14 NM_016322 chr9 4785 4801 + 6.6 5.5 *->ttac.caacctcactgc<-* tt+c caacctca++ c TTTCtCAACCTCATCTC
T00581 MAPK7 NM_002749 chr17 -9999 -9983 + 6.6 5.5 *->ttac.caacctcactgc<-* tt+c +aacctc+ctg+ TTGCtTAACCTCTCTGA
T00581 HPS6 NM_024747 chr10 -696 -680 + 6.6 5.7 *->ttac.caacctcactgc<-* ttac++aa+ctc+ctg TTACgTAATCTCTCTGT
T00581 ADD3 NM_019903 chr10 4665 4681 + 6.6 5.7 *->ttac.caacctcactgc<-* tt+c +aacctc+ tgc TTGCcTAACCTCTGTGC
T00581 IMPDH1 NM_001142576 chr7 -8704 -8688 - 6.6 5.7 *->ttac.caacctcactgc<-* tt+c caacctca + c TTTCtCAACCTCAGCAC
T00581 HEXB NM_000521 chr5 -3739 -3723 - 6.6 5.7 *->ttac.caacctcactgc<-* tt+c caacctca + c TTTCtCAACCTCAGCAC
T00581 EPB42 NM_001114134 chr15 -8798 -8782 + 6.6 5.7 *->ttac.caacctcactgc<-* ttac caa+ tc+ctg+ TTACcCAATTTCTCTGA
T00581 MAPK7 NM_139033 chr17 -9259 -9243 + 6.6 5.5 *->ttac.caacctcactgc<-* tt+c +aacctc+ctg+ TTGCtTAACCTCTCTGA
T00581 LRRC32 NM_005512 chr11 -3972 -3956 - 6.6 5.5 *->ttac.caacctcactgc<-* tt+c +aacctc+ctg+ TTGCtTAACCTCTCTGA
T00581 ADAM33 NM_153202 chr20 -8347 -8331 - 6.6 5.5 *->ttac.caacctcactgc<-* tt+c caac+tcact c TTGCaCAACATCACTTC
T00581 CEP170 NM_014812 chr1 -7967 -7951 - 6.6 5.7 *->ttac.caacctcactgc<-* tt+c caacctca + c TTTCtCAACCTCAGCAC
T00581 ANO5 NM_001142649 chr11 -4346 -4330 - 6.6 5.4 *->ttac.caacctcactgc<-* tt+c caa+ctca tgc TTTCcCAATCTCAATGC
T00581 POLR3A NM_007055 chr10 -5552 -5536 - 6.6 5.7 *->ttac.caacctcactgc<-* tt+c caacctca + c TTTCtCAACCTCAGCAC
T00581 CMKLR1 NM_004072 chr12 -5776 -5760 + 6.6 5.7 *->ttac.caacctcactgc<-* tt+c +aacctc ctg+ TTTCcTAACCTCCCTGA
T00581 CMKLR1 NM_001142344 chr12 -5776 -5760 + 6.6 5.7 *->ttac.caacctcactgc<-* tt+c +aacctc ctg+ TTTCcTAACCTCCCTGA
T00581 CMKLR1 NM_001142343 chr12 -5776 -5760 + 6.6 5.7 *->ttac.caacctcactgc<-* tt+c +aacctc ctg+ TTTCcTAACCTCCCTGA
T00581 GRRP1 NM_024869 chr1 -9156 -9140 + 6.6 5.4 *->ttac.caacctcactgc<-* t++c caacctcactg+ TGTCtCAACCTCACTGA
T00581 MGC57346 NR_027295 chr17 5294 5310 + 6.6 5.3 *->ttac.caacctcactgc<-* tt+c +aa+ctc+ctg+ TTTCtTAATCTCTCTGA
T00581 UBE3A NM_000462 chr15 -2539 -2523 + 6.6 5.6 *->ttac.caacctcactgc<-* ttac +aacctc+c+g+ TTACtTAACCTCTCCGA
T00581 C11orf94 NM_001080446 chr11 -6170 -6154 + 6.6 5.5 *->ttac.caacctcactgc<-* tt+c caacctc +tg+ TTGCcCAACCTCCTTGA
T00581 RUNX1T1 NM_175634 chr8 -8306 -8290 - 6.6 5.6 *->ttac.caacctcactgc<-* tt+c caacctc++t c TTTCtCAACCTCTTTCC
T00581 MGC34034 NR_027030 chr6 5664 5680 + 6.6 5.7 *->ttac.caacctcactgc<-* tt+c caacctca + c TTTCtCAACCTCAGCAC
T00581 ABCA5 NM_172232 chr17 1009 1025 + 6.6 5.5 *->ttac.caacctcactgc<-* ttac +aacctc++tg+ TTACtTAACCTCTTTGA
T00581 NXF1 NM_001081491 chr11 -2898 -2882 - 6.6 5.6 *->ttac.caacctcactgc<-* t++c caa+ctcactgc TGGCaCAATCTCACTGC
T00581 MEG3 NR_033359 chr14 -6472 -6456 - 6.6 5.5 *->ttac.caacctcactgc<-* tt+c +aacctc+ctg+ TTGCtTAACCTCTCTGA
T00581 MEG3 NR_033358 chr14 -6472 -6456 - 6.6 5.5 *->ttac.caacctcactgc<-* tt+c +aacctc+ctg+ TTGCtTAACCTCTCTGA
T00581 CLEC9A NM_207345 chr12 1034 1050 - 6.6 5.6 *->ttac.caacctcactgc<-* tt+c caacctc + gc TTTCtCAACCTCCTGGC
T00581 SIX2 NM_016932 chr2 -7792 -7776 - 6.6 5.5 *->ttac.caacctcactgc<-* tt+c +aacctc+ctg+ TTGCtTAACCTCTCTGA
T00581 SPO11 NM_198265 chr20 -8069 -8053 + 6.6 5.7 *->ttac.caacctcactgc<-* tt+c caacctca + c TTTCtCAACCTCAGCAC
T00581 RPS6KA1 NM_001006665 chr1 -3532 -3516 + 6.6 5.6 *->ttac.caacctcactgc<-* tt+c caa+ctc c gc TTTCaCAATCTCCCGGC
T00581 MIR1245 NR_031647 chr2 -8468 -8452 - 6.6 5.6 *->ttac.caacctcactgc<-* ttac +aa+ctca+t c TTACcTAATCTCATTCC
T00581 MIR2277 NR_031754 chr5 -9522 -9506 - 6.6 5.4 *->ttac.caacctcactgc<-* ttac caa+ctc tgc TTACaCAATCTCCGTGC
T00581 MIR548I4 NR_031690 chr7 -8608 -8592 - 6.6 5.6 *->ttac.caacctcactgc<-* ttac caa+ctca g+ TTACtCAATCTCAGGGA
T00581 SLC44A4 NM_025257 chr6 -3278 -3262 - 6.6 5.5 *->ttac.caacctcactgc<-* ttac +aacctc++tg+ TTACtTAACCTCTTTGA
T00581 DCN NM_001920 chr12 -1617 -1601 + 6.6 5.5 *->ttac.caacctcactgc<-* tt+c +aacctc+ctg+ TTGCtTAACCTCTCTGA
T00581 C9orf102 NM_001010895 chr9 -2623 -2607 - 6.6 5.4 *->ttac.caacctcactgc<-* tta+ +aacctcactgc TTATtTAACCTCACTGC
T00581 KRTAP22-1 NM_181620 chr21 -447 -431 - 6.6 5.6 *->ttac.caacctcactgc<-* t++c caa+ctcactgc TGGCaCAATCTCACTGC
T00581 PRNP NM_001080122 chr20 -6214 -6198 - 6.6 5.6 *->ttac.caacctcactgc<-* t++c caa+ctcactgc TGGCaCAATCTCACTGC
T00581 PRNP NM_001080121 chr20 -6214 -6198 - 6.6 5.6 *->ttac.caacctcactgc<-* t++c caa+ctcactgc TGGCaCAATCTCACTGC
T00581 ZBTB7A NM_015898 chr19 -2910 -2894 + 6.6 5.5 *->ttac.caacctcactgc<-* tt+c +aacctc+ctg+ TTGCtTAACCTCTCTGA
T00581 FAM156A NM_014138 chrX 39 55 + 6.6 5.5 *->ttac.caacctcactgc<-* tt+c +aacctc+ctg+ TTGCtTAACCTCTCTGA
T00581 GYLTL1B NM_152312 chr11 -8208 -8192 + 6.6 5.5 *->ttac.caacctcactgc<-* tt+c caacctc +tg+ TTGCcCAACCTCCTTGA
T00581 ZNF175 NM_007147 chr19 1593 1609 + 6.6 5.6 *->ttac.caacctcactgc<-* tt+c caac+tc+ tg+ TTTCcCAACATCTGTGA
T00581 SCN2A NM_001040142 chr2 8805 8821 + 6.6 5.6 *->ttac.caacctcactgc<-* ttac+c ac+tc ctgc TTACgCCACATCCCTGC
T00581 LCE2C NM_178429 chr1 -6021 -6005 - 6.6 5.4 *->ttac.caacctcactgc<-* tta++caa++tc+ tgc TTATgCAATATCTGTGC
T00581 CDC34 NM_004359 chr19 -967 -951 - 6.6 5.6 *->ttac.caacctcactgc<-* t++c caa+ctcactgc TGGCaCAATCTCACTGC
T00581 TBCK NM_001163435 chr4 -2322 -2306 + 6.6 5.4 *->ttac.caacctcactgc<-* ttac +aac+tc+ctg+ TTACtTAACATCTCTGA
T00581 CGA NM_000735 chr6 -1100 -1084 + 6.6 5.6 *->ttac.caacctcactgc<-* t++c caa+ctcactgc TGGCaCAATCTCACTGC
T00581 AIMP1 NM_001142415 chr4 2963 2979 + 6.6 5.4 *->ttac.caacctcactgc<-* ttac +aac+tc+ctg+ TTACtTAACATCTCTGA
T00581 MGC57346 NR_026680 chr17 5563 5579 + 6.6 5.3 *->ttac.caacctcactgc<-* tt+c +aa+ctc+ctg+ TTTCtTAATCTCTCTGA
T00581 LRRC32 NM_001128922 chr11 -3225 -3209 - 6.6 5.5 *->ttac.caacctcactgc<-* tt+c +aacctc+ctg+ TTGCtTAACCTCTCTGA
T00581 MPV17 NM_002437 chr2 -6999 -6983 - 6.6 5.6 *->ttac.caacctcactgc<-* t++c caa+ctcactgc TGGCaCAATCTCACTGC
T00581 ADIPOR1 NM_001127687 chr1 2029 2045 + 6.6 5.6 *->ttac.caacctcactgc<-* tt+c +aa++tcact c TTTCcTAATATCACTAC
T00581 HMGN3 NM_004242 chr6 -5746 -5730 + 6.6 5.5 *->ttac.caacctcactgc<-* ttac +aacctc++tg+ TTACtTAACCTCTTTGA
T00581 MGC34034 NR_027029 chr6 5664 5680 + 6.6 5.7 *->ttac.caacctcactgc<-* tt+c caacctca + c TTTCtCAACCTCAGCAC
T00581 ARAP1 NM_001040118 chr11 -8290 -8274 - 6.6 5.5 *->ttac.caacctcactgc<-* ttac +aacctc++tg+ TTACtTAACCTCTTTGA
T00581 RFC4 NM_181573 chr3 1822 1838 - 6.6 5.5 *->ttac.caacctcactgc<-* tta+++aac+tc++tgc TTATgTAACATCTTTGC
T00581 CEP170 NM_001042405 chr1 -7967 -7951 - 6.6 5.7 *->ttac.caacctcactgc<-* tt+c caacctca + c TTTCtCAACCTCAGCAC
T00581 RDH13 NM_138412 chr19 -5992 -5976 + 6.6 5.6 *->ttac.caacctcactgc<-* tt+c caacctc+ctg TTGCtCAACCTCTCTGG
T00581 KRTAP6-2 NM_181604 chr21 -1815 -1799 - 6.6 5.6 *->ttac.caacctcactgc<-* t++c caa+ctcactgc TGGCaCAATCTCACTGC
T00581 HYLS1 NM_001134793 chr11 -9513 -9497 - 6.6 5.7 *->ttac.caacctcactgc<-* tt+c caacctca + c TTTCtCAACCTCAGCAC
T00581 LOC100294362 NR_029376 chr17 -3624 -3608 - 6.6 5.5 *->ttac.caacctcactgc<-* tt+++caa++tcact c TTGTgCAATATCACTAC
T00581 TFEB NM_007162 chr6 2694 2710 + 6.6 5.5 *->ttac.caacctcactgc<-* tt+c +aacctc+ctg+ TTGCtTAACCTCTCTGA
T00581 IMPDH1 NM_001102605 chr7 -8704 -8688 - 6.6 5.7 *->ttac.caacctcactgc<-* tt+c caacctca + c TTTCtCAACCTCAGCAC
T00581 SCUBE3 NM_152753 chr6 -3705 -3689 - 6.6 5.6 *->ttac.caacctcactgc<-* ttac caa+ctca g+ TTACtCAATCTCAGGGA
T00581 GJB2 NM_004004 chr13 3239 3255 + 6.6 5.4 *->ttac.caacctcactgc<-* ttac caacctcac+ + TTACaCAACCTCACCAA
T00581 EPS8L1 NM_017729 chr19 -4869 -4853 + 6.6 5.6 *->ttac.caacctcactgc<-* tt+c caacctc+ctg TTGCtCAACCTCTCTGG
T00581 IL1R2 NM_004633 chr2 -1670 -1654 - 6.6 5.5 *->ttac.caacctcactgc<-* ttac +aacctcact c TTACaTAACCTCACTTC
T00581 NXF1 NM_006362 chr11 -2898 -2882 - 6.6 5.6 *->ttac.caacctcactgc<-* t++c caa+ctcactgc TGGCaCAATCTCACTGC
T00581 RFC4 NM_002916 chr3 1628 1644 - 6.6 5.5 *->ttac.caacctcactgc<-* tta+++aac+tc++tgc TTATgTAACATCTTTGC
T00581 FGF10 NM_004465 chr5 -1782 -1766 + 6.6 5.7 *->ttac.caacctcactgc<-* tt++ caa++tcactgc TTTTaCAATATCACTGC
T00581 PLS1 NM_002670 chr3 6347 6363 + 6.6 5.7 *->ttac.caacctcactgc<-* tt+c caacctca + c TTTCtCAACCTCAGCAC
T00581 ADD3 NM_016824 chr10 2680 2696 + 6.6 5.7 *->ttac.caacctcactgc<-* tt+c +aacctc+ tgc TTGCcTAACCTCTGTGC
T00581 AKR7L NM_201252 chr1 -5312 -5296 - 6.6 5.4 *->ttac.caacctcactgc<-* tt+c caa++tca+t c TTTCaCAATATCATTAC
T00581 MAPK7 NM_139034 chr17 -9999 -9983 + 6.6 5.5 *->ttac.caacctcactgc<-* tt+c +aacctc+ctg+ TTGCtTAACCTCTCTGA
T00581 SLC38A3 NM_006841 chr3 -4968 -4952 - 6.6 5.6 *->ttac.caacctcactgc<-* t++c caa+ctcactgc TGGCaCAATCTCACTGC
T00581 ABHD2 NM_152924 chr15 -6174 -6158 + 6.6 5.7 *->ttac.caacctcactgc<-* tt+c caacctca + c TTTCtCAACCTCAGCAC
T00581 LIPM NM_001128215 chr10 -7929 -7913 + 6.6 5.7 *->ttac.caacctcactgc<-* tt+c caacctca + c TTTCtCAACCTCAGCAC
T00581 GUCA1B NM_002098 chr6 -9094 -9078 - 6.6 5.6 *->ttac.caacctcactgc<-* t++c caa+ctcactgc TGGCaCAATCTCACTGC
T00581 C16orf75 NM_152308 chr16 -3412 -3396 - 6.6 5.5 *->ttac.caacctcactgc<-* tt+c caacctca + c TTTCcCAACCTCAGCCC
T00581 NSUN4 NM_199044 chr1 -4816 -4800 + 6.6 5.7 *->ttac.caacctcactgc<-* tt+c caacctca + c TTTCtCAACCTCAGCAC
T00581 TBCK NM_001163437 chr4 -2322 -2306 + 6.6 5.4 *->ttac.caacctcactgc<-* ttac +aac+tc+ctg+ TTACtTAACATCTCTGA
T00581 TBCK NM_001163436 chr4 -1884 -1868 + 6.6 5.4 *->ttac.caacctcactgc<-* ttac +aac+tc+ctg+ TTACtTAACATCTCTGA
T00581 TFAP2B NM_003221 chr6 -9312 -9296 - 6.6 5.5 *->ttac.caacctcactgc<-* ttac +aacctc ctg+ TTACcTAACCTCCCTGA
T00581 DCN NM_133507 chr12 -6094 -6078 + 6.6 5.5 *->ttac.caacctcactgc<-* tt+c +aacctc+ctg+ TTGCtTAACCTCTCTGA
T00581 DCN NM_133506 chr12 -6094 -6078 + 6.6 5.5 *->ttac.caacctcactgc<-* tt+c +aacctc+ctg+ TTGCtTAACCTCTCTGA
T00581 DCN NM_133505 chr12 -6094 -6078 + 6.6 5.5 *->ttac.caacctcactgc<-* tt+c +aacctc+ctg+ TTGCtTAACCTCTCTGA
T00581 SNX15 NM_147777 chr11 -6097 -6081 + 6.6 5.5 *->ttac.caacctcactgc<-* tt+c +aacctc+ctg+ TTGCtTAACCTCTCTGA
T00581 MAPK7 NM_139032 chr17 -9259 -9243 + 6.6 5.5 *->ttac.caacctcactgc<-* tt+c +aacctc+ctg+ TTGCtTAACCTCTCTGA
T00581 HMGN3 NM_138730 chr6 -5746 -5730 + 6.6 5.5 *->ttac.caacctcactgc<-* ttac +aacctc++tg+ TTACtTAACCTCTTTGA
T00581 B9D1 NM_015681 chr17 -5744 -5728 + 6.6 5.5 *->ttac.caacctcactgc<-* tt+c +aacctc+ctg+ TTGCtTAACCTCTCTGA
T00581 COL18A1 NM_130444 chr21 -9917 -9901 + 6.6 5.5 *->ttac.caacctcactgc<-* tt+c+c ac+tc++tgc TTTCgCCACATCTTTGC
T00581 RBP1 NM_001130992 chr3 -1305 -1289 + 6.5 5.9 *->ttac.caacctcactgc<-* tt+c +aa+ctc+ tgc TTTCtTAATCTCTGTGC
T00581 KIAA0319 NM_001168377 chr6 631 647 - 6.5 6 *->ttac.caacctcactgc<-* tt+c caacctcac + TTTCcCAACCTCACGAA
T00581 PTP4A2 NM_080391 chr1 8448 8464 - 6.5 5.9 *->ttac.caacctcactgc<-* tt+++caacctca g+ TTTTgCAACCTCAGGGA
T00581 PTP4A2 NM_080392 chr1 8448 8464 - 6.5 5.9 *->ttac.caacctcactgc<-* tt+++caacctca g+ TTTTgCAACCTCAGGGA
T00581 RALBP1 NM_006788 chr18 -3492 -3476 - 6.5 5.8 *->ttac.caacctcactgc<-* ttac +aa+ctca tg+ TTACaTAATCTCAGTGA
T00581 IFIT2 NM_001547 chr10 -6095 -6079 + 6.5 5.8 *->ttac.caacctcactgc<-* tt+++caa+c ca+tgc TTTTgCAATCACATTGC
T00581 GBGT1 NM_021996 chr9 -9229 -9213 - 6.5 5.9 *->ttac.caacctcactgc<-* t++++caa+ctcactgc TGGTgCAATCTCACTGC
T00581 KIAA0319 NM_001168375 chr6 497 513 - 6.5 6 *->ttac.caacctcactgc<-* tt+c caacctcac + TTTCcCAACCTCACGAA
T00581 ZNF222 NM_001129996 chr19 -2329 -2313 - 6.5 5.8 *->ttac.caacctcactgc<-* tta+ caa+ctcactg+ TTATtCAATCTCACTGA
T00581 NES NM_006617 chr1 -7169 -7153 - 6.5 6 *->ttac.caacctcactgc<-* ttac caa+ tc+ctg+ TTACtCAATTTCTCTGA
T00581 POLR3G NM_006467 chr5 -7787 -7771 - 6.5 5.9 *->ttac.caacctcactgc<-* t++++caa+ctcactgc TGGTgCAATCTCACTGC
T00581 SUPT3H NM_181356 chr6 5719 5735 + 6.5 6 *->ttac.caacctcactgc<-* tta++c acctcactgc TTATgCCACCTCACTGC
T00581 SNORD115-11 NR_003303 chr15 -8101 -8085 - 6.5 5.9 *->ttac.caacctcactgc<-* t+ac caacctca+tg+ TGACcCAACCTCATTGA
T00581 SNORD115-11 NR_003303 chr15 -2822 -2806 - 6.5 5.9 *->ttac.caacctcactgc<-* t+ac caacctca+tg+ TGACcCAACCTCATTGA
T00581 ATP6V0A1 NM_005177 chr17 -3573 -3557 - 6.5 5.8 *->ttac.caacctcactgc<-* tt+c+c acctcact c TTGCgCCACCTCACTCC
T00581 SIGLEC8 NM_014442 chr19 -2870 -2854 + 6.5 6 *->ttac.caacctcactgc<-* tt+c +aacctca+t c TTTCaTAACCTCATTCC
T00581 ALG1L2 NM_001136152 chr3 -3811 -3795 + 6.5 6 *->ttac.caacctcactgc<-* ttac caa+c ca+tgc TTACcCAATCCCATTGC
T00581 EIF2S2 NM_003908 chr20 -5349 -5333 + 6.5 6.1 *->ttac.caacctcactgc<-* tt+c +aa+ctcact c TTTCtTAATCTCACTTC
T00581 ABHD2 NM_152924 chr15 -2059 -2043 + 6.5 5.9 *->ttac.caacctcactgc<-* t++++caa+ctcactgc TGGTgCAATCTCACTGC
T00581 ZFP2 NM_030613 chr5 -447 -431 - 6.5 5.8 *->ttac.caacctcactgc<-* tt+c+c acctcact c TTGCgCCACCTCACTCC
T00581 ETV7 NM_016135 chr6 -6567 -6551 + 6.5 6.1 *->ttac.caacctcactgc<-* tt++++aa+ctc+ctg+ TTTTgTAATCTCTCTGA
T00581 ACSL4 NM_004458 chrX 4218 4234 - 6.5 5.9 *->ttac.caacctcactgc<-* t++++caa+ctcactgc TGGTgCAATCTCACTGC
T00581 LIPE NM_005357 chr19 -3998 -3982 + 6.5 6 *->ttac.caacctcactgc<-* tt+c +aa+ctca tg+ TTTCaTAATCTCAGTGA
T00581 ADCK4 NM_001142555 chr19 -7172 -7156 - 6.5 6.1 *->ttac.caacctcactgc<-* ttac +aac+tcac+ c TTACcTAACATCACCCC
T00581 ZNF644 NM_032186 chr1 -7547 -7531 + 6.5 5.9 *->ttac.caacctcactgc<-* t++++caa+ctcactgc TGGTgCAATCTCACTGC
T00581 ATG9A NM_024085 chr2 -5790 -5774 - 6.5 6 *->ttac.caacctcactgc<-* tt+c caac+tcac+ + TTTCcCAACATCACCCA
T00581 TRAF6 NM_004620 chr11 627 643 - 6.5 6.1 *->ttac.caacctcactgc<-* ttac caacctc ct c TTACtCAACCTCGCTCC
T00581 SELL NM_000655 chr1 -889 -873 - 6.5 5.7 *->ttac.caacctcactgc<-* tt+c +aacctc++tg+ TTTCtTAACCTCTTTGA
T00581 C19orf28 NM_001042680 chr19 -8569 -8553 - 6.5 5.9 *->ttac.caacctcactgc<-* ttac caac tc+ tgc TTACtCAACTTCTGTGC
T00581 C19orf28 NM_021731 chr19 -8569 -8553 - 6.5 5.9 *->ttac.caacctcactgc<-* ttac caac tc+ tgc TTACtCAACTTCTGTGC
T00581 C19orf28 NM_174983 chr19 -8569 -8553 - 6.5 5.9 *->ttac.caacctcactgc<-* ttac caac tc+ tgc TTACtCAACTTCTGTGC
T00581 SLC22A6 NM_004790 chr11 -2174 -2158 - 6.5 6 *->ttac.caacctcactgc<-* tt+c caa+ctca + c TTTCcCAATCTCAGCAC
T00581 ADCK4 NM_024876 chr19 -5360 -5344 - 6.5 6.1 *->ttac.caacctcactgc<-* ttac +aac+tcac+ c TTACcTAACATCACCCC
T00581 DTL NM_016448 chr1 -559 -543 + 6.5 6 *->ttac.caacctcactgc<-* tt+c caa+ tc++tgc TTTCaCAATTTCTTTGC
T00581 ZNF644 NM_016620 chr1 -8188 -8172 + 6.5 5.9 *->ttac.caacctcactgc<-* t++++caa+ctcactgc TGGTgCAATCTCACTGC
T00581 ZNF222 NM_013360 chr19 -2329 -2313 - 6.5 5.8 *->ttac.caacctcactgc<-* tta+ caa+ctcactg+ TTATtCAATCTCACTGA
T00581 ZFPM2 NM_012082 chr8 -2862 -2846 + 6.5 5.9 *->ttac.caacctcactgc<-* tt+++caa++tca+t c TTTTgCAATATCATTCC
T00581 ABHD2 NM_007011 chr15 -2059 -2043 + 6.5 5.9 *->ttac.caacctcactgc<-* t++++caa+ctcactgc TGGTgCAATCTCACTGC
T00581 F7 NM_000131 chr13 -646 -630 - 6.5 5.9 *->ttac.caacctcactgc<-* t++++caa+ctcactgc TGGTgCAATCTCACTGC
T00581 PPP2R2B NM_181676 chr5 -8137 -8121 + 6.5 5.8 *->ttac.caacctcactgc<-* tt+c caacctca + c TTTCtCAACCTCAGCCC
T00581 FHL5 NM_020482 chr6 3118 3134 + 6.5 6 *->ttac.caacctcactgc<-* tt++ caa++tca+tgc TTTTcCAATATCATTGC
T00581 SUPT3H NM_003599 chr6 5624 5640 + 6.5 6 *->ttac.caacctcactgc<-* tta++c acctcactgc TTATgCCACCTCACTGC
T00581 PDCD10 NM_007217 chr3 6957 6973 + 6.5 5.8 *->ttac.caacctcactgc<-* ttac caa+ tc++tgc TTACaCAATTTCTTTGC
T00581 C1orf21 NM_030806 chr1 4755 4771 + 6.5 5.9 *->ttac.caacctcactgc<-* t++++caa+ctcactgc TGGTgCAATCTCACTGC
T00581 MAP3K3 NM_002401 chr17 -7258 -7242 - 6.5 5.9 *->ttac.caacctcactgc<-* t++++caa+ctcactgc TGGTgCAATCTCACTGC
T00581 FHL5 NM_001170807 chr6 3118 3134 + 6.5 6 *->ttac.caacctcactgc<-* tt++ caa++tca+tgc TTTTcCAATATCATTGC
T00581 BANP NM_001173541 chr16 6560 6576 - 6.5 5.8 *->ttac.caacctcactgc<-* tt+c caa+ctca g+ TTTCtCAATCTCAGGGA
T00581 BANP NM_001173542 chr16 -1879 -1863 - 6.5 5.8 *->ttac.caacctcactgc<-* tt+c caa+ctca g+ TTTCtCAATCTCAGGGA
T00581 SLC11A2 NM_000617 chr12 -7231 -7215 - 6.5 5.9 *->ttac.caacctcactgc<-* t++++caa+ctcactgc TGGTgCAATCTCACTGC
T00581 SLC11A2 NM_001174125 chr12 -5372 -5356 - 6.5 5.9 *->ttac.caacctcactgc<-* t++++caa+ctcactgc TGGTgCAATCTCACTGC
T00581 SLC11A2 NM_001174126 chr12 -7231 -7215 - 6.5 5.9 *->ttac.caacctcactgc<-* t++++caa+ctcactgc TGGTgCAATCTCACTGC
T00581 SLC11A2 NR_033422 chr12 -7231 -7215 - 6.5 5.9 *->ttac.caacctcactgc<-* t++++caa+ctcactgc TGGTgCAATCTCACTGC
T00581 SLC11A2 NM_001174129 chr12 -7506 -7490 - 6.5 5.9 *->ttac.caacctcactgc<-* t++++caa+ctcactgc TGGTgCAATCTCACTGC
T00581 SLC11A2 NM_001174128 chr12 -7231 -7215 - 6.5 5.9 *->ttac.caacctcactgc<-* t++++caa+ctcactgc TGGTgCAATCTCACTGC
T00581 SLC11A2 NM_001174127 chr12 -7231 -7215 - 6.5 5.9 *->ttac.caacctcactgc<-* t++++caa+ctcactgc TGGTgCAATCTCACTGC
T00581 SLC11A2 NR_033421 chr12 -7231 -7215 - 6.5 5.9 *->ttac.caacctcactgc<-* t++++caa+ctcactgc TGGTgCAATCTCACTGC
T00581 BANP NM_017869 chr16 6560 6576 - 6.5 5.8 *->ttac.caacctcactgc<-* tt+c caa+ctca g+ TTTCtCAATCTCAGGGA
T00581 CXCL2 NM_002089 chr4 -1523 -1507 + 6.5 5.9 *->ttac.caacctcactgc<-* tt+c caacct actg+ TTTCaCAACCTTACTGA
T00581 CNGA2 NM_005140 chrX -9266 -9250 + 6.5 5.9 *->ttac.caacctcactgc<-* tt+c caacctc+c+ c TTGCcCAACCTCTCCAC
T00581 ZNF644 NM_201269 chr1 -7547 -7531 + 6.5 5.9 *->ttac.caacctcactgc<-* t++++caa+ctcactgc TGGTgCAATCTCACTGC
T00581 BANP NM_079837 chr16 6560 6576 - 6.5 5.8 *->ttac.caacctcactgc<-* tt+c caa+ctca g+ TTTCtCAATCTCAGGGA
T00581 RNF103 NM_005667 chr2 -6552 -6536 - 6.5 5.8 *->ttac.caacctcactgc<-* ttac caacct actgc TTACcCAACCTAACTGC
T00581 POLR3B NM_001160708 chr12 509 525 + 6.5 6.1 *->ttac.caacctcactgc<-* tt++++aa+ctc+ctg+ TTTTgTAATCTCTCTGA
T00581 OR6N2 NM_001005278 chr1 -8736 -8720 - 6.5 5.9 *->ttac.caacctcactgc<-* tt+c+c ac+tc ctgc TTTCgCCACATCCCTGC
T00581 F7 NM_019616 chr13 -646 -630 - 6.5 5.9 *->ttac.caacctcactgc<-* t++++caa+ctcactgc TGGTgCAATCTCACTGC
T00581 KIAA0319 NM_014809 chr6 631 647 - 6.5 6 *->ttac.caacctcactgc<-* tt+c caacctcac + TTTCcCAACCTCACGAA
T00581 SLC22A6 NM_153278 chr11 -2174 -2158 - 6.5 6 *->ttac.caacctcactgc<-* tt+c caa+ctca + c TTTCcCAATCTCAGCAC
T00581 SLC22A6 NM_153277 chr11 -2174 -2158 - 6.5 6 *->ttac.caacctcactgc<-* tt+c caa+ctca + c TTTCcCAATCTCAGCAC
T00581 PLAGL1 NM_006718 chr6 9947 9963 + 6.5 6.1 *->ttac.caacctcactgc<-* tt+c +aa+ctc++tg+ TTTCcTAATCTCTTTGA
T00581 ACSL4 NM_022977 chrX 4218 4234 - 6.5 5.9 *->ttac.caacctcactgc<-* t++++caa+ctcactgc TGGTgCAATCTCACTGC
T00581 RSPO3 NM_032784 chr6 -2708 -2692 + 6.5 6 *->ttac.caacctcactgc<-* tt+++caa+ctca++ c TTTTgCAATCTCATCCC
T00581 PLAGL1 NM_002656 chr6 9947 9963 + 6.5 6.1 *->ttac.caacctcactgc<-* tt+c +aa+ctc++tg+ TTTCcTAATCTCTTTGA
T00581 KLHL36 NM_024731 chr16 -3071 -3055 - 6.5 5.8 *->ttac.caacctcactgc<-* ttac caa+ tc++tgc TTACaCAATTTCTTTGC
T00581 UBAP1 NM_016525 chr9 -2262 -2246 + 6.5 6.1 *->ttac.caacctcactgc<-* t++c+caacctcac+ c TGGCgCAACCTCACCTC
T00581 RIOK2 NM_018343 chr5 -1938 -1922 - 6.5 5.8 *->ttac.caacctcactgc<-* tt+c caac+tcact + TTGCtCAACATCACTAA
T00581 WWTR1 NM_001168278 chr3 812 828 + 6.5 5.8 *->ttac.caacctcactgc<-* ttac caacctc+ct + TTACtCAACCTCTCTAA
T00581 PDCD10 NM_145860 chr3 6993 7009 + 6.5 5.8 *->ttac.caacctcactgc<-* ttac caa+ tc++tgc TTACaCAATTTCTTTGC
T00581 PDCD10 NM_145859 chr3 7014 7030 + 6.5 5.8 *->ttac.caacctcactgc<-* ttac caa+ tc++tgc TTACaCAATTTCTTTGC
T00581 ZCCHC17 NM_016505 chr1 -3094 -3078 + 6.5 6 *->ttac.caacctcactgc<-* tt+c caac+ c+ctgc TTTCcCAACAACTCTGC
T00581 KCNJ16 NM_170742 chr17 -409 -393 - 6.5 5.8 *->ttac.caacctcactgc<-* tt+c caac+tca+t c TTGCcCAACATCATTTC
T00581 NIPA1 NM_001142275 chr15 4254 4270 - 6.5 5.9 *->ttac.caacctcactgc<-* t++++caa+ctcactgc TGGTgCAATCTCACTGC
T00581 GPR12 NM_005288 chr13 -1273 -1257 + 6.5 5.9 *->ttac.caacctcactgc<-* tt+c caacctc ++g+ TTTCcCAACCTCCTCGA
T00581 PLAGL1 NM_001080956 chr6 9947 9963 + 6.5 6.1 *->ttac.caacctcactgc<-* tt+c +aa+ctc++tg+ TTTCcTAATCTCTTTGA
T00581 ANKRD13C NM_030816 chr1 -4478 -4462 - 6.5 5.9 *->ttac.caacctcactgc<-* t++++caa+ctcactgc TGGTgCAATCTCACTGC
T00581 POLN NM_181808 chr4 -9769 -9753 + 6.5 5.9 *->ttac.caacctcactgc<-* tt+c +aa+ctcactg TTTCaTAATCTCACTGG
T00581 HIVEP2 NM_006734 chr6 7710 7726 - 6.5 5.8 *->ttac.caacctcactgc<-* ttac +aacctc ctg+ TTACtTAACCTCCCTGA
T00581 FAM160A2 NM_032127 chr11 -7528 -7512 - 6.5 6.1 *->ttac.caacctcactgc<-* ttac caac tc++tg+ TTACcCAACTTCTTTGA
T00581 HIPK1 NM_152696 chr1 6398 6414 - 6.5 5.8 *->ttac.caacctcactgc<-* tt+c caac+tcact + TTGCtCAACATCACTAA
T00581 SBNO2 NM_014963 chr19 2482 2498 + 6.5 6.1 *->ttac.caacctcactgc<-* t++c+caacctc+ct c TGGCgCAACCTCTCTCC
T00581 DDX17 NM_001098505 chr22 -1384 -1368 + 6.5 6 *->ttac.caacctcactgc<-* tta++caa+c cactgc TTATgCAATCCCACTGC
T00581 HMG20B NM_006339 chr19 -6818 -6802 - 6.5 5.9 *->ttac.caacctcactgc<-* ttac caac tc+ tgc TTACtCAACTTCTGTGC
T00581 BANP NM_001173540 chr16 6560 6576 - 6.5 5.8 *->ttac.caacctcactgc<-* tt+c caa+ctca g+ TTTCtCAATCTCAGGGA
T00581 FAM160A2 NM_001098794 chr11 -7528 -7512 - 6.5 6.1 *->ttac.caacctcactgc<-* ttac caac tc++tg+ TTACcCAACTTCTTTGA
T00581 PLK4 NM_014264 chr4 -8912 -8896 - 6.5 5.9 *->ttac.caacctcactgc<-* t++++caa+ctcactgc TGGTgCAATCTCACTGC
T00581 FAM120AOS NM_198841 chr9 -8424 -8408 - 6.5 6 *->ttac.caacctcactgc<-* tt+c+caa+ctc++t TTTCgCAATCTCTTTAG
T00581 DDX17 NM_030881 chr22 -1384 -1368 + 6.5 6 *->ttac.caacctcactgc<-* tta++caa+c cactgc TTATgCAATCCCACTGC
T00581 SERPINI1 NM_005025 chr3 -7889 -7873 + 6.5 5.8 *->ttac.caacctcactgc<-* ttac caa+ tc++tgc TTACaCAATTTCTTTGC
T00581 ATP6V0A1 NM_001130021 chr17 -3573 -3557 - 6.5 5.8 *->ttac.caacctcactgc<-* tt+c+c acctcact c TTGCgCCACCTCACTCC
T00581 PLAGL1 NM_001080952 chr6 9947 9963 + 6.5 6.1 *->ttac.caacctcactgc<-* tt+c +aa+ctc++tg+ TTTCcTAATCTCTTTGA
T00581 ZNF711 NM_021998 chrX -1965 -1949 - 6.5 5.8 *->ttac.caacctcactgc<-* ttac +aac+tca+t c TTACcTAACATCATTAC
T00581 SERPINI1 NM_001122752 chr3 -7810 -7794 + 6.5 5.8 *->ttac.caacctcactgc<-* ttac caa+ tc++tgc TTACaCAATTTCTTTGC
T00581 PHKG2 NM_001172432 chr16 -4973 -4957 - 6.5 5.9 *->ttac.caacctcactgc<-* t++++caa+ctcactgc TGGTgCAATCTCACTGC
T00581 SNORD94 NR_004378 chr2 -7491 -7475 - 6.5 5.8 *->ttac.caacctcactgc<-* tt++ caac+tcactgc TTGTaCAACATCACTGC
T00581 RBP1 NM_001130993 chr3 -1305 -1289 + 6.5 5.9 *->ttac.caacctcactgc<-* tt+c +aa+ctc+ tgc TTTCtTAATCTCTGTGC
T00581 ATP6V0A1 NM_001130020 chr17 -3573 -3557 - 6.5 5.8 *->ttac.caacctcactgc<-* tt+c+c acctcact c TTGCgCCACCTCACTCC
T00581 ATG9A NM_001077198 chr2 -5790 -5774 - 6.5 6 *->ttac.caacctcactgc<-* tt+c caac+tcac+ + TTTCcCAACATCACCCA
T00581 PLAGL1 NM_001080954 chr6 9947 9963 + 6.5 6.1 *->ttac.caacctcactgc<-* tt+c +aa+ctc++tg+ TTTCcTAATCTCTTTGA
T00581 UBAP1 NR_033243 chr9 -2262 -2246 + 6.5 6.1 *->ttac.caacctcactgc<-* t++c+caacctcac+ c TGGCgCAACCTCACCTC
T00581 OR1Q1 NM_012364 chr9 -5003 -4987 - 6.5 5.8 *->ttac.caacctcactgc<-* tt++ caacctcactg+ TTGTcCAACCTCACTGA
T00581 BANP NM_001173539 chr16 6560 6576 - 6.5 5.8 *->ttac.caacctcactgc<-* tt+c caa+ctca g+ TTTCtCAATCTCAGGGA
T00581 KIAA0319 NM_001168376 chr6 497 513 - 6.5 6 *->ttac.caacctcactgc<-* tt+c caacctcac + TTTCcCAACCTCACGAA
T00581 ABCA8 NM_007168 chr17 -9198 -9182 + 6.5 5.9 *->ttac.caacctcactgc<-* tt+c caa+ctca+t + TTTCtCAATCTCATTCA
T00581 SLC22A6 NM_153276 chr11 -2174 -2158 - 6.5 6 *->ttac.caacctcactgc<-* tt+c caa+ctca + c TTTCcCAATCTCAGCAC
T00581 CD34 NM_001773 chr1 -3089 -3073 - 6.5 6 *->ttac.caacctcactgc<-* ttac caa+ctca t c TTACtCAATCTCAGTTC
T00581 LANCL2 NM_018697 chr7 -3874 -3858 - 6.5 5.9 *->ttac.caacctcactgc<-* tt+c c acctcactgc TTTCaCCACCTCACTGC
T00581 PGM2L1 NM_173582 chr11 -4521 -4505 - 6.5 5.8 *->ttac.caacctcactgc<-* tt+c+c acctcact c TTGCgCCACCTCACTCC
T00581 RBP1 NM_002899 chr3 -1305 -1289 + 6.5 5.9 *->ttac.caacctcactgc<-* tt+c +aa+ctc+ tgc TTTCtTAATCTCTGTGC
T00581 TRAF6 NM_145803 chr11 627 643 - 6.5 6.1 *->ttac.caacctcactgc<-* ttac caacctc ct c TTACtCAACCTCGCTCC
T00581 FAM71D NM_173526 chr14 -5973 -5957 - 6.5 5.9 *->ttac.caacctcactgc<-* tt+c +aa+ctc+ tgc TTTCtTAATCTCTGTGC
T00581 SNORD115-43 NR_003358 chr15 -8101 -8085 - 6.5 5.9 *->ttac.caacctcactgc<-* t+ac caacctca+tg+ TGACcCAACCTCATTGA
T00581 SNORD115-43 NR_003358 chr15 -2822 -2806 - 6.5 5.9 *->ttac.caacctcactgc<-* t+ac caacctca+tg+ TGACcCAACCTCATTGA
T00581 SNORD115-39 NR_003354 chr15 -8483 -8467 - 6.5 5.9 *->ttac.caacctcactgc<-* t+ac caacctca+tg+ TGACcCAACCTCATTGA
T00581 SNORD115-38 NR_003353 chr15 -6575 -6559 - 6.5 5.9 *->ttac.caacctcactgc<-* t+ac caacctca+tg+ TGACcCAACCTCATTGA
T00581 SNORD115-37 NR_003352 chr15 -4723 -4707 - 6.5 5.9 *->ttac.caacctcactgc<-* t+ac caacctca+tg+ TGACcCAACCTCATTGA
T00581 SNORD115-36 NR_003351 chr15 -8101 -8085 - 6.5 5.9 *->ttac.caacctcactgc<-* t+ac caacctca+tg+ TGACcCAACCTCATTGA
T00581 SNORD115-36 NR_003351 chr15 -2822 -2806 - 6.5 5.9 *->ttac.caacctcactgc<-* t+ac caacctca+tg+ TGACcCAACCTCATTGA
T00581 SNORD115-35 NR_003350 chr15 -6263 -6247 - 6.5 5.9 *->ttac.caacctcactgc<-* t+ac caacctca+tg+ TGACcCAACCTCATTGA
T00581 SNORD115-35 NR_003350 chr15 -984 -968 - 6.5 5.9 *->ttac.caacctcactgc<-* t+ac caacctca+tg+ TGACcCAACCTCATTGA
T00581 SNORD115-34 NR_003349 chr15 -4403 -4387 - 6.5 5.9 *->ttac.caacctcactgc<-* t+ac caacctca+tg+ TGACcCAACCTCATTGA
T00581 SNORD115-33 NR_003348 chr15 -2854 -2838 - 6.5 5.9 *->ttac.caacctcactgc<-* t+ac caacctca+tg+ TGACcCAACCTCATTGA
T00581 SNORD115-32 NR_003347 chr15 -983 -967 - 6.5 5.9 *->ttac.caacctcactgc<-* t+ac caacctca+tg+ TGACcCAACCTCATTGA
T00581 SNORD115-29 NR_003344 chr15 -8101 -8085 - 6.5 5.9 *->ttac.caacctcactgc<-* t+ac caacctca+tg+ TGACcCAACCTCATTGA
T00581 SNORD115-29 NR_003344 chr15 -2822 -2806 - 6.5 5.9 *->ttac.caacctcactgc<-* t+ac caacctca+tg+ TGACcCAACCTCATTGA
T00581 ARF6 NM_001663 chr14 -9670 -9654 - 6.5 5.9 *->ttac.caacctcactgc<-* t++++caa+ctcactgc TGGTgCAATCTCACTGC
T00581 PER1 NM_002616 chr17 -4692 -4676 - 6.5 6 *->ttac.caacctcactgc<-* ttac++aacc c ctgc TTACgTAACCCCCCTGC
T00581 MYCBP2 NM_015057 chr13 -8258 -8242 + 6.5 5.9 *->ttac.caacctcactgc<-* tt+c caa+ctc++t c TTTCcCAATCTCTTTCC
T00581 PHKG2 NM_000294 chr16 -4973 -4957 - 6.5 5.9 *->ttac.caacctcactgc<-* t++++caa+ctcactgc TGGTgCAATCTCACTGC
T00581 MAP3K3 NM_203351 chr17 -7258 -7242 - 6.5 5.9 *->ttac.caacctcactgc<-* t++++caa+ctcactgc TGGTgCAATCTCACTGC
T00581 TAS2R41 NM_176883 chr7 -2645 -2629 - 6.5 5.8 *->ttac.caacctcactgc<-* tt+c caacctca+t + TTTCcCAACCTCATTTA
T00581 FAM169B NM_182562 chr15 8653 8669 + 6.5 6 *->ttac.caacctcactgc<-* t++c+caa+ctc c gc TGTCgCAATCTCCCGGC
T00581 PLAGL1 NM_001080953 chr6 9947 9963 + 6.5 6.1 *->ttac.caacctcactgc<-* tt+c +aa+ctc++tg+ TTTCcTAATCTCTTTGA
T00581 HHLA3 NR_027404 chr1 4387 4403 - 6.5 5.9 *->ttac.caacctcactgc<-* t++++caa+ctcactgc TGGTgCAATCTCACTGC
T00581 MRPL22 NM_001014990 chr5 7430 7446 - 6.5 5.7 *->ttac.caacctcactgc<-* ttac++aa++tca+ g TTACgTAATATCATGGG
T00581 UBAP1 NM_001171202 chr9 -2262 -2246 + 6.5 6.1 *->ttac.caacctcactgc<-* t++c+caacctcac+ c TGGCgCAACCTCACCTC
T00581 SPRR2B NM_001017418 chr1 -3689 -3673 - 6.5 6.1 *->ttac.caacctcactgc<-* t+ac+c acctcactgc TGACgCCACCTCACTGC
T00581 HIPK1 NM_198268 chr1 6398 6414 - 6.5 5.8 *->ttac.caacctcactgc<-* tt+c caac+tcact + TTGCtCAACATCACTAA
T00581 CKM NM_001824 chr19 2124 2140 + 6.5 6 *->ttac.caacctcactgc<-* tt+c +aacctc+ tgc TTGCtTAACCTCTGTGC
T00581 PPP2R2B NM_181674 chr5 -8137 -8121 + 6.5 5.8 *->ttac.caacctcactgc<-* tt+c caacctca + c TTTCtCAACCTCAGCCC
T00581 SELL NR_029467 chr1 -3735 -3719 - 6.5 5.7 *->ttac.caacctcactgc<-* tt+c +aacctc++tg+ TTTCtTAACCTCTTTGA
T00581 MIR653 NR_030388 chr7 -9899 -9883 - 6.5 6 *->ttac.caacctcactgc<-* tt+++caa+ tca+tg+ TTTTgCAATTTCATTGA
T00581 MIR489 NR_030164 chr7 -8735 -8719 - 6.5 6 *->ttac.caacctcactgc<-* tt+++caa+ tca+tg+ TTTTgCAATTTCATTGA
T00581 CD34 NM_001025109 chr1 -3089 -3073 - 6.5 6 *->ttac.caacctcactgc<-* ttac caa+ctca t c TTACtCAATCTCAGTTC
T00581 UBAP1 NM_001171201 chr9 -2262 -2246 + 6.5 6.1 *->ttac.caacctcactgc<-* t++c+caacctcac+ c TGGCgCAACCTCACCTC
T00581 RIOK2 NM_001159749 chr5 -1938 -1922 - 6.5 5.8 *->ttac.caacctcactgc<-* tt+c caac+tcact + TTGCtCAACATCACTAA
T00581 KIAA0319 NM_001168374 chr6 631 647 - 6.5 6 *->ttac.caacctcactgc<-* tt+c caacctcac + TTTCcCAACCTCACGAA
T00581 UBAP1 NM_001171203 chr9 -2262 -2246 + 6.5 6.1 *->ttac.caacctcactgc<-* t++c+caacctcac+ c TGGCgCAACCTCACCTC
T00581 UBAP1 NM_001171204 chr9 -2262 -2246 + 6.5 6.1 *->ttac.caacctcactgc<-* t++c+caacctcac+ c TGGCgCAACCTCACCTC
T00581 PAX3 NM_181457 chr2 -9556 -9540 - 6.4 6.3 *->ttac.caacctcactgc<-* tt+c caac+tc+c+ c TTTCcCAACATCTCCCC
T00581 CLCN3 NM_173872 chr4 315 331 + 6.4 6.4 *->ttac.caacctcactgc<-* tt+c++aacctc+ +g TTTCgTAACCTCTGCGG
T00581 PAX3 NM_181461 chr2 -9556 -9540 - 6.4 6.3 *->ttac.caacctcactgc<-* tt+c caac+tc+c+ c TTTCcCAACATCTCCCC
T00581 PAX3 NM_181460 chr2 -9556 -9540 - 6.4 6.3 *->ttac.caacctcactgc<-* tt+c caac+tc+c+ c TTTCcCAACATCTCCCC
T00581 PAX3 NM_181459 chr2 -9556 -9540 - 6.4 6.3 *->ttac.caacctcactgc<-* tt+c caac+tc+c+ c TTTCcCAACATCTCCCC
T00581 PAX3 NM_181458 chr2 -9556 -9540 - 6.4 6.3 *->ttac.caacctcactgc<-* tt+c caac+tc+c+ c TTTCcCAACATCTCCCC
T00581 DOCK4 NM_014705 chr7 -8303 -8287 - 6.4 6.5 *->ttac.caacctcactgc<-* tt+c caacctc ct c TTTCcCAACCTCCCTTC
T00581 PPP2R1B NM_181699 chr11 -9402 -9386 - 6.4 6.2 *->ttac.caacctcactgc<-* tt+c +aacctc++tg+ TTTCaTAACCTCTTTGA
T00581 SLC4A8 NM_001039960 chr12 -2663 -2647 + 6.4 6.4 *->ttac.caacctcactgc<-* tt+c +aac tcactg+ TTGCtTAACTTCACTGA
T00581 NRG3 NM_001010848 chr10 -9077 -9061 - 6.4 6.5 *->ttac.caacctcactgc<-* t++c caa++tca+tgc TGTCtCAATATCATTGC
T00581 NRG3 NM_001165972 chr10 -9077 -9061 - 6.4 6.5 *->ttac.caacctcactgc<-* t++c caa++tca+tgc TGTCtCAATATCATTGC
T00581 GNPNAT1 NM_198066 chr14 -887 -871 - 6.4 6.2 *->ttac.caacctcactgc<-* tta+++aac+tc+ctg+ TTATgTAACATCTCTGA
T00581 CLCA4 NR_024602 chr1 -7758 -7742 + 6.4 6.2 *->ttac.caacctcactgc<-* ttac +aa++tc+ctg+ TTACtTAATATCTCTGA
T00581 USF1 NM_007122 chr1 -4023 -4007 - 6.4 6.2 *->ttac.caacctcactgc<-* tt+c +aa+ctc+ctg+ TTGCtTAATCTCTCTGA
T00581 SERPINB7 NM_001040147 chr18 -8709 -8693 - 6.4 6.2 *->ttac.caacctcactgc<-* tt+c +aa+ctc+ctg+ TTGCtTAATCTCTCTGA
T00581 BAALC NM_001024372 chr8 -3225 -3209 - 6.4 6.5 *->ttac.caacctcactgc<-* ttac++aac+ ca+tg+ TTACgTAACACCATTGA
T00581 SLCO5A1 NM_001146008 chr8 -3082 -3066 - 6.4 6.2 *->ttac.caacctcactgc<-* ttac +aacctc+ct c TTACtTAACCTCTCTAC
T00581 SLCO5A1 NM_001146009 chr8 -3303 -3287 - 6.4 6.2 *->ttac.caacctcactgc<-* ttac +aacctc+ct c TTACtTAACCTCTCTAC
T00581 RPS20 NM_001146227 chr8 -4113 -4097 + 6.4 6.4 *->ttac.caacctcactgc<-* tt+c caa+ctca + c TTTCtCAATCTCAGCAC
T00581 RPTOR NM_001163034 chr17 -9200 -9184 - 6.4 6.2 *->ttac.caacctcactgc<-* ttac +aac+tca tg+ TTACaTAACATCAGTGA
T00581 CAND1 NM_018448 chr12 -3221 -3205 - 6.4 6.4 *->ttac.caacctcactgc<-* tt+c caac+tcac+ + TTTCtCAACATCACCCA
T00581 MECP2 NM_004992 chrX -2154 -2138 - 6.4 6.3 *->ttac.caacctcactgc<-* ttac caac+tc+c+ c TTACtCAACATCTCCAC
T00581 PLAGL2 NM_002657 chr20 2437 2453 + 6.4 6.3 *->ttac.caacctcactgc<-* tt+c caac+tc+c+ c TTTCcCAACATCTCCCC
T00581 SUZ12 NM_015355 chr17 -5100 -5084 + 6.4 6.2 *->ttac.caacctcactgc<-* ttac +aa+ctc++tg+ TTACtTAATCTCTTTGA
T00581 MED13L NM_015335 chr12 -3627 -3611 + 6.4 6.2 *->ttac.caacctcactgc<-* ttac caacctcact TTACtCAACCTCACTCG
T00581 KRT35 NM_002280 chr17 -6634 -6618 - 6.4 6.2 *->ttac.caacctcactgc<-* tt+c caacctca+ c TTTCaCAACCTCATGCC
T00581 RUSC1 NM_001105205 chr1 -6607 -6591 + 6.4 6.4 *->ttac.caacctcactgc<-* tt+c +aa+ctc ctg+ TTTCcTAATCTCCCTGA
T00581 RUSC1 NM_001105204 chr1 -3519 -3503 + 6.4 6.4 *->ttac.caacctcactgc<-* tt+c +aa+ctc ctg+ TTTCcTAATCTCCCTGA
T00581 FOXJ3 NM_014947 chr1 -9665 -9649 + 6.4 6.2 *->ttac.caacctcactgc<-* tt+c +aa+ctc+ctg+ TTGCtTAATCTCTCTGA
T00581 PAFAH2 NM_000437 chr1 860 876 - 6.4 6.2 *->ttac.caacctcactgc<-* tt+c caa+ctca++ c TTGCtCAATCTCATCCC
T00581 RAB30 NM_014488 chr11 5980 5996 - 6.4 6.2 *->ttac.caacctcactgc<-* ttac +aa+ctc++tg+ TTACtTAATCTCTTTGA
T00581 CLCN3 NM_001829 chr4 315 331 + 6.4 6.4 *->ttac.caacctcactgc<-* tt+c++aacctc+ +g TTTCgTAACCTCTGCGG
T00581 BMP4 NM_130850 chr14 -8838 -8822 - 6.4 6.2 *->ttac.caacctcactgc<-* ttac +aacctc+ct c TTACtTAACCTCTCTAC
T00581 NR1H3 NM_001130102 chr11 9715 9731 + 6.4 6.2 *->ttac.caacctcactgc<-* ttac +aa+ctc++tg+ TTACtTAATCTCTTTGA
T00581 NR1H3 NM_001130101 chr11 667 683 + 6.4 6.2 *->ttac.caacctcactgc<-* ttac +aa+ctc++tg+ TTACtTAATCTCTTTGA
T00581 IKZF2 NM_016260 chr2 -9419 -9403 - 6.4 6.4 *->ttac.caacctcactgc<-* tt+c caac+ c+ctgc TTTCtCAACAACTCTGC
T00581 ESR2 NM_001437 chr14 -7336 -7320 + 6.4 6.3 *->ttac.caacctcactgc<-* tt+c caac tc++tg+ TTTCcCAACTTCTTTGA
T00581 SNX15 NM_013306 chr11 -6273 -6257 - 6.4 6.5 *->ttac.caacctcactgc<-* ttac +aacctc+ tg+ TTACcTAACCTCTGTGA
T00581 UMODL1 NM_173568 chr21 -9121 -9105 + 6.4 6.4 *->ttac.caacctcactgc<-* tt+c caac+tcac+ + TTTCtCAACATCACCCA
T00581 CYP4F11 NM_021187 chr19 -5361 -5345 - 6.4 6.4 *->ttac.caacctcactgc<-* tt+c caa+ctca + c TTTCtCAATCTCAGCAC
T00581 TCEB2 NM_007108 chr16 -5255 -5239 + 6.4 6.4 *->ttac.caacctcactgc<-* ttac +aacctc+ctg TTACcTAACCTCTCTGG
T00581 TXNDC9 NM_005783 chr2 -778 -762 - 6.4 6.2 *->ttac.caacctcactgc<-* tt+c+c acctcac+ c TTTCgCCACCTCACCCC
T00581 RFX3 NM_134428 chr9 -6021 -6005 - 6.4 6.3 *->ttac.caacctcactgc<-* tt+c +aa+ tcactg+ TTTCtTAATTTCACTGA
T00581 OTUD6A NM_207320 chrX -3138 -3122 + 6.4 6.5 *->ttac.caacctcactgc<-* ttac caa+ctc++t c TTACaCAATCTCTTTCC
T00581 PPP2R1B NM_001177563 chr11 -9402 -9386 - 6.4 6.2 *->ttac.caacctcactgc<-* tt+c +aacctc++tg+ TTTCaTAACCTCTTTGA
T00581 POFUT1 NM_172236 chr20 -2602 -2586 + 6.4 6.3 *->ttac.caacctcactgc<-* tt+c caac+tc+c+ c TTTCcCAACATCTCCCC
T00581 RALGPS2 NM_152663 chr1 9053 9069 - 6.4 6.4 *->ttac.caacctcactgc<-* tt+c +aac+tc +tgc TTTCtTAACATCCTTGC
T00581 SLC26A2 NM_000112 chr5 -8372 -8356 - 6.4 6.4 *->ttac.caacctcactgc<-* ttac aa++tcactgc TTACcAAATATCACTGC
T00581 MYO7B NM_001080527 chr2 -3718 -3702 + 6.4 6.2 *->ttac.caacctcactgc<-* tt+c +aacctc++tg+ TTTCaTAACCTCTTTGA
T00581 OR7A5 NM_017506 chr19 -5900 -5884 + 6.4 6.4 *->ttac.caacctcactgc<-* tt+c caa+ctca + c TTTCtCAATCTCAGCAC
T00581 C17orf107 NM_001145536 chr17 -6438 -6422 + 6.4 6.2 *->ttac.caacctcactgc<-* tt+c +aacctc+ct c TTTCcTAACCTCTCTCC
T00581 USF1 NM_207005 chr1 -4023 -4007 - 6.4 6.2 *->ttac.caacctcactgc<-* tt+c +aa+ctc+ctg+ TTGCtTAATCTCTCTGA
T00581 SUB1 NM_006713 chr5 1257 1273 - 6.4 6.3 *->ttac.caacctcactgc<-* tt+++caacctca++ c TTTTgCAACCTCATCTC
T00581 RALB NM_002881 chr2 1036 1052 + 6.4 6.1 *->ttac.caacctcactgc<-* tt+c +aacctca+t c TTTCcTAACCTCATTTC
T00581 TTC19 NM_017775 chr17 -2959 -2943 - 6.4 6.5 *->ttac.caacctcactgc<-* tt+c+caa+c cac+ c TTGCgCAATCACACCTC
T00581 SHISA9 NM_001145205 chr16 -4525 -4509 - 6.4 6.4 *->ttac.caacctcactgc<-* tt+c caa+ctca + c TTTCtCAATCTCAGCAC
T00581 SHISA9 NM_001145204 chr16 -4525 -4509 - 6.4 6.4 *->ttac.caacctcactgc<-* tt+c caa+ctca + c TTTCtCAATCTCAGCAC
T00581 NR1H3 NM_005693 chr11 667 683 + 6.4 6.2 *->ttac.caacctcactgc<-* ttac +aa+ctc++tg+ TTACtTAATCTCTTTGA
T00581 ICAM2 NM_001099786 chr17 -4554 -4538 + 6.4 6.2 *->ttac.caacctcactgc<-* tt++++aacctc+ctg+ TTGTgTAACCTCTCTGA
T00581 TJP2 NM_001170416 chr9 -81 -65 + 6.4 6.3 *->ttac.caacctcactgc<-* ttac++aacc ca+ g+ TTACgTAACCACATGGA
T00581 TJP2 NM_001170415 chr9 70 86 + 6.4 6.3 *->ttac.caacctcactgc<-* ttac++aacc ca+ g+ TTACgTAACCACATGGA
T00581 CCDC85A NM_001080433 chr2 -3428 -3412 - 6.4 6.1 *->ttac.caacctcactgc<-* tt+c caacctc ct c TTTCaCAACCTCCCTAC
T00581 NCSTN NM_015331 chr1 -2211 -2195 + 6.4 6.5 *->ttac.caacctcactgc<-* tt+c caac+tc+ tg+ TTGCcCAACATCTGTGA
T00581 SSX2IP NM_014021 chr1 -3508 -3492 + 6.4 6.3 *->ttac.caacctcactgc<-* tt+c aa+ctcactgc TTTCaAAATCTCACTGC
T00581 TCEB2 NM_207013 chr16 -5255 -5239 + 6.4 6.4 *->ttac.caacctcactgc<-* ttac +aacctc+ctg TTACcTAACCTCTCTGG
T00581 CBFA2T2 NM_005093 chr20 -172 -156 + 6.4 6.3 *->ttac.caacctcactgc<-* tt+c caa++tc +tgc TTGCaCAATATCCTTGC
T00581 SPOPL NM_001001664 chr2 -9420 -9404 - 6.4 6.3 *->ttac.caacctcactgc<-* tt+c caa+ctca t c TTTCtCAATCTCAGTTC
T00581 SLCO5A1 NM_030958 chr8 -1408 -1392 - 6.4 6.2 *->ttac.caacctcactgc<-* ttac +aacctc+ct c TTACtTAACCTCTCTAC
T00581 EOMES NM_005442 chr3 -8169 -8153 + 6.4 6.2 *->ttac.caacctcactgc<-* tt+c+caa+c cac+ c TTTCgCAATCCCACCCC
T00581 POU2F1 NM_002697 chr1 8396 8412 - 6.4 6.4 *->ttac.caacctcactgc<-* tt+c caac+tc ct c TTTCcCAACATCCCTAC
T00581 ZNHIT3 NM_004773 chr17 -7069 -7053 + 6.4 6.2 *->ttac.caacctcactgc<-* tt+c caa+ct actg+ TTTCtCAATCTTACTGA
T00581 CUBN NM_001081 chr10 -3531 -3515 - 6.4 6.4 *->ttac.caacctcactgc<-* ttac +aac tca tgc TTACaTAACTTCAGTGC
T00581 AKNA NM_030767 chr9 -311 -295 - 6.4 6.2 *->ttac.caacctcactgc<-* tt++++aacctc+ctg+ TTGTgTAACCTCTCTGA
T00581 SSX2IP NM_001166417 chr1 -3597 -3581 + 6.4 6.3 *->ttac.caacctcactgc<-* tt+c aa+ctcactgc TTTCaAAATCTCACTGC
T00581 C3orf62 NM_198562 chr3 -3445 -3429 - 6.4 6.5 *->ttac.caacctcactgc<-* t++c+caa+ctcact + TGGCgCAATCTCACTCA
T00581 MSRB2 NM_012228 chr10 -7234 -7218 - 6.4 6.1 *->ttac.caacctcactgc<-* tt+c caacctca + c TTTCaCAACCTCAGCAC
T00581 PPP2R1B NM_002716 chr11 -9402 -9386 - 6.4 6.2 *->ttac.caacctcactgc<-* tt+c +aacctc++tg+ TTTCaTAACCTCTTTGA
T00581 JAKMIP1 NM_144720 chr4 9670 9686 - 6.4 6.2 *->ttac.caacctcactgc<-* t+a++caacctc+ctgc TGATgCAACCTCTCTGC
T00581 SMYD3 NM_022743 chr1 6788 6804 - 6.4 6.2 *->ttac.caacctcactgc<-* ttac caa++tc +tg+ TTACcCAATATCCTTGA
T00581 ATP6V0A1 NM_005177 chr17 -1843 -1827 - 6.4 6.3 *->ttac.caacctcactgc<-* ttac caa++tca+t c TTACaCAATATCATTTC
T00581 CYCS NM_018947 chr7 1218 1234 + 6.4 6.4 *->ttac.caacctcactgc<-* tt+c caac+tcac+ + TTTCtCAACATCACCCA
T00581 SLC7A14 NM_020949 chr3 -696 -680 - 6.4 6.3 *->ttac.caacctcactgc<-* tt+c caa+ctca+ c TTTCtCAATCTCATGAC
T00581 IKZF2 NM_001079526 chr2 -8144 -8128 - 6.4 6.4 *->ttac.caacctcactgc<-* tt+c caac+ c+ctgc TTTCtCAACAACTCTGC
T00581 JAKMIP1 NM_001099433 chr4 9670 9686 - 6.4 6.2 *->ttac.caacctcactgc<-* t+a++caacctc+ctgc TGATgCAACCTCTCTGC
T00581 SNX15 NM_147777 chr11 -6273 -6257 - 6.4 6.5 *->ttac.caacctcactgc<-* ttac +aacctc+ tg+ TTACcTAACCTCTGTGA
T00581 CUL1 NM_003592 chr7 -2668 -2652 + 6.4 6.2 *->ttac.caacctcactgc<-* tt+c +aac+tc+ctg+ TTGCcTAACATCTCTGA
T00581 IRGQ NM_001007561 chr19 -2513 -2497 + 6.4 6.2 *->ttac.caacctcactgc<-* tt+c +aacctc++tg+ TTGCcTAACCTCTTTGA
T00581 BIRC5 NM_001012271 chr17 -982 -966 - 6.4 6.4 *->ttac.caacctcactgc<-* tt+++caacctc+c+ c TTTTgCAACCTCTCCCC
T00581 BIRC5 NM_001012270 chr17 -982 -966 - 6.4 6.4 *->ttac.caacctcactgc<-* tt+++caacctc+c+ c TTTTgCAACCTCTCCCC
T00581 FBXO48 NM_001024680 chr2 -3000 -2984 - 6.4 6.4 *->ttac.caacctcactgc<-* tt+c+caa+ tca tg+ TTTCgCAATTTCAATGA
T00581 LOC100329135 NR_033260 chrX -1876 -1860 - 6.4 6.2 *->ttac.caacctcactgc<-* tt+c +aac+tcac+ c TTTCcTAACATCACCAC
T00581 SSX2IP NM_001166295 chr1 -3597 -3581 + 6.4 6.3 *->ttac.caacctcactgc<-* tt+c aa+ctcactgc TTTCaAAATCTCACTGC
T00581 SSX2IP NM_001166294 chr1 -3508 -3492 + 6.4 6.3 *->ttac.caacctcactgc<-* tt+c aa+ctcactgc TTTCaAAATCTCACTGC
T00581 SSX2IP NM_001166293 chr1 -3508 -3492 + 6.4 6.3 *->ttac.caacctcactgc<-* tt+c aa+ctcactgc TTTCaAAATCTCACTGC
T00581 OR10H4 NM_001004465 chr19 -8796 -8780 - 6.4 6.4 *->ttac.caacctcactgc<-* tt+c caa+ctca + c TTTCtCAATCTCAGCAC
T00581 OR7A10 NM_001005190 chr19 -3866 -3850 + 6.4 6.4 *->ttac.caacctcactgc<-* tt+c caa+ctca + c TTTCtCAATCTCAGCAC
T00581 OR5T2 NM_001004746 chr11 -2592 -2576 + 6.4 6.1 *->ttac.caacctcactgc<-* tt++++aa++tca+tg+ TTTTgTAATATCATTGA
T00581 CBFA2T2 NM_001039709 chr20 -172 -156 + 6.4 6.3 *->ttac.caacctcactgc<-* tt+c caa++tc +tgc TTGCaCAATATCCTTGC
T00581 OR51G1 NM_001005237 chr11 -8474 -8458 + 6.4 6.3 *->ttac.caacctcactgc<-* tt+c caa+ tc+ctg+ TTTCtCAATTTCTCTGA
T00581 UMODL1 NM_001004416 chr21 -9121 -9105 + 6.4 6.4 *->ttac.caacctcactgc<-* tt+c caac+tcac+ + TTTCtCAACATCACCCA
T00581 GORASP2 NM_015530 chr2 -768 -752 + 6.4 6.3 *->ttac.caacctcactgc<-* t+ac+caac+tca t c TGACgCAACATCAGTCC
T00581 PAX3 NM_000438 chr2 -9556 -9540 - 6.4 6.3 *->ttac.caacctcactgc<-* tt+c caac+tc+c+ c TTTCcCAACATCTCCCC
T00581 SORBS3 NM_001018003 chr8 -5903 -5887 - 6.4 6.4 *->ttac.caacctcactgc<-* ttac caacctc+++ c TTACtCAACCTCTTCAC
T00581 ICAM2 NM_001099789 chr17 -4554 -4538 + 6.4 6.2 *->ttac.caacctcactgc<-* tt++++aacctc+ctg+ TTGTgTAACCTCTCTGA
T00581 PCSK1 NM_001177875 chr5 -1716 -1700 + 6.4 6.3 *->ttac.caacctcactgc<-* tt+c caacctca t + TTTCtCAACCTCAGTAA
T00581 OR8K1 NM_001002907 chr11 -1565 -1549 - 6.4 6.2 *->ttac.caacctcactgc<-* tta++caa++tcact + TTATgCAATATCACTAA
T00581 C1orf150 NM_145278 chr1 -3612 -3596 - 6.4 6.5 *->ttac.caacctcactgc<-* tt+c +aac+tca+t c TTTCtTAACATCATTAC
T00581 AWAT2 NM_001002254 chrX -9430 -9414 + 6.4 6.5 *->ttac.caacctcactgc<-* ttac caa+ctc++t c TTACaCAATCTCTTTCC
T00581 CYP4F11 NM_001128932 chr19 -5361 -5345 - 6.4 6.4 *->ttac.caacctcactgc<-* tt+c caa+ctca + c TTTCtCAATCTCAGCAC
T00581 IWS1 NM_017969 chr2 -5588 -5572 + 6.4 6.2 *->ttac.caacctcactgc<-* tt+c +aacctc++tg+ TTTCaTAACCTCTTTGA
T00581 LAMC1 NM_002293 chr1 -3864 -3848 + 6.4 6.2 *->ttac.caacctcactgc<-* ttac +aa+ctc++tg+ TTACtTAATCTCTTTGA
T00581 FABP5 NM_001444 chr8 -2508 -2492 - 6.4 6.2 *->ttac.caacctcactgc<-* ttac +aa++tc+ctg+ TTACtTAATATCTCTGA
T00581 MYO1A NM_005379 chr12 -752 -736 - 6.4 6.2 *->ttac.caacctcactgc<-* tt++++aacctc+ctg+ TTGTgTAACCTCTCTGA
T00581 FANK1 NM_145235 chr10 -8704 -8688 - 6.4 6.2 *->ttac.caacctcactgc<-* ttac +aa+ctcact + TTACcTAATCTCACTAA
T00581 OR52A5 NM_001005160 chr11 -3720 -3704 + 6.4 6.4 *->ttac.caacctcactgc<-* tt+c caa+ctca + c TTTCtCAATCTCAGCAC
T00581 LOC407835 NR_002144 chr7 -8460 -8444 + 6.4 6.4 *->ttac.caacctcactgc<-* tt+c caac+tcac+ + TTTCtCAACATCACCCA
T00581 SNORD54 NR_002437 chr8 -4793 -4777 + 6.4 6.4 *->ttac.caacctcactgc<-* tt+c caa+ctca + c TTTCtCAATCTCAGCAC
T00581 RAB40AL NM_001031834 chrX -461 -445 + 6.4 6.4 *->ttac.caacctcactgc<-* ttac++aac+t +ctg+ TTACgTAACATTTCTGA
T00581 MID1 NM_000381 chrX -1220 -1204 + 6.4 6.4 *->ttac.caacctcactgc<-* tt+c caa+ctca + c TTTCtCAATCTCAGCAC
T00581 SLC22A3 NM_021977 chr6 -2870 -2854 + 6.4 6.4 *->ttac.caacctcactgc<-* tt+c caa++tcact + TTGCcCAATATCACTCA
T00581 IGSF9B NM_014987 chr11 -8558 -8542 + 6.4 6.3 *->ttac.caacctcactgc<-* tt+c++aacctc ct + TTGCgTAACCTCCCTAA
T00581 RFX3 NM_002919 chr9 -6021 -6005 - 6.4 6.3 *->ttac.caacctcactgc<-* tt+c +aa+ tcactg+ TTTCtTAATTTCACTGA
T00581 FLRT3 NM_013281 chr20 -2726 -2710 + 6.4 6.2 *->ttac.caacctcactgc<-* ttac +aa+ctc++tg+ TTACtTAATCTCTTTGA
T00581 KLHDC10 NM_014997 chr7 -5935 -5919 - 6.4 6.5 *->ttac.caacctcactgc<-* t++c+caa+ctcact + TGGCgCAATCTCACTCA
T00581 PAX3 NM_001127366 chr2 -9556 -9540 - 6.4 6.3 *->ttac.caacctcactgc<-* tt+c caac+tc+c+ c TTTCcCAACATCTCCCC
T00581 SLC8A3 NM_182936 chr14 -3118 -3102 + 6.4 6.5 *->ttac.caacctcactgc<-* tt+c caacc c ctgc TTTCcCAACCACCCTGC
T00581 BIRC5 NM_001168 chr17 -982 -966 - 6.4 6.4 *->ttac.caacctcactgc<-* tt+++caacctc+c+ c TTTTgCAACCTCTCCCC
T00581 RNF11 NM_014372 chr1 -5557 -5541 + 6.4 6.2 *->ttac.caacctcactgc<-* ttac +aa+ctc++tg+ TTACtTAATCTCTTTGA
T00581 DHX32 NM_018180 chr10 -6535 -6519 - 6.4 6.2 *->ttac.caacctcactgc<-* ttac +aa+ctcact + TTACcTAATCTCACTAA
T00581 TNFAIP8 NM_014350 chr5 -8553 -8537 - 6.4 6.5 *->ttac.caacctcactgc<-* tt+c caa+ tca tg+ TTTCtCAATTTCAGTGA
T00581 EIF5B NM_015904 chr2 -211 -195 - 6.4 6.2 *->ttac.caacctcactgc<-* tt+c+c acctcac+ c TTTCgCCACCTCACCCC
T00581 ACP2 NM_001131064 chr11 -9722 -9706 + 6.4 6.2 *->ttac.caacctcactgc<-* ttac +aa+ctc++tg+ TTACtTAATCTCTTTGA
T00581 ACP2 NM_001610 chr11 -9722 -9706 + 6.4 6.2 *->ttac.caacctcactgc<-* ttac +aa+ctc++tg+ TTACtTAATCTCTTTGA
T00581 TEKT3 NM_031898 chr17 5778 5794 + 6.4 6.5 *->ttac.caacctcactgc<-* tt+c caac tcact c TTGCaCAACTTCACTAC
T00581 DDB1 NM_001923 chr11 -9406 -9390 - 6.4 6.2 *->ttac.caacctcactgc<-* tt+c caa+ctca++g TTTCaCAATCTCATCGG
T00581 SLC4A8 NM_004858 chr12 -2663 -2647 + 6.4 6.4 *->ttac.caacctcactgc<-* tt+c +aac tcactg+ TTGCtTAACTTCACTGA
T00581 BAALC NM_024812 chr8 -3225 -3209 - 6.4 6.5 *->ttac.caacctcactgc<-* ttac++aac+ ca+tg+ TTACgTAACACCATTGA
T00581 PIGO NM_152850 chr9 -3291 -3275 + 6.4 6.1 *->ttac.caacctcactgc<-* tt+c caac tca+t c TTTCcCAACTTCATTCC
T00581 EHBP1 NM_001142615 chr2 4827 4843 + 6.4 6.1 *->ttac.caacctcactgc<-* tt+c caac+tca+t + TTTCtCAACATCATTAA
T00581 PPP1R3C NM_005398 chr10 -7937 -7921 - 6.4 6.4 *->ttac.caacctcactgc<-* tt+c caac+tca++ c TTGCtCAACATCATCAC
T00581 MPZL3 NM_198275 chr11 -9892 -9876 + 6.4 6.2 *->ttac.caacctcactgc<-* tt+c caa+ctca tgc TTTCaCAATCTCAATGC
T00581 POFUT1 NM_015352 chr20 -2602 -2586 + 6.4 6.3 *->ttac.caacctcactgc<-* tt+c caac+tc+c+ c TTTCcCAACATCTCCCC
T00581 RUSC1 NM_014328 chr1 -7097 -7081 + 6.4 6.4 *->ttac.caacctcactgc<-* tt+c +aa+ctc ctg+ TTTCcTAATCTCCCTGA
T00581 PAX3 NM_013942 chr2 -9556 -9540 - 6.4 6.3 *->ttac.caacctcactgc<-* tt+c caac+tc+c+ c TTTCcCAACATCTCCCC
T00581 SLC8A3 NM_001130417 chr14 -3113 -3097 + 6.4 6.5 *->ttac.caacctcactgc<-* tt+c caacc c ctgc TTTCcCAACCACCCTGC
T00581 NEK1 NM_012224 chr4 -8438 -8422 + 6.4 6.4 *->ttac.caacctcactgc<-* tt+c++aacctc+ +g TTTCgTAACCTCTGCGG
T00581 SLC22A11 NM_018484 chr11 -5535 -5519 - 6.4 6.2 *->ttac.caacctcactgc<-* tt+c caa++tca+ g+ TTGCcCAATATCATGGA
T00581 DOCK6 NM_020812 chr19 -3124 -3108 + 6.4 6.4 *->ttac.caacctcactgc<-* tt+c caac tc+ctg+ TTGCtCAACTTCTCTGA
T00581 CLCA4 NM_012128 chr1 -7758 -7742 + 6.4 6.2 *->ttac.caacctcactgc<-* ttac +aa++tc+ctg+ TTACtTAATATCTCTGA
T00581 RPTOR NM_020761 chr17 -9200 -9184 - 6.4 6.2 *->ttac.caacctcactgc<-* ttac +aac+tca tg+ TTACaTAACATCAGTGA
T00581 BMP4 NM_001202 chr14 -8838 -8822 - 6.4 6.2 *->ttac.caacctcactgc<-* ttac +aacctc+ct c TTACtTAACCTCTCTAC
T00581 CENPP NM_001012267 chr9 -9327 -9311 - 6.4 6.1 *->ttac.caacctcactgc<-* tt+c++aac+tca++ + TTGCgTAACATCATCAA
T00581 G0S2 NM_015714 chr1 -1748 -1732 - 6.4 6.3 *->ttac.caacctcactgc<-* tt+c caa++tc+ tg+ TTTCcCAATATCTGTGA
T00581 ICAM2 NM_001099788 chr17 -4554 -4538 + 6.4 6.2 *->ttac.caacctcactgc<-* tt++++aacctc+ctg+ TTGTgTAACCTCTCTGA
T00581 ICAM2 NM_001099787 chr17 -4554 -4538 + 6.4 6.2 *->ttac.caacctcactgc<-* tt++++aacctc+ctg+ TTGTgTAACCTCTCTGA
T00581 C9orf114 NM_016390 chr9 -4419 -4403 + 6.4 6.4 *->ttac.caacctcactgc<-* tt+c+c ac tcac+gc TTGCgCCACTTCACCGC
T00581 PCSK1 NM_000439 chr5 -594 -578 + 6.4 6.3 *->ttac.caacctcactgc<-* tt+c caacctca t + TTTCtCAACCTCAGTAA
T00581 ATP6V0A1 NM_001130021 chr17 -1843 -1827 - 6.4 6.3 *->ttac.caacctcactgc<-* ttac caa++tca+t c TTACaCAATATCATTTC
T00581 PDE6A NM_000440 chr5 -7587 -7571 - 6.4 6.4 *->ttac.caacctcactgc<-* ttac aa++tcactgc TTACcAAATATCACTGC
T00581 GTF3C4 NM_012204 chr9 -4480 -4464 - 6.4 6.4 *->ttac.caacctcactgc<-* ttac++ ac+tc+ctgc TTACgTCACATCTCTGC
T00581 GP6 NM_016363 chr19 -9604 -9588 + 6.4 6.4 *->ttac.caacctcactgc<-* tt+c caa+ctca + c TTTCtCAATCTCAGCAC
T00581 PPP2R1B NM_181700 chr11 -9402 -9386 - 6.4 6.2 *->ttac.caacctcactgc<-* tt+c +aacctc++tg+ TTTCaTAACCTCTTTGA
T00581 FLRT3 NM_198391 chr20 -2716 -2700 + 6.4 6.2 *->ttac.caacctcactgc<-* ttac +aa+ctc++tg+ TTACtTAATCTCTTTGA
T00581 ZNF79 NM_007135 chr9 -9210 -9194 - 6.4 6.5 *->ttac.caacctcactgc<-* tt+c++aacctc+++ + TTTCgTAACCTCTTCCA
T00581 RPL15 NM_002948 chr3 -9573 -9557 - 6.4 6.3 *->ttac.caacctcactgc<-* tt+++caac+tca t c TTTTgCAACATCAGTAC
T00581 RPS20 NM_001023 chr8 -4113 -4097 + 6.4 6.4 *->ttac.caacctcactgc<-* tt+c caa+ctca + c TTTCtCAATCTCAGCAC
T00581 PPP2R1B NM_001177562 chr11 -9402 -9386 - 6.4 6.2 *->ttac.caacctcactgc<-* tt+c +aacctc++tg+ TTTCaTAACCTCTTTGA
T00581 RUSC1 NM_001105203 chr1 -3519 -3503 + 6.4 6.4 *->ttac.caacctcactgc<-* tt+c +aa+ctc ctg+ TTTCcTAATCTCCCTGA
T00581 CXADRP2 NR_024387 chr15 -905 -889 - 6.4 6.4 *->ttac.caacctcactgc<-* tta++caa+ctca+t + TTATgCAATCTCATTCA
T00581 MECP2 NM_001110792 chrX -2154 -2138 - 6.4 6.3 *->ttac.caacctcactgc<-* ttac caac+tc+c+ c TTACtCAACATCTCCAC
T00581 LOC100129935 NR_026870 chr19 -6406 -6390 - 6.4 6.5 *->ttac.caacctcactgc<-* ttac +aacctc+ tg+ TTACcTAACCTCTGTGA
T00581 ZNF611 NM_030972 chr19 7418 7434 + 6.4 6.2 *->ttac.caacctcactgc<-* tt+c c ac+tcactgc TTTCcCCACATCACTGC
T00581 ATP6V0A1 NM_001130020 chr17 -1843 -1827 - 6.4 6.3 *->ttac.caacctcactgc<-* ttac caa++tca+t c TTACaCAATATCATTTC
T00581 ESR2 NM_001040275 chr14 -7336 -7320 + 6.4 6.3 *->ttac.caacctcactgc<-* tt+c caac tc++tg+ TTTCcCAACTTCTTTGA
T00581 MYO5B NM_001080467 chr18 -5698 -5682 - 6.4 6.2 *->ttac.caacctcactgc<-* tt+c caacc cactg+ TTTCcCAACCCCACTGA
T00581 GP6 NM_001083899 chr19 -9604 -9588 + 6.4 6.4 *->ttac.caacctcactgc<-* tt+c caa+ctca + c TTTCtCAATCTCAGCAC
T00581 PIGO NM_032634 chr9 -3324 -3308 + 6.4 6.1 *->ttac.caacctcactgc<-* tt+c caac tca+t c TTTCcCAACTTCATTCC
T00581 PCDH11X NM_001168360 chrX -2720 -2704 - 6.3 6.9 *->ttac.caacctcactgc<-* t++c+caa++tc+ct c TGTCgCAATATCTCTAC
T00581 MYO18A NM_078471 chr17 8767 8783 - 6.3 6.8 *->ttac.caacctcactgc<-* tt+c caacctca++ + TTGCcCAACCTCATCAA
T00581 CHAF1A NM_005483 chr19 -9457 -9441 - 6.3 6.9 *->ttac.caacctcactgc<-* t++c+caa+ctcac+ c TGGCgCAATCTCACCTC
T00581 SUN1 NM_025154 chr7 3739 3755 + 6.3 6.7 *->ttac.caacctcactgc<-* tt+c caa+ tcact c TTTCcCAATTTCACTTC
T00581 AFMID NM_001145526 chr17 -5046 -5030 - 6.3 6.9 *->ttac.caacctcactgc<-* t++c caa+ctcac+gc TGGCaCAATCTCACCGC
T00581 METTL13 NM_014955 chr1 -1961 -1945 + 6.3 6.7 *->ttac.caacctcactgc<-* t++c+caa+ctc++ gc TGGCgCAATCTCTTGGC
T00581 ACSM1 NM_052956 chr16 -8668 -8652 + 6.3 6.9 *->ttac.caacctcactgc<-* tt+c caacctc+ct + TTTCcCAACCTCTCTTA
T00581 IDH2 NM_002168 chr15 -9726 -9710 - 6.3 6.8 *->ttac.caacctcactgc<-* tt++++aa+ctcact c TTGTgTAATCTCACTCC
T00581 SLC7A3 NM_032803 chrX -1466 -1450 + 6.3 6.6 *->ttac.caacctcactgc<-* ttac +aac+tc ctg+ TTACcTAACATCCCTGA
T00581 ZNF525 NR_003699 chr19 -3208 -3192 - 6.3 6.6 *->ttac.caacctcactgc<-* tt++++aa++tc+c+gc TTTTgTAATATCTCCGC
T00581 NBPF6 NM_001143987 chr1 -9749 -9733 + 6.3 6.6 *->ttac.caacctcactgc<-* tt+c caa++tcact + TTGCtCAATATCACTAA
T00581 LOC283663 NR_024433 chr15 -706 -690 + 6.3 6.6 *->ttac.caacctcactgc<-* tt+c+caac+ c +tg+ TTTCgCAACAACCTTGA
T00581 NBPF6 NM_001143988 chr1 -9749 -9733 + 6.3 6.6 *->ttac.caacctcactgc<-* tt+c caa++tcact + TTGCtCAATATCACTAA
T00581 NBPF4 NM_001143989 chr1 -9757 -9741 - 6.3 6.6 *->ttac.caacctcactgc<-* tt+c caa++tcact + TTGCtCAATATCACTAA
T00581 CCDC15 NM_025004 chr11 -3294 -3278 + 6.3 6.6 *->ttac.caacctcactgc<-* tt+c +aacctcac+ c TTTCtTAACCTCACCTC
T00581 PDE1A NM_001003683 chr2 -4896 -4880 - 6.3 6.5 *->ttac.caacctcactgc<-* tt+c +aa+ctcact c TTTCaTAATCTCACTTC
T00581 C12orf75 NM_001145199 chr12 -9191 -9175 + 6.3 6.8 *->ttac.caacctcactgc<-* tt+c caacctc ctg TTGCcCAACCTCCCTGG
T00581 ADIPOR1 NM_001127687 chr1 -1869 -1853 + 6.3 6.9 *->ttac.caacctcactgc<-* tt+c caacctc+++ c TTTCtCAACCTCTTCCC
T00581 STK16 NR_026909 chr2 -509 -493 - 6.3 6.9 *->ttac.caacctcactgc<-* ttac +aacctc+c g+ TTACtTAACCTCTCGGA
T00581 VANGL1 NM_001172411 chr1 -7250 -7234 + 6.3 6.9 *->ttac.caacctcactgc<-* tt+c caac+tca+t + TTTCcCAACATCATTTA
T00581 VANGL1 NM_001172412 chr1 -7926 -7910 + 6.3 6.9 *->ttac.caacctcactgc<-* tt+c caac+tca+t + TTTCcCAACATCATTTA
T00581 ACTN1 NM_001130004 chr14 -3514 -3498 - 6.3 6.6 *->ttac.caacctcactgc<-* tt+c caacctca + c TTGCtCAACCTCAGCAC
T00581 PTGFR NM_001039585 chr1 -2320 -2304 - 6.3 6.9 *->ttac.caacctcactgc<-* tt+c caac+tca+t + TTTCcCAACATCATTTA
T00581 MYO5B NM_001080467 chr18 -9291 -9275 - 6.3 6.9 *->ttac.caacctcactgc<-* tt+c caa+ctc+c+ c TTTCaCAATCTCTCCCC
T00581 SNORD105 NR_004381 chr19 -390 -374 + 6.3 6.8 *->ttac.caacctcactgc<-* ttac +aacctc+ctg TTACtTAACCTCTCTGG
T00581 AFMID NR_027083 chr17 -5001 -4985 - 6.3 6.9 *->ttac.caacctcactgc<-* t++c caa+ctcac+gc TGGCaCAATCTCACCGC
T00581 POLL NM_001174085 chr10 -1045 -1029 - 6.3 6.9 *->ttac.caacctcactgc<-* tt+c caacc c+ctg+ TTTCcCAACCACTCTGA
T00581 LRBA NM_006726 chr4 -2911 -2895 + 6.3 6.8 *->ttac.caacctcactgc<-* tt++ caacctc++tgc TTTTtCAACCTCTTTGC
T00581 EPN2 NM_148921 chr17 4440 4456 - 6.3 6.8 *->ttac.caacctcactgc<-* ttac +aacctc+ctg TTACtTAACCTCTCTGG
T00581 SLC25A42 NM_178526 chr19 8030 8046 - 6.3 6.7 *->ttac.caacctcactgc<-* tt+c +aa+ctcac+ c TTGCcTAATCTCACCAC
T00581 PIM2 NM_006875 chrX -9651 -9635 - 6.3 6.7 *->ttac.caacctcactgc<-* t++c caa++tcactgc TGGCaCAATATCACTGC
T00581 ANGPTL6 NM_031917 chr19 -4527 -4511 + 6.3 6.8 *->ttac.caacctcactgc<-* ttac +aacctc+ctg TTACtTAACCTCTCTGG
T00581 RREB1 NM_001003700 chr6 6723 6739 - 6.3 6.9 *->ttac.caacctcactgc<-* tt+c caacctca + c TTTCtCAACCTCAGCTC
T00581 IGSF1 NM_001555 chrX -9143 -9127 - 6.3 6.6 *->ttac.caacctcactgc<-* tt+c +aacctc++tg+ TTGCtTAACCTCTTTGA
T00581 C22orf13 NM_031444 chr22 -1678 -1662 + 6.3 6.9 *->ttac.caacctcactgc<-* tt+c caa++tc +tg+ TTTCtCAATATCCTTGA
T00581 PLN NM_002667 chr6 1987 2003 - 6.3 6.9 *->ttac.caacctcactgc<-* tt+c +aa+ctcact + TTTCtTAATCTCACTAA
T00581 TMPPE NM_001039770 chr3 -5040 -5024 - 6.3 6.9 *->ttac.caacctcactgc<-* t++c+caa+ctcac+ c TGGCgCAATCTCACCTC
T00581 KCNJ11 NM_000525 chr11 -9509 -9493 - 6.3 7 *->ttac.caacctcactgc<-* tt+c c a++tcactgc TTTCcCCATATCACTGC
T00581 ZNF385D NM_024697 chr3 -1899 -1883 - 6.3 6.6 *->ttac.caacctcactgc<-* tt+c +aac+tc+ctg+ TTGCtTAACATCTCTGA
T00581 PLEKHA1 NM_021622 chr10 -2973 -2957 - 6.3 6.6 *->ttac.caacctcactgc<-* tt+c aa++tcactgc TTTCcAAATATCACTGC
T00581 SNORA14A NR_002955 chr7 -134 -118 + 6.3 6.7 *->ttac.caacctcactgc<-* tt+c caac tc++tg+ TTTCtCAACTTCTTTGA
T00581 EPB41L4A NM_022140 chr5 -5567 -5551 + 6.3 6.8 *->ttac.caacctcactgc<-* tt++ +aacctca+tgc TTTTtTAACCTCATTGC
T00581 RAB6B NM_016577 chr3 -3135 -3119 + 6.3 6.8 *->ttac.caacctcactgc<-* ttac +aacc ca+tgc TTACaTAACCACATTGC
T00581 EPN2 NM_001102664 chr17 4440 4456 - 6.3 6.8 *->ttac.caacctcactgc<-* ttac +aacctc+ctg TTACtTAACCTCTCTGG
T00581 AKAP12 NM_144497 chr6 -7824 -7808 - 6.3 6.9 *->ttac.caacctcactgc<-* tt+++caac+tc +tg+ TTTTgCAACATCCTTGA
T00581 KAZ NM_001017999 chr1 -4518 -4502 - 6.3 6.7 *->ttac.caacctcactgc<-* tt++++aa+ctc+c gc TTTTgTAATCTCTCGGC
T00581 KCNH7 NM_173162 chr2 -2829 -2813 + 6.3 6.5 *->ttac.caacctcactgc<-* tt+c caa+ctca+t + TTTCcCAATCTCATTTA
T00581 KGFLP2 NR_003670 chr9 -5479 -5463 - 6.3 6.6 *->ttac.caacctcactgc<-* t+ac +aac+tcactgc TGACtTAACATCACTGC
T00581 PCDH11Y NM_032972 chrY -1923 -1907 - 6.3 6.9 *->ttac.caacctcactgc<-* t++c+caa++tc+ct c TGTCgCAATATCTCTAC
T00581 SLC39A8 NM_001135146 chr4 -6341 -6325 - 6.3 7 *->ttac.caacctcactgc<-* tt+c caa+c ca+tg+ TTTCtCAATCACATTGA
T00581 DPH3 NM_001047434 chr3 -2098 -2082 + 6.3 6.6 *->ttac.caacctcactgc<-* ttac +aa+ tca tgc TTACtTAATTTCAGTGC
T00581 TMEM176B NM_014020 chr7 3848 3864 + 6.3 6.7 *->ttac.caacctcactgc<-* ttac +aa+ctc++tg+ TTACaTAATCTCTTTGA
T00581 GLB1L NM_024506 chr2 424 440 - 6.3 6.9 *->ttac.caacctcactgc<-* ttac +aacctc+c g+ TTACtTAACCTCTCGGA
T00581 PTGFR NM_000959 chr1 -2320 -2304 - 6.3 6.9 *->ttac.caacctcactgc<-* tt+c caac+tca+t + TTTCcCAACATCATTTA
T00581 ENAH NM_018212 chr1 -3067 -3051 - 6.3 6.8 *->ttac.caacctcactgc<-* ttac +aacctc+ctg TTACtTAACCTCTCTGG
T00581 RFFL NM_057178 chr17 6422 6438 - 6.3 6.9 *->ttac.caacctcactgc<-* ttac +aacctc+ tg+ TTACtTAACCTCTGTGA
T00581 METTL13 NM_001007239 chr1 -1961 -1945 + 6.3 6.7 *->ttac.caacctcactgc<-* t++c+caa+ctc++ gc TGGCgCAATCTCTTGGC
T00581 ADH7 NM_001166504 chr4 -8032 -8016 + 6.3 6.6 *->ttac.caacctcactgc<-* tt++ caac tcactgc TTTTtCAACTTCACTGC
T00581 OR4N2 NM_001004723 chr14 -3588 -3572 - 6.3 6.8 *->ttac.caacctcactgc<-* ttac caacctc +t c TTACtCAACCTCCTTCC
T00581 CD4 NM_000616 chr12 -2011 -1995 - 6.3 6.7 *->ttac.caacctcactgc<-* tt+++caac+t a+tgc TTTTgCAACATTATTGC
T00581 ABAT NM_001127448 chr16 -4882 -4866 - 6.3 7 *->ttac.caacctcactgc<-* ttac +aacctca t c TTACaTAACCTCAGTAC
T00581 GLB1 NM_001135602 chr3 -4639 -4623 - 6.3 6.9 *->ttac.caacctcactgc<-* t++c+caa+ctcac+ c TGGCgCAATCTCACCTC
T00581 TMEFF1 NM_003692 chr9 -6923 -6907 + 6.3 6.8 *->ttac.caacctcactgc<-* ttac +aacctcac+ + TTACcTAACCTCACCAA
T00581 SLC5A7 NM_021815 chr2 -8155 -8139 - 6.3 6.9 *->ttac.caacctcactgc<-* tt+c caac+tca+t + TTTCcCAACATCATTTA
T00581 TMEM84 NR_026949 chr15 7944 7960 + 6.3 6.9 *->ttac.caacctcactgc<-* tt+++caa+ctc++t c TTTTgCAATCTCTTTAC
T00581 CREM NM_182771 chr10 -8042 -8026 - 6.3 6.9 *->ttac.caacctcactgc<-* tt+c caac+tca+t + TTTCcCAACATCATTTA
T00581 PATZ1 NM_014323 chr22 -4062 -4046 - 6.3 6.8 *->ttac.caacctcactgc<-* ttac +aacctc+ctg TTACtTAACCTCTCTGG
T00581 PCDH11X NM_032969 chrX -1919 -1903 - 6.3 6.9 *->ttac.caacctcactgc<-* t++c+caa++tc+ct c TGTCgCAATATCTCTAC
T00581 PCDH11X NM_001168363 chrX -2720 -2704 - 6.3 6.9 *->ttac.caacctcactgc<-* t++c+caa++tc+ct c TGTCgCAATATCTCTAC
T00581 C1QBP NM_001212 chr17 -2395 -2379 - 6.3 6.6 *->ttac.caacctcactgc<-* tt+c caa++ ca+tgc TTTCaCAATAACATTGC
T00581 PI3 NM_002638 chr20 -9322 -9306 + 6.3 6.8 *->ttac.caacctcactgc<-* tt+c caacctcact TTGCcCAACCTCACTAG
T00581 RAB5B NM_002868 chr12 5069 5085 + 6.3 6.9 *->ttac.caacctcactgc<-* tta+++aa+ tcactg+ TTATgTAATTTCACTGA
T00581 SNRPD3 NM_004175 chr22 1320 1336 + 6.3 6.9 *->ttac.caacctcactgc<-* tt+c caa++tc +tg+ TTTCtCAATATCCTTGA
T00581 P2RY10 NM_198333 chrX -6790 -6774 + 6.3 6.9 *->ttac.caacctcactgc<-* tt+c caac+tca+t + TTTCcCAACATCATTTA
T00581 IGSF1 NM_001170963 chrX -9511 -9495 - 6.3 6.6 *->ttac.caacctcactgc<-* tt+c +aacctc++tg+ TTGCtTAACCTCTTTGA
T00581 FAM178A NM_001136123 chr10 -5232 -5216 - 6.3 6.8 *->ttac.caacctcactgc<-* ttac caacctc+ctg TTACcCAACCTCTCTGT
T00581 SLC46A2 NM_033051 chr9 -2203 -2187 - 6.3 6.6 *->ttac.caacctcactgc<-* tt+c +aacctc+ctg TTTCcTAACCTCTCTGG
T00581 ADH7 NM_000673 chr4 -7656 -7640 + 6.3 6.6 *->ttac.caacctcactgc<-* tt++ caac tcactgc TTTTtCAACTTCACTGC
T00581 ITGA3 NM_005501 chr17 -1734 -1718 + 6.3 6.6 *->ttac.caacctcactgc<-* tt+c +aacctc ctg+ TTGCcTAACCTCCCTGA
T00581 CCNI NM_006835 chr4 2343 2359 + 6.3 6.6 *->ttac.caacctcactgc<-* tt+c caa+ctc ctg TTTCcCAATCTCCCTGG
T00581 MED9 NM_018019 chr17 -2619 -2603 - 6.3 7 *->ttac.caacctcactgc<-* tt+c +aa+ctcact c TTGCtTAATCTCACTTC
T00581 MALT1 NM_173844 chr18 -1079 -1063 - 6.3 6.6 *->ttac.caacctcactgc<-* tt+c +aa+ tc+ctgc TTTCtTAATTTCTCTGC
T00581 SLC39A8 NM_022154 chr4 -6648 -6632 - 6.3 7 *->ttac.caacctcactgc<-* tt+c caa+c ca+tg+ TTTCtCAATCACATTGA
T00581 GAP43 NM_001130064 chr3 5203 5219 + 6.3 6.8 *->ttac.caacctcactgc<-* tt+c +aa+ tcactg+ TTTCaTAATTTCACTGA
T00581 FAM159A NM_001042693 chr1 -3523 -3507 + 6.3 6.8 *->ttac.caacctcactgc<-* ttac +aacctc+ctg TTACtTAACCTCTCTGG
T00581 FAH NM_000137 chr15 -6678 -6662 - 6.3 6.9 *->ttac.caacctcactgc<-* tt+c caac+tca+t + TTTCcCAACATCATTTA
T00581 PATZ1 NM_032050 chr22 -4062 -4046 - 6.3 6.8 *->ttac.caacctcactgc<-* ttac +aacctc+ctg TTACtTAACCTCTCTGG
T00581 KIAA1328 NM_020776 chr18 -8458 -8442 - 6.3 6.6 *->ttac.caacctcactgc<-* ttac +aac+tc++tg+ TTACtTAACATCTTTGA
T00581 CARD6 NM_032587 chr5 -8594 -8578 + 6.3 6.9 *->ttac.caacctcactgc<-* tt++ caac+tcactg+ TTTTaCAACATCACTGA
T00581 SLC39A8 NM_001135147 chr4 -6586 -6570 - 6.3 7 *->ttac.caacctcactgc<-* tt+c caa+c ca+tg+ TTTCtCAATCACATTGA
T00581 SNORD105B NR_003688 chr19 -2488 -2472 + 6.3 6.8 *->ttac.caacctcactgc<-* ttac +aacctc+ctg TTACtTAACCTCTCTGG
T00581 HIST1H2BK NM_080593 chr6 -692 -676 - 6.3 6.8 *->ttac.caacctcactgc<-* tt+c caacctc ct c TTTCaCAACCTCGCTCC
T00581 PATZ1 NM_032052 chr22 -4062 -4046 - 6.3 6.8 *->ttac.caacctcactgc<-* ttac +aacctc+ctg TTACtTAACCTCTCTGG
T00581 PATZ1 NM_032051 chr22 -4062 -4046 - 6.3 6.8 *->ttac.caacctcactgc<-* ttac +aacctc+ctg TTACtTAACCTCTCTGG
T00581 GLB1 NM_000404 chr3 -4639 -4623 - 6.3 6.9 *->ttac.caacctcactgc<-* t++c+caa+ctcac+ c TGGCgCAATCTCACCTC
T00581 CDC42SE2 NM_020240 chr5 -8233 -8217 - 6.3 6.8 *->ttac.caacctcactgc<-* tt+c caac tc +tgc TTTCaCAACTTCCTTGC
T00581 MALT1 NM_006785 chr18 -1079 -1063 - 6.3 6.6 *->ttac.caacctcactgc<-* tt+c +aa+ tc+ctgc TTTCtTAATTTCTCTGC
T00581 PPP4R4 NM_058237 chr14 -8148 -8132 + 6.3 6.7 *->ttac.caacctcactgc<-* tt+c c a+ctcactgc TTGCcCCATCTCACTGC
T00581 LEMD2 NM_181336 chr6 -7168 -7152 - 6.3 6.8 *->ttac.caacctcactgc<-* ttac caa+ctca+tg TTACtCAATCTCATTGT
T00581 SGK223 NM_001080826 chr8 -5371 -5355 + 6.3 6.6 *->ttac.caacctcactgc<-* tt+c +aacctc++tg+ TTGCtTAACCTCTTTGA
T00581 CPT1A NM_001031847 chr11 -3087 -3071 + 6.3 6.9 *->ttac.caacctcactgc<-* t++c+caa+ctcac+ c TGGCgCAATCTCACCTC
T00581 TMC5 NM_001105249 chr16 8402 8418 + 6.3 6.8 *->ttac.caacctcactgc<-* ttac +aacctc+ctg TTACtTAACCTCTCTGG
T00581 TMC5 NM_001105248 chr16 8402 8418 + 6.3 6.8 *->ttac.caacctcactgc<-* ttac +aacctc+ctg TTACtTAACCTCTCTGG
T00581 MED17 NM_004268 chr11 -6920 -6904 - 6.3 6.8 *->ttac.caacctcactgc<-* tta++caa+ctca++ c TTATgCAATCTCATCTC
T00581 TMEM217 NM_001162900 chr6 -3237 -3221 - 6.3 7 *->ttac.caacctcactgc<-* t+ac+caa+ctca t c TGACgCAATCTCAGTTC
T00581 TMEM217 NM_145316 chr6 -3755 -3739 - 6.3 7 *->ttac.caacctcactgc<-* t+ac+caa+ctca t c TGACgCAATCTCAGTTC
T00581 TMPRSS11BNL NM_001129907 chr4 -2615 -2599 - 6.3 6.8 *->ttac.caacctcactgc<-* tt+c++aa+ tca tgc TTTCgTAATTTCAATGC
T00581 LIPJ NM_001010939 chr10 3102 3118 - 6.3 6.9 *->ttac.caacctcactgc<-* ttac +aacctc+ tg+ TTACtTAACCTCTGTGA
T00581 LOC100128239 NR_027276 chr11 -9534 -9518 + 6.3 6.8 *->ttac.caacctcactgc<-* tt+c caa+ tcac+ c TTTCcCAATTTCACCAC
T00581 DPH3 NM_206831 chr3 -2098 -2082 + 6.3 6.6 *->ttac.caacctcactgc<-* ttac +aa+ tca tgc TTACtTAATTTCAGTGC
T00581 STK24 NM_001032296 chr13 -1578 -1562 - 6.3 6.9 *->ttac.caacctcactgc<-* ttac +aacctc+ tg+ TTACtTAACCTCTGTGA
T00581 CPT1A NM_001876 chr11 -3087 -3071 + 6.3 6.9 *->ttac.caacctcactgc<-* t++c+caa+ctcac+ c TGGCgCAATCTCACCTC
T00581 COG7 NM_153603 chr16 -4079 -4063 - 6.3 6.9 *->ttac.caacctcactgc<-* t++c+caa+ctcac+ c TGGCgCAATCTCACCTC
T00581 LOC642361 NR_029407 chr10 -6611 -6595 + 6.3 6.6 *->ttac.caacctcactgc<-* tt+c c ac+tcactgc TTTCtCCACATCACTGC
T00581 LOC100310782 NR_029397 chr5 -2087 -2071 - 6.3 6.7 *->ttac.caacctcactgc<-* tt+c +aacctc+ tg+ TTTCcTAACCTCTGTGA
T00581 MYO18A NM_203318 chr17 8767 8783 - 6.3 6.8 *->ttac.caacctcactgc<-* tt+c caacctca++ + TTGCcCAACCTCATCAA
T00581 SELL NR_029467 chr1 -5549 -5533 - 6.3 6.9 *->ttac.caacctcactgc<-* tt+c caac+tca+t + TTTCcCAACATCATTTA
T00581 SPRR2G NM_001014291 chr1 -1074 -1058 + 6.3 6.9 *->ttac.caacctcactgc<-* tt+c +aacctc +tg+ TTTCcTAACCTCCTTGA
T00581 PTPLAD2 NM_001010915 chr9 -6384 -6368 + 6.3 6.6 *->ttac.caacctcactgc<-* tt++ caac+tca+tgc TTGTtCAACATCATTGC
T00581 ADAD1 NM_001159285 chr4 -9748 -9732 - 6.3 6.9 *->ttac.caacctcactgc<-* tt+c caac+tca+t + TTTCcCAACATCATTTA
T00581 ADAD1 NM_001159295 chr4 -9748 -9732 - 6.3 6.9 *->ttac.caacctcactgc<-* tt+c caac+tca+t + TTTCcCAACATCATTTA
T00581 SUPT7L NM_014860 chr2 -6355 -6339 + 6.3 6.9 *->ttac.caacctcactgc<-* t++c+caa+ctcac+ c TGGCgCAATCTCACCTC
T00581 MIR2113 NR_031579 chr6 -7825 -7809 + 6.3 6.6 *->ttac.caacctcactgc<-* ttac +aacctc++ gc TTACaTAACCTCTTGGC
T00581 MIR1256 NR_031657 chr10 -3700 -3684 - 6.3 6.9 *->ttac.caacctcactgc<-* tt+c caacc c+ctg+ TTTCcCAACCACTCTGA
T00581 ALG5 NM_013338 chr13 -3612 -3596 - 6.3 6.7 *->ttac.caacctcactgc<-* tt+c caac tcact + TTTCcCAACTTCACTAA
T00581 IGSF1 NM_001170961 chrX -9143 -9127 - 6.3 6.6 *->ttac.caacctcactgc<-* tt+c +aacctc++tg+ TTGCtTAACCTCTTTGA
T00581 SH3RF1 NM_020870 chr4 -5426 -5410 + 6.3 6.7 *->ttac.caacctcactgc<-* t++c caa++tcactgc TGGCaCAATATCACTGC
T00581 OXNAD1 NM_138381 chr3 1865 1881 + 6.3 6.6 *->ttac.caacctcactgc<-* ttac +aa+ tca tgc TTACtTAATTTCAGTGC
T00581 RREB1 NM_001168344 chr6 6979 6995 - 6.3 6.9 *->ttac.caacctcactgc<-* tt+c caacctca + c TTTCtCAACCTCAGCTC
T00581 RAD21 NM_006265 chr8 -7094 -7078 + 6.3 6.6 *->ttac.caacctcactgc<-* tt+c caacctc+ct + TTGCcCAACCTCTCTAA
T00581 KGFLP1 NR_003674 chr9 -5584 -5568 + 6.3 6.6 *->ttac.caacctcactgc<-* t+ac +aac+tcactgc TGACtTAACATCACTGC
T00581 ACTN1 NM_001102 chr14 -3514 -3498 - 6.3 6.6 *->ttac.caacctcactgc<-* tt+c caacctca + c TTGCtCAACCTCAGCAC
T00581 KLHL15 NM_030624 chrX 5484 5500 - 6.3 6.9 *->ttac.caacctcactgc<-* ttac +aacctc+ tg+ TTACtTAACCTCTGTGA
T00581 ALG5 NM_001142364 chr13 -3612 -3596 - 6.3 6.7 *->ttac.caacctcactgc<-* tt+c caac tcact + TTTCcCAACTTCACTAA
T00581 SELL NM_000655 chr1 -2703 -2687 - 6.3 6.9 *->ttac.caacctcactgc<-* tt+c caac+tca+t + TTTCcCAACATCATTTA
T00581 C12orf62 NM_032901 chr12 5988 6004 + 6.3 6.9 *->ttac.caacctcactgc<-* t++c+caa+ctcac+ c TGGCgCAATCTCACCTC
T00581 IGSF1 NM_001170962 chrX -9143 -9127 - 6.3 6.6 *->ttac.caacctcactgc<-* tt+c +aacctc++tg+ TTGCtTAACCTCTTTGA
T00581 GIMAP4 NM_018326 chr7 2 18 + 6.3 6.7 *->ttac.caacctcactgc<-* tt+c caac+tc + gc TTTCtCAACATCCTGGC
T00581 ZNF626 NM_001076675 chr19 -9080 -9064 - 6.3 6.5 *->ttac.caacctcactgc<-* tt+c +aacctc ctg+ TTTCaTAACCTCCCTGA
T00581 ZNF626 NM_145297 chr19 -9080 -9064 - 6.3 6.5 *->ttac.caacctcactgc<-* tt+c +aacctc ctg+ TTTCaTAACCTCCCTGA
T00581 TMEM176B NM_001101312 chr7 3021 3037 + 6.3 6.7 *->ttac.caacctcactgc<-* ttac +aa+ctc++tg+ TTACaTAATCTCTTTGA
T00581 TMEM176B NM_001101311 chr7 3021 3037 + 6.3 6.7 *->ttac.caacctcactgc<-* ttac +aa+ctc++tg+ TTACaTAATCTCTTTGA
T00581 IL23R NM_144701 chr1 927 943 + 6.3 7 *->ttac.caacctcactgc<-* tt+c +aa+ctcact c TTGCtTAATCTCACTTC
T00581 PCDH11X NM_001168362 chrX -2720 -2704 - 6.3 6.9 *->ttac.caacctcactgc<-* t++c+caa++tc+ct c TGTCgCAATATCTCTAC
T00581 PCDH11X NM_001168361 chrX -2720 -2704 - 6.3 6.9 *->ttac.caacctcactgc<-* t++c+caa++tc+ct c TGTCgCAATATCTCTAC
T00581 ABAT NM_000663 chr16 2865 2881 - 6.3 7 *->ttac.caacctcactgc<-* ttac +aacctca t c TTACaTAACCTCAGTAC
T00581 SNX10 NM_013322 chr7 -1765 -1749 + 6.3 6.8 *->ttac.caacctcactgc<-* ttac caa+c cactg+ TTACcCAATCCCACTGA
T00581 NSUN6 NM_182543 chr10 -8737 -8721 - 6.3 7 *->ttac.caacctcactgc<-* tt+++caac tc+c gc TTTTgCAACTTCTCGGC
T00581 PPP4R4 NM_020958 chr14 -8148 -8132 + 6.3 6.7 *->ttac.caacctcactgc<-* tt+c c a+ctcactgc TTGCcCCATCTCACTGC
T00581 P2RY11 NM_002566 chr19 -4260 -4244 + 6.3 6.8 *->ttac.caacctcactgc<-* ttac +aacctc+ctg TTACtTAACCTCTCTGG
T00581 DIRC2 NM_032839 chr3 -220 -204 + 6.3 6.8 *->ttac.caacctcactgc<-* tt+c caacctc ++g+ TTGCcCAACCTCCTCGA
T00581 PLEKHA6 NM_014935 chr1 7390 7406 - 6.3 6.8 *->ttac.caacctcactgc<-* ttac +aacctc+ctg TTACtTAACCTCTCTGG
T00581 PCDH11X NM_014522 chrX -1919 -1903 - 6.3 6.9 *->ttac.caacctcactgc<-* t++c+caa++tc+ct c TGTCgCAATATCTCTAC
T00581 ARHGEF2 NM_004723 chr1 -6940 -6924 - 6.3 6.9 *->ttac.caacctcactgc<-* t++c+caa+ctcac+ c TGGCgCAATCTCACCTC
T00581 TAP2 NM_000544 chr6 -4345 -4329 - 6.3 6.6 *->ttac.caacctcactgc<-* tt+c caacctc++t c TTTCtCAACCTCTTTTC
T00581 HSPBAP1 NM_024610 chr3 -1046 -1030 + 6.3 6.8 *->ttac.caacctcactgc<-* tt+c caacctc ++g+ TTGCcCAACCTCCTCGA
T00581 TUBA4B NR_003063 chr2 -8273 -8257 - 6.3 6.9 *->ttac.caacctcactgc<-* ttac +aacctc+c g+ TTACtTAACCTCTCGGA
T00581 DMRTA2 NM_032110 chr1 -324 -308 + 6.3 6.9 *->ttac.caacctcactgc<-* tt++++aacctc+c gc TTGTgTAACCTCTCGGC
T00581 ITGA3 NM_002204 chr17 -1734 -1718 + 6.3 6.6 *->ttac.caacctcactgc<-* tt+c +aacctc ctg+ TTGCcTAACCTCCCTGA
T00581 EPN2 NM_014964 chr17 4440 4456 - 6.3 6.8 *->ttac.caacctcactgc<-* ttac +aacctc+ctg TTACtTAACCTCTCTGG
T00581 ZNF76 NM_003427 chr6 1913 1929 + 6.3 6.6 *->ttac.caacctcactgc<-* ttac caacctca + c TTACtCAACCTCAGCTC
T00581 TMEM176A NM_018487 chr7 -3269 -3253 + 6.3 6.7 *->ttac.caacctcactgc<-* ttac +aa+ctc++tg+ TTACaTAATCTCTTTGA
T00581 GLB1 NM_001079811 chr3 -5019 -5003 - 6.3 6.9 *->ttac.caacctcactgc<-* t++c+caa+ctcac+ c TGGCgCAATCTCACCTC
T00581 SNORD72 NR_002583 chr5 6 22 + 6.3 6.9 *->ttac.caacctcactgc<-* tt++ caac+tcactg+ TTTTaCAACATCACTGA
T00581 SNORD1B NR_004396 chr17 -1041 -1025 - 6.3 6.9 *->ttac.caacctcactgc<-* tt+c caacctca + c TTTCtCAACCTCAGCTC
T00581 PDE1A NM_005019 chr2 -5108 -5092 - 6.3 6.5 *->ttac.caacctcactgc<-* tt+c +aa+ctcact c TTTCaTAATCTCACTTC
T00581 DPM2 NM_003863 chr9 -8912 -8896 - 6.3 6.9 *->ttac.caacctcactgc<-* t++c+caa+ctcac+ c TGGCgCAATCTCACCTC
T00581 ADIPOR1 NM_015999 chr1 -2084 -2068 + 6.3 6.9 *->ttac.caacctcactgc<-* tt+c caacctc+++ c TTTCtCAACCTCTTCCC
T00581 TAP2 NM_018833 chr6 -4345 -4329 - 6.3 6.6 *->ttac.caacctcactgc<-* tt+c caacctc++t c TTTCtCAACCTCTTTTC
T00581 SFTPD NM_003019 chr10 -433 -417 - 6.3 7 *->ttac.caacctcactgc<-* tt+c caa++tc+ gc TTTCcCAATATCTGGGC
T00581 VPS4B NM_004869 chr18 -6888 -6872 + 6.3 6.6 *->ttac.caacctcactgc<-* ttac caa+ctc+ct + TTACtCAATCTCTCTAA
T00581 ARHGEF2 NM_001162384 chr1 -6570 -6554 - 6.3 6.9 *->ttac.caacctcactgc<-* t++c+caa+ctcac+ c TGGCgCAATCTCACCTC
T00581 ARHGEF2 NM_001162383 chr1 -6570 -6554 - 6.3 6.9 *->ttac.caacctcactgc<-* t++c+caa+ctcac+ c TGGCgCAATCTCACCTC
T00581 FAM178A NM_018121 chr10 -5232 -5216 - 6.3 6.8 *->ttac.caacctcactgc<-* ttac caacctc+ctg TTACcCAACCTCTCTGT
T00581 TEP1 NM_007110 chr14 4736 4752 - 6.3 6.6 *->ttac.caacctcactgc<-* tt+c +aa+ tc+ctgc TTTCtTAATTTCTCTGC
T00581 KCNH7 NM_033272 chr2 -2829 -2813 + 6.3 6.5 *->ttac.caacctcactgc<-* tt+c caa+ctca+t + TTTCcCAATCTCATTTA
T00581 RNLS NM_001031709 chr10 -6554 -6538 - 6.3 6.9 *->ttac.caacctcactgc<-* ttac +aacctc+ tg+ TTACtTAACCTCTGTGA
T00581 ACTN1 NM_001130005 chr14 -3514 -3498 - 6.3 6.6 *->ttac.caacctcactgc<-* tt+c caacctca + c TTGCtCAACCTCAGCAC
T00581 INPP1 NM_001128928 chr2 5276 5292 + 6.3 6.5 *->ttac.caacctcactgc<-* tt+c caa+ctca+t + TTTCcCAATCTCATTTA
T00581 DHRS4L2 NM_198083 chr14 -6096 -6080 - 6.3 6.9 *->ttac.caacctcactgc<-* tt+c caac+tca+t + TTTCcCAACATCATTTA
T00581 INPP1 NM_002194 chr2 5276 5292 + 6.3 6.5 *->ttac.caacctcactgc<-* tt+c caa+ctca+t + TTTCcCAATCTCATTTA
T00581 PRSS8 NM_002773 chr16 -1466 -1450 - 6.3 6.6 *->ttac.caacctcactgc<-* t++c+caa++tc+c gc TGGCgCAATATCTCGGC
T00581 FAM178A NR_024245 chr10 -5232 -5216 - 6.3 6.8 *->ttac.caacctcactgc<-* ttac caacctc+ctg TTACcCAACCTCTCTGT
T00581 SPACA4 NM_133498 chr19 -9760 -9744 + 6.3 6.8 *->ttac.caacctcactgc<-* ttac +aacctc+ctg TTACtTAACCTCTCTGG
T00581 RTN1 NM_021136 chr14 -2625 -2609 + 6.3 7 *->ttac.caacctcactgc<-* ttac +aac+tc+ct c TTACcTAACATCTCTAC
T00581 RPL9 NM_001024921 chr4 -9854 -9838 - 6.3 6.9 *->ttac.caacctcactgc<-* t++c+caa+ctcac+ c TGGCgCAATCTCACCTC
T00581 ENAH NM_001008493 chr1 -3067 -3051 - 6.3 6.8 *->ttac.caacctcactgc<-* ttac +aacctc+ctg TTACtTAACCTCTCTGG
T00581 SNORA70F NR_033309 chr2 -3130 -3114 - 6.3 6.6 *->ttac.caacctcactgc<-* ttac caacctcac + TTACaCAACCTCACGAA
T00581 KCNJ11 NM_001166290 chr11 -8837 -8821 - 6.3 7 *->ttac.caacctcactgc<-* tt+c c a++tcactgc TTTCcCCATATCACTGC
T00581 AFF2 NM_001170628 chrX -995 -979 + 6.3 6.8 *->ttac.caacctcactgc<-* tt++++aac+tca tg+ TTTTgTAACATCAGTGA
T00581 POLL NM_001174084 chr10 -1045 -1029 - 6.3 6.9 *->ttac.caacctcactgc<-* tt+c caacc c+ctg+ TTTCcCAACCACTCTGA
T00581 BLOC1S2 NM_001001342 chr10 -6919 -6903 - 6.3 6.7 *->ttac.caacctcactgc<-* tt+c caa+ctc +tg+ TTGCtCAATCTCCTTGA
T00581 SUN1 NM_001171946 chr7 4797 4813 + 6.3 6.7 *->ttac.caacctcactgc<-* tt+c caa+ tcact c TTTCcCAATTTCACTTC
T00581 SUN1 NM_001171944 chr7 3739 3755 + 6.3 6.7 *->ttac.caacctcactgc<-* tt+c caa+ tcact c TTTCcCAATTTCACTTC
T00581 SYNC NM_001161708 chr1 -8699 -8683 + 6.3 6.8 *->ttac.caacctcactgc<-* ttac +aacctc+ctg TTACtTAACCTCTCTGG
T00581 RABGAP1L NM_014857 chr1 5460 5476 + 6.3 6.9 *->ttac.caacctcactgc<-* tt+c +aacctcact + TTTCcTAACCTCACTTA
T00581 SIGLEC6 NM_001177547 chr19 -5261 -5245 - 6.3 6.6 *->ttac.caacctcactgc<-* tt+c +aa+ctcact + TTTCcTAATCTCACTCA
T00581 SIGLEC6 NM_001177548 chr19 -5261 -5245 - 6.3 6.6 *->ttac.caacctcactgc<-* tt+c +aa+ctcact + TTTCcTAATCTCACTCA
T00581 SIGLEC6 NM_001177549 chr19 -5261 -5245 - 6.3 6.6 *->ttac.caacctcactgc<-* tt+c +aa+ctcact + TTTCcTAATCTCACTCA
T00581 SIGLEC6 NM_001245 chr19 -5261 -5245 - 6.3 6.6 *->ttac.caacctcactgc<-* tt+c +aa+ctcact + TTTCcTAATCTCACTCA
T00581 SIGLEC6 NM_198845 chr19 -5261 -5245 - 6.3 6.6 *->ttac.caacctcactgc<-* tt+c +aa+ctcact + TTTCcTAATCTCACTCA
T00581 SIGLEC6 NM_198846 chr19 -5261 -5245 - 6.3 6.6 *->ttac.caacctcactgc<-* tt+c +aa+ctcact + TTTCcTAATCTCACTCA
T00581 MASP1 NM_001879 chr3 -981 -965 - 6.3 6.8 *->ttac.caacctcactgc<-* ttac +aacctc+ctg TTACtTAACCTCTCTGG
T00581 MASP1 NM_139125 chr3 -981 -965 - 6.3 6.8 *->ttac.caacctcactgc<-* ttac +aacctc+ctg TTACtTAACCTCTCTGG
T00581 MASP1 NR_033519 chr3 -981 -965 - 6.3 6.8 *->ttac.caacctcactgc<-* ttac +aacctc+ctg TTACtTAACCTCTCTGG
T00581 MASP1 NM_001031849 chr3 -981 -965 - 6.3 6.8 *->ttac.caacctcactgc<-* ttac +aacctc+ctg TTACtTAACCTCTCTGG
T00581 RREB1 NM_001003699 chr6 6723 6739 - 6.3 6.9 *->ttac.caacctcactgc<-* tt+c caacctca + c TTTCtCAACCTCAGCTC
T00581 RREB1 NM_001003698 chr6 6723 6739 - 6.3 6.9 *->ttac.caacctcactgc<-* tt+c caacctca + c TTTCtCAACCTCAGCTC
T00581 PACSIN2 NM_007229 chr22 -6666 -6650 - 6.3 6.9 *->ttac.caacctcactgc<-* ttac +aacctc+c g+ TTACtTAACCTCTCGGA
T00581 PACSIN2 NM_001184971 chr22 6174 6190 - 6.3 6.9 *->ttac.caacctcactgc<-* ttac +aacctc+c g+ TTACtTAACCTCTCGGA
T00581 SLC7A3 NM_001048164 chrX -1466 -1450 + 6.3 6.6 *->ttac.caacctcactgc<-* ttac +aac+tc ctg+ TTACcTAACATCCCTGA
T00581 XKR8 NM_018053 chr1 -2734 -2718 - 6.3 6.7 *->ttac.caacctcactgc<-* tt+c c a+ctcactgc TTTCaCCATCTCACTGC
T00581 MAGEA1 NM_004988 chrX -9317 -9301 - 6.3 6.9 *->ttac.caacctcactgc<-* tt+++caa+ctca t c TTGTgCAATCTCAGTAC
T00581 RPL9 NM_000661 chr4 -9493 -9477 - 6.3 6.9 *->ttac.caacctcactgc<-* t++c+caa+ctcac+ c TGGCgCAATCTCACCTC
T00581 KRT12 NM_000223 chr17 -5463 -5447 - 6.3 6.6 *->ttac.caacctcactgc<-* tta++caa+c c+ctgc TTATgCAATCACTCTGC
T00581 PCDH11Y NM_032973 chrY -1923 -1907 - 6.3 6.9 *->ttac.caacctcactgc<-* t++c+caa++tc+ct c TGTCgCAATATCTCTAC
T00581 METTL13 NM_015935 chr1 -1961 -1945 + 6.3 6.7 *->ttac.caacctcactgc<-* t++c+caa+ctc++ gc TGGCgCAATCTCTTGGC
T00581 DFNA5 NM_004403 chr7 2941 2957 - 6.3 6.6 *->ttac.caacctcactgc<-* ttac +aac+tc++tg+ TTACtTAACATCTTTGA
T00581 TMPPE NM_001136238 chr3 -5040 -5024 - 6.3 6.9 *->ttac.caacctcactgc<-* t++c+caa+ctcac+ c TGGCgCAATCTCACCTC
T00581 RNLS NM_018363 chr10 -6554 -6538 - 6.3 6.9 *->ttac.caacctcactgc<-* ttac +aacctc+ tg+ TTACtTAACCTCTGTGA
T00581 FAM113B NM_138371 chr12 -3740 -3724 + 6.3 6.8 *->ttac.caacctcactgc<-* tt+c caa+ctc c+g+ TTGCtCAATCTCCCCGA
T00581 AFMID NM_001010982 chr17 -5040 -5024 - 6.3 6.9 *->ttac.caacctcactgc<-* t++c caa+ctcac+gc TGGCaCAATCTCACCGC
T00581 TRIM29 NM_012101 chr11 -6628 -6612 + 6.3 6.6 *->ttac.caacctcactgc<-* ttac +aa+ctc ctg+ TTACtTAATCTCCCTGA
T00581 DFNA5 NM_001127453 chr7 2385 2401 - 6.3 6.6 *->ttac.caacctcactgc<-* ttac +aac+tc++tg+ TTACtTAACATCTTTGA
T00581 POLL NM_013274 chr10 -1045 -1029 - 6.3 6.9 *->ttac.caacctcactgc<-* tt+c caacc c+ctg+ TTTCcCAACCACTCTGA
T00581 POLL NR_033406 chr10 -1045 -1029 - 6.3 6.9 *->ttac.caacctcactgc<-* tt+c caacc c+ctg+ TTTCcCAACCACTCTGA
T00581 CREM NM_182772 chr10 -8042 -8026 - 6.3 6.9 *->ttac.caacctcactgc<-* tt+c caac+tca+t + TTTCcCAACATCATTTA
T00581 LEMD2 NM_001143944 chr6 -9355 -9339 - 6.3 6.8 *->ttac.caacctcactgc<-* ttac caa+ctca+tg TTACtCAATCTCATTGT
T00581 P2RY10 NM_014499 chrX -6790 -6774 + 6.3 6.9 *->ttac.caacctcactgc<-* tt+c caac+tca+t + TTTCcCAACATCATTTA
T00581 SFT2D3 NM_032740 chr2 -7001 -6985 + 6.3 6.9 *->ttac.caacctcactgc<-* t++c+caa+ctcac+ c TGGCgCAATCTCACCTC
T00581 VANGL1 NM_138959 chr1 -7250 -7234 + 6.3 6.9 *->ttac.caacctcactgc<-* tt+c caac+tca+t + TTTCcCAACATCATTTA
T00581 TMEM176B NM_001101314 chr7 3021 3037 + 6.3 6.7 *->ttac.caacctcactgc<-* ttac +aa+ctc++tg+ TTACaTAATCTCTTTGA
T00581 HMHB1 NM_021182 chr5 -8888 -8872 + 6.3 6.8 *->ttac.caacctcactgc<-* ttac +aacctc+ctg TTACtTAACCTCTCTGG
T00581 TBC1D25 NM_002536 chrX -2290 -2274 - 6.3 7 *->ttac.caacctcactgc<-* tt+c caac+tc tgc TTGCaCAACATCCGTGC
T00581 IGSF1 NM_205833 chrX -9143 -9127 - 6.3 6.6 *->ttac.caacctcactgc<-* tt+c +aacctc++tg+ TTGCtTAACCTCTTTGA
T00581 OR7E37P NR_002163 chr13 -240 -224 - 6.3 6.6 *->ttac.caacctcactgc<-* tt+c caacctc++t c TTTCtCAACCTCTTTTC
T00581 STK16 NM_001008910 chr2 -500 -484 - 6.3 6.9 *->ttac.caacctcactgc<-* ttac +aacctc+c g+ TTACtTAACCTCTCGGA
T00581 DFNA5 NM_001127454 chr7 2941 2957 - 6.3 6.6 *->ttac.caacctcactgc<-* ttac +aac+tc++tg+ TTACtTAACATCTTTGA
T00581 PPIH NM_006347 chr1 -1489 -1473 + 6.3 6.8 *->ttac.caacctcactgc<-* tt+c caacctca++ + TTTCaCAACCTCATCAA
T00581 PCDH11X NM_032968 chrX -1919 -1903 - 6.3 6.9 *->ttac.caacctcactgc<-* t++c+caa++tc+ct c TGTCgCAATATCTCTAC
T00581 GPR25 NM_005298 chr1 -7180 -7164 + 6.3 6.9 *->ttac.caacctcactgc<-* ttac caa++ ca tgc TTACcCAATAACAGTGC
T00581 BLOC1S2 NM_173809 chr10 -6594 -6578 - 6.3 6.7 *->ttac.caacctcactgc<-* tt+c caa+ctc +tg+ TTGCtCAATCTCCTTGA
T00581 SNORD1A NR_004395 chr17 -1566 -1550 - 6.3 6.9 *->ttac.caacctcactgc<-* tt+c caacctca + c TTTCtCAACCTCAGCTC
T00581 CDC42SE2 NM_001038702 chr5 -8233 -8217 - 6.3 6.8 *->ttac.caacctcactgc<-* tt+c caac tc +tgc TTTCaCAACTTCCTTGC
T00581 SYNC NM_030786 chr1 -8699 -8683 + 6.3 6.8 *->ttac.caacctcactgc<-* ttac +aacctc+ctg TTACtTAACCTCTCTGG
T00581 ADAD1 NM_139243 chr4 -9274 -9258 - 6.3 6.9 *->ttac.caacctcactgc<-* tt+c caac+tca+t + TTTCcCAACATCATTTA
T00581 FN1 NM_212475 chr2 -3265 -3249 - 6.2 7.5 *->ttac.caacctcactgc<-* tt+c caa++ ca+tgc TTTCcCAATACCATTGC
T00581 OR2A5 NM_012365 chr7 -6156 -6140 - 6.2 7.1 *->ttac.caacctcactgc<-* tt+c +aacctc+ tg+ TTTCtTAACCTCTGTGA
T00581 KDELR2 NM_001100603 chr7 -2861 -2845 - 6.2 7 *->ttac.caacctcactgc<-* t+ac caacctc ctgc TGACtCAACCTCCCTGC
T00581 PHF19 NM_015651 chr9 303 319 - 6.2 7.2 *->ttac.caacctcactgc<-* tt+c+ aa+ctc ctg+ TTTCgAAATCTCCCTGA
T00581 VEGFA NM_001171624 chr6 -4302 -4286 - 6.2 7.4 *->ttac.caacctcactgc<-* tta+ caacctc+ctg+ TTATtCAACCTCTCTGA
T00581 SPPL2B NM_152988 chr19 -9512 -9496 - 6.2 7.3 *->ttac.caacctcactgc<-* t++c caacctc+ctg+ TGTCcCAACCTCTCTGA
T00581 ISL1 NM_002202 chr5 -8720 -8704 + 6.2 7.2 *->ttac.caacctcactgc<-* tt+c caac+tc++t c TTTCaCAACATCTTTCC
T00581 POLR2E NM_002695 chr19 -3305 -3289 + 6.2 7.2 *->ttac.caacctcactgc<-* ttac caacctc+ctg TTACtCAACCTCTCTGT
T00581 C12orf51 NM_001109662 chr12 -4850 -4834 + 6.2 7 *->ttac.caacctcactgc<-* tt+++caa++tc+ct c TTTTgCAATATCTCTCC
T00581 SIGIRR NM_021805 chr11 -7044 -7028 + 6.2 7 *->ttac.caacctcactgc<-* tt+c +aacctc+ctg TTTCtTAACCTCTCTGG
T00581 CSNK2A2 NM_001896 chr16 -1367 -1351 + 6.2 7.2 *->ttac.caacctcactgc<-* ttac caacctc+ctg TTACtCAACCTCTCTGT
T00581 SELPLG NM_003006 chr12 -3300 -3284 - 6.2 7 *->ttac.caacctcactgc<-* tt+c +aacctc+ctg TTTCtTAACCTCTCTGG
T00581 DKK2 NM_014421 chr4 -4087 -4071 - 6.2 7.4 *->ttac.caacctcactgc<-* tt+c caa++tca tgc TTTCaCAATATCAATGC
T00581 MRGPRD NM_198923 chr11 -7948 -7932 + 6.2 7.1 *->ttac.caacctcactgc<-* tt++ caac tcactgc TTTTaCAACTTCACTGC
T00581 PCSK6 NM_138325 chr15 -8685 -8669 + 6.2 7.1 *->ttac.caacctcactgc<-* ttac caa++tc+c+ c TTACtCAATATCTCCAC
T00581 RPS6KL1 NM_031464 chr14 -7045 -7029 + 6.2 7.3 *->ttac.caacctcactgc<-* t++c+caa+ctca t c TGTCgCAATCTCAGTTC
T00581 MED12L NM_053002 chr3 -2282 -2266 - 6.2 7.5 *->ttac.caacctcactgc<-* ttac +aac tcactg TTACcTAACTTCACTGG
T00581 ADCY1 NM_021116 chr7 -4428 -4412 - 6.2 7.2 *->ttac.caacctcactgc<-* ttac caacctc+ctg TTACtCAACCTCTCTGT
T00581 MAL2 NM_052886 chr8 -9962 -9946 + 6.2 7.5 *->ttac.caacctcactgc<-* tt+c caacct ctgc TTTCtCAACCTTCCTGC
T00581 TJAP1 NM_080604 chr6 3366 3382 - 6.2 7.5 *->ttac.caacctcactgc<-* ttac +aacc c+ctgc TTACtTAACCACTCTGC
T00581 PSMD3 NM_002809 chr17 -7777 -7761 + 6.2 7.2 *->ttac.caacctcactgc<-* t++c+caa+ctca t c TGGCgCAATCTCAGTCC
T00581 SLC48A1 NM_017842 chr12 -2946 -2930 + 6.2 7.3 *->ttac.caacctcactgc<-* tt+c+caa+ctcact TTGCgCAATCTCACTTT
T00581 APOBEC3H NM_001166004 chr22 872 888 + 6.2 7.2 *->ttac.caacctcactgc<-* ttac c acctc+ctgc TTACcCCACCTCTCTGC
T00581 APOBEC3H NM_001166003 chr22 872 888 + 6.2 7.2 *->ttac.caacctcactgc<-* ttac c acctc+ctgc TTACcCCACCTCTCTGC
T00581 APOBEC3H NM_001166002 chr22 872 888 + 6.2 7.2 *->ttac.caacctcactgc<-* ttac c acctc+ctgc TTACcCCACCTCTCTGC
T00581 TP53I3 NM_004881 chr2 -520 -504 + 6.2 7 *->ttac.caacctcactgc<-* tt+c caa+ctc +gc TTTCtCAATCTCGGCGC
T00581 TJAP1 NR_027394 chr6 3366 3382 - 6.2 7.5 *->ttac.caacctcactgc<-* ttac +aacc c+ctgc TTACtTAACCACTCTGC
T00581 RPL13AP3 NR_004844 chr14 -6728 -6712 + 6.2 7.2 *->ttac.caacctcactgc<-* tt+c +aac+tca+t c TTGCcTAACATCATTCC
T00581 NUMB NM_003744 chr14 1287 1303 + 6.2 7.4 *->ttac.caacctcactgc<-* tt+c +aa++t actgc TTTCcTAATATTACTGC
T00581 PCSK6 NM_138321 chr15 -8685 -8669 + 6.2 7.1 *->ttac.caacctcactgc<-* ttac caa++tc+c+ c TTACtCAATATCTCCAC
T00581 KIAA0895L NM_001040715 chr16 -2093 -2077 - 6.2 7.3 *->ttac.caacctcactgc<-* ttac +aa+ctc+ tg+ TTACcTAATCTCTGTGA
T00581 C1orf213 NM_138479 chr1 -8462 -8446 - 6.2 7.3 *->ttac.caacctcactgc<-* tt+c +aa+ctca t c TTTCcTAATCTCAGTCC
T00581 RIMKLB NM_020734 chr12 -7332 -7316 + 6.2 7.2 *->ttac.caacctcactgc<-* ttac +aacctcactg TTACtTAACCTCACTGT
T00581 FEZF2 NM_018008 chr3 -8795 -8779 + 6.2 7.2 *->ttac.caacctcactgc<-* ttac aacctc+ctgc TTACtAAACCTCTCTGC
T00581 ECM2 NM_001393 chr9 -1817 -1801 + 6.2 7.1 *->ttac.caacctcactgc<-* tt+c caa+ctca t + TTTCtCAATCTCAGTAA
T00581 MATN4 NM_030592 chr20 -1172 -1156 + 6.2 7.1 *->ttac.caacctcactgc<-* ttac caacct a tgc TTACtCAACCTGAGTGC
T00581 ZDHHC5 NM_015457 chr11 -3195 -3179 - 6.2 7.2 *->ttac.caacctcactgc<-* tt+c caa+ctca+ c TTTCcCAATCTCATGTC
T00581 VEGFA NM_001025370 chr6 -4302 -4286 - 6.2 7.4 *->ttac.caacctcactgc<-* tta+ caacctc+ctg+ TTATtCAACCTCTCTGA
T00581 SIGIRR NM_001135053 chr11 -7044 -7028 + 6.2 7 *->ttac.caacctcactgc<-* tt+c +aacctc+ctg TTTCtTAACCTCTCTGG
T00581 CACNG4 NM_014405 chr17 -6095 -6079 + 6.2 7.5 *->ttac.caacctcactgc<-* tt+c +aacctc+c+ c TTTCcTAACCTCTCCAC
T00581 TMEM114 NM_001146336 chr16 -7624 -7608 - 6.2 7.1 *->ttac.caacctcactgc<-* tt++++aa+ctca+t c TTTTgTAATCTCATTCC
T00581 GREB1 NM_148903 chr2 3545 3561 - 6.2 7.3 *->ttac.caacctcactgc<-* ttac +aac tc+ctg+ TTACcTAACTTCTCTGA
T00581 FN1 NM_212482 chr2 -3265 -3249 - 6.2 7.5 *->ttac.caacctcactgc<-* tt+c caa++ ca+tgc TTTCcCAATACCATTGC
T00581 VEGFA NM_001171627 chr6 -4302 -4286 - 6.2 7.4 *->ttac.caacctcactgc<-* tta+ caacctc+ctg+ TTATtCAACCTCTCTGA
T00581 VEGFA NM_001171626 chr6 -4302 -4286 - 6.2 7.4 *->ttac.caacctcactgc<-* tta+ caacctc+ctg+ TTATtCAACCTCTCTGA
T00581 VEGFA NM_001171625 chr6 -4302 -4286 - 6.2 7.4 *->ttac.caacctcactgc<-* tta+ caacctc+ctg+ TTATtCAACCTCTCTGA
T00581 ADD1 NM_176801 chr4 5453 5469 - 6.2 7.2 *->ttac.caacctcactgc<-* tt+c caacctca+ + TTTCcCAACCTCATGAA
T00581 LOC100130933 NM_001162997 chr17 -3759 -3743 - 6.2 7.2 *->ttac.caacctcactgc<-* ttac +aac+tc ctg+ TTACcTAACATCGCTGA
T00581 BPIL3 NM_174897 chr20 -3992 -3976 + 6.2 7.5 *->ttac.caacctcactgc<-* t+ac caacctc+ctg+ TGACtCAACCTCTCTGA
T00581 PHF19 NM_001009936 chr9 303 319 - 6.2 7.2 *->ttac.caacctcactgc<-* tt+c+ aa+ctc ctg+ TTTCgAAATCTCCCTGA
T00581 CAST NM_173060 chr5 -6435 -6419 - 6.2 7.1 *->ttac.caacctcactgc<-* ttac +aacctc +tg+ TTACtTAACCTCCTTGA
T00581 CAST NM_001042443 chr5 -6435 -6419 - 6.2 7.1 *->ttac.caacctcactgc<-* ttac +aacctc +tg+ TTACtTAACCTCCTTGA
T00581 LMF2 NM_033200 chr22 -8072 -8056 - 6.2 7.4 *->ttac.caacctcactgc<-* ttac caac+tc+++ c TTACcCAACATCTTCCC
T00581 CAST NM_001042444 chr5 -6435 -6419 - 6.2 7.1 *->ttac.caacctcactgc<-* ttac +aacctc +tg+ TTACtTAACCTCCTTGA
T00581 GPX4 NM_001039847 chr19 -5255 -5239 + 6.2 7.2 *->ttac.caacctcactgc<-* ttac caacctc+ctg TTACtCAACCTCTCTGT
T00581 NUMB NM_001005743 chr14 1287 1303 + 6.2 7.4 *->ttac.caacctcactgc<-* tt+c +aa++t actgc TTTCcTAATATTACTGC
T00581 CNOT4 NM_001008225 chr7 3947 3963 + 6.2 7.3 *->ttac.caacctcactgc<-* tt+c +aa++tc++tg+ TTTCcTAATATCTTTGA
T00581 NHEDC2 NM_178833 chr4 -9865 -9849 - 6.2 7.2 *->ttac.caacctcactgc<-* tt+c caac+tca t + TTTCcCAACATCAGTAA
T00581 PKIA NM_181839 chr8 -4229 -4213 + 6.2 7.1 *->ttac.caacctcactgc<-* tt+c caa++tc++t c TTTCcCAATATCTTTCC
T00581 PKIA NM_181839 chr8 9196 9212 + 6.2 7.3 *->ttac.caacctcactgc<-* tt++ caa+ctca+tg+ TTTTtCAATCTCATTGA
T00581 LONRF3 NM_001031855 chrX -7371 -7355 - 6.2 7.5 *->ttac.caacctcactgc<-* t++c+caacctca t c TGGCgCAACCTCAGTTC
T00581 GPX4 NM_001039848 chr19 -5968 -5952 + 6.2 7.2 *->ttac.caacctcactgc<-* ttac caacctc+ctg TTACtCAACCTCTCTGT
T00581 SGOL2 NM_001160046 chr2 -4562 -4546 - 6.2 7.1 *->ttac.caacctcactgc<-* ttac caa++tc+c+ c TTACtCAATATCTCCAC
T00581 KLC1 NM_182923 chr14 -7776 -7760 - 6.2 7.2 *->ttac.caacctcactgc<-* t++c+caa+ctca t c TGGCgCAATCTCAGTCC
T00581 XKR9 NM_001011720 chr8 7564 7580 - 6.2 7.3 *->ttac.caacctcactgc<-* tt+c +aa+ctc+ct c TTTCtTAATCTCTCTAC
T00581 NUMB NM_001005744 chr14 1287 1303 + 6.2 7.4 *->ttac.caacctcactgc<-* tt+c +aa++t actgc TTTCcTAATATTACTGC
T00581 TJAP1 NM_001146017 chr6 -8695 -8679 - 6.2 7.5 *->ttac.caacctcactgc<-* ttac +aacc c+ctgc TTACtTAACCACTCTGC
T00581 MIR629 NR_030714 chr15 -5225 -5209 + 6.2 7.1 *->ttac.caacctcactgc<-* ttac caacctc++t + TTACtCAACCTCTTTAA
T00581 DEF6 NM_022047 chr6 -397 -381 - 6.2 7.1 *->ttac.caacctcactgc<-* ttac +aacctc +tg+ TTACtTAACCTCCTTGA
T00581 MIR1231 NR_031599 chr1 -7724 -7708 + 6.2 7.2 *->ttac.caacctcactgc<-* tta++caa+ctca + c TTATgCAATCTCAGCCC
T00581 MIR548F1 NR_031642 chr1 -2252 -2236 - 6.2 7.1 *->ttac.caacctcactgc<-* ttac caacctc+ct + TTACtCAACCTCTCTTA
T00581 TJAP1 NM_001146016 chr6 3366 3382 - 6.2 7.5 *->ttac.caacctcactgc<-* ttac +aacc c+ctgc TTACtTAACCACTCTGC
T00581 MIR1974 NR_031738 chr5 -5128 -5112 + 6.2 7.4 *->ttac.caacctcactgc<-* tt+c caacctca + c TTTCaCAACCTCAGCTC
T00581 FN1 NM_212476 chr2 -3265 -3249 - 6.2 7.5 *->ttac.caacctcactgc<-* tt+c caa++ ca+tgc TTTCcCAATACCATTGC
T00581 C1orf213 NM_001008896 chr1 -8462 -8446 - 6.2 7.3 *->ttac.caacctcactgc<-* tt+c +aa+ctca t c TTTCcTAATCTCAGTCC
T00581 GPR21 NM_005294 chr9 -9168 -9152 + 6.2 7.4 *->ttac.caacctcactgc<-* tta+ caa+ctcact c TTATcCAATCTCACTAC
T00581 MYO6 NM_004999 chr6 5273 5289 - 6.2 7.4 *->ttac.caacctcactgc<-* t++c caa+ctca tgc TGGCcCAATCTCAGTGC
T00581 IGSF9 NM_020789 chr1 -4373 -4357 + 6.2 7 *->ttac.caacctcactgc<-* tt+c caacct act c TTTCcCAACCTTACTAC
T00581 WDR4 NM_033661 chr21 -1196 -1180 + 6.2 7.1 *->ttac.caacctcactgc<-* tt+c caacctc +t c TTTCtCAACCTCCTTCC
T00581 CPVL NM_031311 chr7 -562 -546 - 6.2 7 *->ttac.caacctcactgc<-* ttac +aacctcact + TTACtTAACCTCACTTA
T00581 MIR423 NR_029945 chr17 -5184 -5168 + 6.2 7.2 *->ttac.caacctcactgc<-* tt+c +aa+ tc+ctgc TTGCcTAATTTCTCTGC
T00581 VGLL4 NM_014667 chr3 3531 3547 + 6.2 7.1 *->ttac.caacctcactgc<-* tt+c caa+ tca tg+ TTTCaCAATTTCAGTGA
T00581 C1QTNF7 NM_031911 chr4 -7150 -7134 + 6.2 7.1 *->ttac.caacctcactgc<-* ttac aacctca tgc TTACcAAACCTCAGTGC
T00581 FAM82A1 NM_144713 chr2 -5694 -5678 - 6.2 7.4 *->ttac.caacctcactgc<-* ttac caacctc +t c TTACaCAACCTCCTTCC
T00581 C22orf40 NM_207327 chr22 -8546 -8530 + 6.2 7.1 *->ttac.caacctcactgc<-* tt+++caacctc ctg TTTTgCAACCTCCCTGG
T00581 TGFB2 NM_001135599 chr1 354 370 + 6.2 7.1 *->ttac.caacctcactgc<-* tt+c c a+ctca+tgc TTTCcCCATCTCATTGC
T00581 ZNF214 NM_013249 chr11 4342 4358 - 6.2 7.4 *->ttac.caacctcactgc<-* t++c caac+tca+tg+ TGTCcCAACATCATTGA
T00581 PDAP1 NM_014891 chr7 -235 -219 + 6.2 7.2 *->ttac.caacctcactgc<-* t+ac+caa+ctc +gc TGACgCAATCTCCGCGC
T00581 NSUN2 NM_017755 chr5 -1951 -1935 + 6.2 7.2 *->ttac.caacctcactgc<-* ttac caacct +ctg+ TTACcCAACCTTTCTGA
T00581 PLEKHA5 NM_001143821 chr12 8891 8907 - 6.2 7.3 *->ttac.caacctcactgc<-* tt+c +aa+ctca t c TTTCcTAATCTCAGTCC
T00581 FN1 NM_212474 chr2 -3265 -3249 - 6.2 7.5 *->ttac.caacctcactgc<-* tt+c caa++ ca+tgc TTTCcCAATACCATTGC
T00581 C10orf105 NM_001168390 chr10 -7368 -7352 - 6.2 7.3 *->ttac.caacctcactgc<-* ttac caac tca+t c TTACtCAACTTCATTTC
T00581 GPHB5 NM_145171 chr14 -1261 -1245 + 6.2 7.5 *->ttac.caacctcactgc<-* tt+c caac+tcac+ + TTTCtCAACATCACCTA
T00581 TJAP1 NM_001146020 chr6 3366 3382 - 6.2 7.5 *->ttac.caacctcactgc<-* ttac +aacc c+ctgc TTACtTAACCACTCTGC
T00581 TJAP1 NM_001146019 chr6 3366 3382 - 6.2 7.5 *->ttac.caacctcactgc<-* ttac +aacc c+ctgc TTACtTAACCACTCTGC
T00581 TJAP1 NM_001146018 chr6 3366 3382 - 6.2 7.5 *->ttac.caacctcactgc<-* ttac +aacc c+ctgc TTACtTAACCACTCTGC
T00581 KIAA1211 NM_020722 chr4 7906 7922 - 6.2 7.4 *->ttac.caacctcactgc<-* ttac caa+ctca++ + TTACaCAATCTCATCAA
T00581 LACTB2 NM_016027 chr8 -7732 -7716 - 6.2 7.3 *->ttac.caacctcactgc<-* tt+c +aa+ctc+ct c TTTCtTAATCTCTCTAC
T00581 ST6GALNAC4 NM_175040 chr9 -2706 -2690 - 6.2 7.5 *->ttac.caacctcactgc<-* tt+c caacctc+ctg TTTCtCAACCTCTCTGT
T00581 KRT15 NM_002275 chr17 -3880 -3864 - 6.2 7.5 *->ttac.caacctcactgc<-* tt+c c acctcactg+ TTTCtCCACCTCACTGA
T00581 BUD31 NM_003910 chr7 -89 -73 + 6.2 7.2 *->ttac.caacctcactgc<-* t+ac+caa+ctc +gc TGACgCAATCTCCGCGC
T00581 POPDC2 NM_022135 chr3 -2342 -2326 + 6.2 7.4 *->ttac.caacctcactgc<-* tt+c +aacctca+t + TTTCtTAACCTCATTAA
T00581 FAM173B NM_199133 chr5 -1720 -1704 + 6.2 7.2 *->ttac.caacctcactgc<-* ttac caacctc c g+ TTACaCAACCTCGCGGA
T00581 KLC1 NM_001130107 chr14 -7776 -7760 - 6.2 7.2 *->ttac.caacctcactgc<-* t++c+caa+ctca t c TGGCgCAATCTCAGTCC
T00581 TP53I3 NM_147184 chr2 -593 -577 + 6.2 7 *->ttac.caacctcactgc<-* tt+c caa+ctc +gc TTTCtCAATCTCGGCGC
T00581 BPY2 NM_004678 chrY -1517 -1501 - 6.2 7.5 *->ttac.caacctcactgc<-* tta++caac t actgc TTATgCAACTTTACTGC
T00581 GPR1 NM_005279 chr2 -236 -220 + 6.2 7.4 *->ttac.caacctcactgc<-* tt+c caacctc++t + TTTCtCAACCTCTTTAA
T00581 ANKRD12 NM_001083625 chr18 -6169 -6153 + 6.2 7.4 *->ttac.caacctcactgc<-* ttac caa++tc++ g+ TTACcCAATATCTTGGA
T00581 TBPL2 NM_199047 chr14 -4292 -4276 - 6.2 7.2 *->ttac.caacctcactgc<-* ttac caacctc+ctg TTACtCAACCTCTCTGT
T00581 TBPL2 NM_199047 chr14 -5781 -5765 - 6.2 7 *->ttac.caacctcactgc<-* tt+c caac+tc ct c TTTCtCAACATCCCTCC
T00581 PRPH NM_006262 chr12 -9128 -9112 + 6.2 7.3 *->ttac.caacctcactgc<-* ttac caacc cact c TTACaCAACCACACTCC
T00581 SILV NM_006928 chr12 -1813 -1797 + 6.2 7 *->ttac.caacctcactgc<-* tt+c caacctc+c+ + TTTCcCAACCTCTCCAA
T00581 SULT1C4 NM_006588 chr2 -7082 -7066 + 6.2 7.2 *->ttac.caacctcactgc<-* ttac caacctc+ctg TTACtCAACCTCTCTGT
T00581 CNOT4 NM_013316 chr7 3947 3963 + 6.2 7.3 *->ttac.caacctcactgc<-* tt+c +aa++tc++tg+ TTTCcTAATATCTTTGA
T00581 CDK7 NM_001799 chr5 -7182 -7166 - 6.2 7.3 *->ttac.caacctcactgc<-* tt+c caa++tc++t c TTTCtCAATATCTTTAC
T00581 BAGE3 NM_182481 chr21 -556 -540 - 6.2 7.4 *->ttac.caacctcactgc<-* tt+c caac+tc++t c TTTCcCAACATCTTTTC
T00581 PSIMCT-1 NR_003677 chr20 -8406 -8390 - 6.2 7 *->ttac.caacctcactgc<-* tt+c +aacctc+ctg TTTCtTAACCTCTCTGG
T00581 MYH4 NM_017533 chr17 -7585 -7569 - 6.2 7.3 *->ttac.caacctcactgc<-* tt+c caac+t actgc TTTCcCAACATAACTGC
T00581 ADD1 NM_014189 chr4 5453 5469 - 6.2 7.2 *->ttac.caacctcactgc<-* tt+c caacctca+ + TTTCcCAACCTCATGAA
T00581 YTHDF3 NM_152758 chr8 -1612 -1596 + 6.2 7 *->ttac.caacctcactgc<-* tt+c +aacctcactg TTTCcTAACCTCACTGT
T00581 NIPAL2 NM_024759 chr8 -3669 -3653 + 6.2 7.3 *->ttac.caacctcactgc<-* tt+c caa+ tc+ctg+ TTGCtCAATTTCTCTGA
T00581 MATN4 NM_003833 chr20 -1172 -1156 + 6.2 7.1 *->ttac.caacctcactgc<-* ttac caacct a tgc TTACtCAACCTGAGTGC
T00581 VEGFA NM_003376 chr6 -4302 -4286 - 6.2 7.4 *->ttac.caacctcactgc<-* tta+ caacctc+ctg+ TTATtCAACCTCTCTGA
T00581 B3GNT3 NM_014256 chr19 9834 9850 + 6.2 7.4 *->ttac.caacctcactgc<-* ttac caa+ctc c+ c TTACcCAATCTCCCCCC
T00581 GAS6 NM_000820 chr13 -5358 -5342 + 6.2 7.4 *->ttac.caacctcactgc<-* t+ac+caa+ctca + c TGACgCAATCTCAGCCC
T00581 L2HGDH NM_024884 chr14 -7381 -7365 + 6.2 7.2 *->ttac.caacctcactgc<-* ttac +aa++tca gc TTACtTAATATCAGGGC
T00581 FAM156A NM_014138 chrX 8213 8229 - 6.2 7.2 *->ttac.caacctcactgc<-* ttac caacctc+ctg TTACtCAACCTCTCTGT
T00581 HIGD1A NM_001099669 chr3 4246 4262 - 6.2 7.4 *->ttac.caacctcactgc<-* tt+c caa+ tca +gc TTGCaCAATTTCAGCGC
T00581 NECAB3 NM_031232 chr20 -3588 -3572 - 6.2 7.4 *->ttac.caacctcactgc<-* tt+c +aacctc++ gc TTGCtTAACCTCTTGGC
T00581 SLC17A4 NM_005495 chr6 -7087 -7071 - 6.2 7.3 *->ttac.caacctcactgc<-* tt+c +aa+ctca++ c TTTCcTAATCTCATCCC
T00581 CXorf51 NM_001144064 chrX -3862 -3846 - 6.2 7.4 *->ttac.caacctcactgc<-* tt+c caac+tca+t + TTTCtCAACATCATTTA
T00581 CXorf51 NM_001144064 chrX -8186 -8170 - 6.2 7.4 *->ttac.caacctcactgc<-* tt+c caac+tca+t + TTTCtCAACATCATTTA
T00581 BAGE5 NM_182484 chr21 -556 -540 - 6.2 7.4 *->ttac.caacctcactgc<-* tt+c caac+tc++t c TTTCcCAACATCTTTTC
T00581 C1orf226 NM_001135240 chr1 -8027 -8011 - 6.2 7.5 *->ttac.caacctcactgc<-* tt+c caa+ctca c TTTCcCAATCTCAGGAC
T00581 ACAN NM_013227 chr15 -4808 -4792 - 6.2 7 *->ttac.caacctcactgc<-* tt+c +aacctc+ctg TTTCtTAACCTCTCTGG
T00581 BAGE NM_001187 chr21 -544 -528 - 6.2 7.4 *->ttac.caacctcactgc<-* tt+c caac+tc++t c TTTCcCAACATCTTTTC
T00581 C1orf213 NR_033690 chr1 -8462 -8446 - 6.2 7.3 *->ttac.caacctcactgc<-* tt+c +aa+ctca t c TTTCcTAATCTCAGTCC
T00581 SPPL2B NM_001077238 chr19 -9512 -9496 - 6.2 7.3 *->ttac.caacctcactgc<-* t++c caacctc+ctg+ TGTCcCAACCTCTCTGA
T00581 SNX2 NM_003100 chr5 -5571 -5555 + 6.2 7.5 *->ttac.caacctcactgc<-* tt+c caa++ ca+tgc TTTCcCAATACCATTGC
T00581 SF3B14 NM_016047 chr2 -8934 -8918 + 6.2 7 *->ttac.caacctcactgc<-* tt+c caa+ctc +gc TTTCtCAATCTCGGCGC
T00581 FAM82A1 NM_001170793 chr2 -5694 -5678 - 6.2 7.4 *->ttac.caacctcactgc<-* ttac caacctc +t c TTACaCAACCTCCTTCC
T00581 RPS15AP10 NR_026768 chr1 -8370 -8354 - 6.2 7.3 *->ttac.caacctcactgc<-* ttac+caac ca+tg TTACgCAACTACATTGG
T00581 BPESC1 NR_026783 chr3 1497 1513 - 6.2 7.2 *->ttac.caacctcactgc<-* ttac +aac+tcac+ c TTACcTAACATCACCTC
T00581 EVPLL NM_001145127 chr17 2147 2163 - 6.2 7.2 *->ttac.caacctcactgc<-* ttac caacctc+ctg TTACtCAACCTCTCTGT
T00581 HABP4 NM_014282 chr9 -3898 -3882 + 6.2 7.4 *->ttac.caacctcactgc<-* tta+++aac tca+tg+ TTATgTAACTTCATTGA
T00581 FN1 NM_054034 chr2 -3265 -3249 - 6.2 7.5 *->ttac.caacctcactgc<-* tt+c caa++ ca+tgc TTTCcCAATACCATTGC
T00581 BAGE4 NM_181704 chr21 -556 -540 - 6.2 7.4 *->ttac.caacctcactgc<-* tt+c caac+tc++t c TTTCcCAACATCTTTTC
T00581 CAST NM_001042445 chr5 -6435 -6419 - 6.2 7.1 *->ttac.caacctcactgc<-* ttac +aacctc +tg+ TTACtTAACCTCCTTGA
T00581 ZNF74 NR_003253 chr22 3249 3265 - 6.2 7.3 *->ttac.caacctcactgc<-* tt+c caacctca++ + TTGCtCAACCTCATCAA
T00581 NUMB NM_001005745 chr14 1287 1303 + 6.2 7.4 *->ttac.caacctcactgc<-* tt+c +aa++t actgc TTTCcTAATATTACTGC
T00581 LOC730668 NR_027240 chr22 -2657 -2641 + 6.2 7.2 *->ttac.caacctcactgc<-* ttac caacctc+ctg TTACtCAACCTCTCTGT
T00581 ADD1 NM_001119 chr4 5453 5469 - 6.2 7.2 *->ttac.caacctcactgc<-* tt+c caacctca+ + TTTCcCAACCTCATGAA
T00581 DR1 NM_001938 chr1 -9951 -9935 + 6.2 7.4 *->ttac.caacctcactgc<-* tt+c caa+c c++tgc TTTCtCAATCACTTTGC
T00581 C11orf42 NM_173525 chr11 -1787 -1771 + 6.2 7.4 *->ttac.caacctcactgc<-* tta+ caacctc+ctg+ TTATtCAACCTCTCTGA
T00581 MATN4 NM_030590 chr20 -1172 -1156 + 6.2 7.1 *->ttac.caacctcactgc<-* ttac caacct a tgc TTACtCAACCTGAGTGC
T00581 SIGIRR NM_001135054 chr11 -9442 -9426 + 6.2 7 *->ttac.caacctcactgc<-* tt+c +aacctc+ctg TTTCtTAACCTCTCTGG
T00581 C1orf213 NR_033691 chr1 -8709 -8693 - 6.2 7.3 *->ttac.caacctcactgc<-* tt+c +aa+ctca t c TTTCcTAATCTCAGTCC
T00581 ASCL2 NM_005170 chr11 -818 -802 - 6.2 7.4 *->ttac.caacctcactgc<-* t++c caa+ctca tgc TGGCcCAATCTCAGTGC
T00581 CPVL NM_019029 chr7 -562 -546 - 6.2 7 *->ttac.caacctcactgc<-* ttac +aacctcact + TTACtTAACCTCACTTA
T00581 GPR1 NM_001098199 chr2 -236 -220 + 6.2 7.4 *->ttac.caacctcactgc<-* tt+c caacctc++t + TTTCtCAACCTCTTTAA
T00581 RAB5B NM_002868 chr12 -6238 -6222 + 6.2 7 *->ttac.caacctcactgc<-* tt+c caacctc+c+ + TTTCcCAACCTCTCCAA
T00581 SRP19 NM_003135 chr5 -4253 -4237 + 6.2 7.4 *->ttac.caacctcactgc<-* tta+ +aacctcactg+ TTATtTAACCTCACTGA
T00581 SPRED1 NM_152594 chr15 -1552 -1536 + 6.2 7 *->ttac.caacctcactgc<-* tta++caacctcact TTATgCAACCTCACTCG
T00581 FN1 NM_212478 chr2 -3265 -3249 - 6.2 7.5 *->ttac.caacctcactgc<-* tt+c caa++ ca+tgc TTTCcCAATACCATTGC
T00581 FAM193B NM_019057 chr5 7456 7472 + 6.2 7.3 *->ttac.caacctcactgc<-* ttac caa+ tc++tg+ TTACtCAATTTCTTTGA
T00581 MRPL50 NM_019051 chr9 -4064 -4048 + 6.2 7.2 *->ttac.caacctcactgc<-* tt++ +aacctcactg+ TTTTcTAACCTCACTGA
T00581 HIGD1A NM_014056 chr3 4246 4262 - 6.2 7.4 *->ttac.caacctcactgc<-* tt+c caa+ tca +gc TTGCaCAATTTCAGCGC
T00581 RIMBP2 NM_015347 chr12 -8042 -8026 - 6.2 7.1 *->ttac.caacctcactgc<-* ttac +aacctc +tg+ TTACtTAACCTCCTTGA
T00581 ACAN NM_001135 chr15 -4808 -4792 - 6.2 7 *->ttac.caacctcactgc<-* tt+c +aacctc+ctg TTTCtTAACCTCTCTGG
T00581 APOBEC3H NM_181773 chr22 872 888 + 6.2 7.2 *->ttac.caacctcactgc<-* ttac c acctc+ctgc TTACcCCACCTCTCTGC
T00581 DDX60 NM_017631 chr4 -5748 -5732 - 6.2 7.2 *->ttac.caacctcactgc<-* ttac +aa+ctc ctg+ TTACtTAATCTCGCTGA
T00581 TM9SF3 NM_020123 chr10 -6857 -6841 - 6.2 7.4 *->ttac.caacctcactgc<-* tt+c caa+ tca+t c TTTCtCAATTTCATTCC
T00581 IQSEC1 NM_014869 chr3 -8057 -8041 - 6.2 7.4 *->ttac.caacctcactgc<-* tta+ caacctc+ctg+ TTATtCAACCTCTCTGA
T00581 TUSC3 NM_006765 chr8 -3979 -3963 - 6.2 7.4 *->ttac.caacctcactgc<-* tt+c +aac+tca+t c TTTCcTAACATCATTTC
T00581 FGGY NM_018291 chr1 2573 2589 - 6.2 7.1 *->ttac.caacctcactgc<-* tt+c +aa+ctc+ct c TTTCcTAATCTCTCTCC
T00581 OVCA2 NM_080822 chr17 -4115 -4099 + 6.2 7.3 *->ttac.caacctcactgc<-* tt+c +aac+tc ctg+ TTTCtTAACATCCCTGA
T00581 PLSCR1 NM_021105 chr3 -3268 -3252 - 6.2 7.2 *->ttac.caacctcactgc<-* tt+c caa+ctcact + TTGCaCAATCTCACTTA
T00581 CAST NM_001042446 chr5 -6435 -6419 - 6.2 7.1 *->ttac.caacctcactgc<-* ttac +aacctc +tg+ TTACtTAACCTCCTTGA
T00581 LONRF3 NM_024778 chrX -7371 -7355 - 6.2 7.5 *->ttac.caacctcactgc<-* t++c+caacctca t c TGGCgCAACCTCAGTTC
T00581 ARAP2 NM_015230 chr4 1666 1682 - 6.2 7.2 *->ttac.caacctcactgc<-* tt++ +aa++tcactgc TTTTcTAATATCACTGC
T00581 SH2B3 NM_005475 chr12 8970 8986 - 6.2 7.5 *->ttac.caacctcactgc<-* t+ac caacctc+ctg+ TGACtCAACCTCTCTGA
T00581 SMCR7L NM_019008 chr22 -872 -856 - 6.2 7.2 *->ttac.caacctcactgc<-* tt+c +aacctcac+ + TTTCcTAACCTCACCCA
T00581 OLFML2B NM_015441 chr1 -4010 -3994 + 6.2 7.5 *->ttac.caacctcactgc<-* tt+c caac+tcact TTTCtCAACATCACTAG
T00581 GPX4 NM_002085 chr19 -5255 -5239 + 6.2 7.2 *->ttac.caacctcactgc<-* ttac caacctc+ctg TTACtCAACCTCTCTGT
T00581 GKN2 NM_182536 chr2 -1689 -1673 - 6.2 7.2 *->ttac.caacctcactgc<-* ttac +aac tc ctgc TTACtTAACTTCCCTGC
T00581 TPD52 NM_001025252 chr8 -2174 -2158 + 6.2 7.4 *->ttac.caacctcactgc<-* tta++caac+tc + gc TTATgCAACATCCTGGC
T00581 VEGFA NM_001025369 chr6 -4302 -4286 - 6.2 7.4 *->ttac.caacctcactgc<-* tta+ caacctc+ctg+ TTATtCAACCTCTCTGA
T00581 VEGFA NM_001025368 chr6 -4302 -4286 - 6.2 7.4 *->ttac.caacctcactgc<-* tta+ caacctc+ctg+ TTATtCAACCTCTCTGA
T00581 VEGFA NM_001025367 chr6 -4302 -4286 - 6.2 7.4 *->ttac.caacctcactgc<-* tta+ caacctc+ctg+ TTATtCAACCTCTCTGA
T00581 VEGFA NM_001025366 chr6 -4302 -4286 - 6.2 7.4 *->ttac.caacctcactgc<-* tta+ caacctc+ctg+ TTATtCAACCTCTCTGA
T00581 OR5B3 NM_001005469 chr11 -8140 -8124 - 6.2 7.1 *->ttac.caacctcactgc<-* tt+c caac+tca+t + TTGCtCAACATCATTAA
T00581 BPY2C NM_001002761 chrY -1517 -1501 - 6.2 7.5 *->ttac.caacctcactgc<-* tta++caac t actgc TTATgCAACTTTACTGC
T00581 BPY2B NM_001002760 chrY -1517 -1501 - 6.2 7.5 *->ttac.caacctcactgc<-* tta++caac t actgc TTATgCAACTTTACTGC
T00581 LRRC67 NM_001013626 chr8 -7353 -7337 - 6.2 7.4 *->ttac.caacctcactgc<-* ttac caa+ tca+t c TTACaCAATTTCATTAC
T00581 VEGFA NM_001171623 chr6 -4302 -4286 - 6.2 7.4 *->ttac.caacctcactgc<-* tta+ caacctc+ctg+ TTATtCAACCTCTCTGA
T00581 VEGFA NM_001171622 chr6 -4302 -4286 - 6.2 7.4 *->ttac.caacctcactgc<-* tta+ caacctc+ctg+ TTATtCAACCTCTCTGA
T00581 VEGFA NM_001171630 chr6 -4302 -4286 - 6.2 7.4 *->ttac.caacctcactgc<-* tta+ caacctc+ctg+ TTATtCAACCTCTCTGA
T00581 VEGFA NM_001171629 chr6 -4302 -4286 - 6.2 7.4 *->ttac.caacctcactgc<-* tta+ caacctc+ctg+ TTATtCAACCTCTCTGA
T00581 VEGFA NM_001171628 chr6 -4302 -4286 - 6.2 7.4 *->ttac.caacctcactgc<-* tta+ caacctc+ctg+ TTATtCAACCTCTCTGA
T00581 TUSC3 NM_178234 chr8 -3979 -3963 - 6.2 7.4 *->ttac.caacctcactgc<-* tt+c +aac+tca+t c TTTCcTAACATCATTTC
T00581 BCORL2 NM_001173413 chrY -9421 -9405 + 6.2 7.1 *->ttac.caacctcactgc<-* tt+c aacctc+ctgc TTTCcAAACCTCTCTGC
T00581 SLC4A11 NM_001174089 chr20 -9101 -9085 - 6.2 7.4 *->ttac.caacctcactgc<-* tt+c caacctc+++ c TTTCaCAACCTCTTCCC
T00581 FREM1 NM_001177704 chr9 2251 2267 + 6.2 7.5 *->ttac.caacctcactgc<-* tt+c caa++ cactg+ TTTCaCAATAACACTGA
T00581 SLC34A2 NM_001177999 chr4 -659 -643 + 6.2 7.1 *->ttac.caacctcactgc<-* tt+c+caac+ c+++gc TTGCgCAACACCTTCGC
T00581 SLC34A2 NM_001177998 chr4 -8 8 + 6.2 7.1 *->ttac.caacctcactgc<-* tt+c+caac+ c+++gc TTGCgCAACACCTTCGC
T00581 ZDHHC21 NM_178566 chr9 -6843 -6827 + 6.2 7.3 *->ttac.caacctcactgc<-* tt+c caa++tcact + TTGCaCAATATCACTCA
T00581 PGAM4 NM_001029891 chrX -7573 -7557 + 6.2 7.3 *->ttac.caacctcactgc<-* tt+c +aa+ tcactg+ TTGCtTAATTTCACTGA
T00581 SLC25A39 NM_016016 chr17 -8821 -8805 + 6.2 7.1 *->ttac.caacctcactgc<-* t+ac caacctc+ctg+ TGACcCAACCTCTCTGA
T00581 FOXO3 NM_201559 chr6 -9571 -9555 - 6.2 7.1 *->ttac.caacctcactgc<-* tt+++caac tcact c TTTTgCAACTTCACTTC
T00581 PCSK6 NM_002570 chr15 -8685 -8669 + 6.2 7.1 *->ttac.caacctcactgc<-* ttac caa++tc+c+ c TTACtCAATATCTCCAC
T00581 ZNF263 NM_005741 chr16 -1903 -1887 - 6.2 7.5 *->ttac.caacctcactgc<-* tta+++aa+ctcact + TTATgTAATCTCACTAA
T00581 ANKRD12 NM_015208 chr18 -6169 -6153 + 6.2 7.4 *->ttac.caacctcactgc<-* ttac caa++tc++ g+ TTACcCAATATCTTGGA
T00581 VSNL1 NM_003385 chr2 -1418 -1402 + 6.2 7.1 *->ttac.caacctcactgc<-* tt+c+caacct c+g+ TTGCgCAACCTTCCCGA
T00581 SGOL2 NM_001160033 chr2 -4562 -4546 - 6.2 7.1 *->ttac.caacctcactgc<-* ttac caa++tc+c+ c TTACtCAATATCTCCAC
T00581 TMEM126B NM_018480 chr11 -8839 -8823 - 6.2 7.2 *->ttac.caacctcactgc<-* tt+c+caa+ctc t c TTGCgCAATCTCGGTTC
T00581 EXTL3 NM_001440 chr8 9922 9938 - 6.2 7.1 *->ttac.caacctcactgc<-* ttac +aa+ctc ctg+ TTACaTAATCTCCCTGA
T00581 RNF160 NM_015565 chr21 -6510 -6494 + 6.2 7 *->ttac.caacctcactgc<-* tt+c caa+ tcac+ c TTTCcCAATTTCACCCC
T00581 GPR162 NM_014449 chr12 -6233 -6217 + 6.2 7.2 *->ttac.caacctcactgc<-* ttac aacctc+ctgc TTACtAAACCTCTCTGC
T00581 BTN3A3 NM_197974 chr6 -2267 -2251 + 6.2 7.2 *->ttac.caacctcactgc<-* tta++caacctc+c+ c TTATgCAACCTCTCCTC
T00581 TTC38 NM_017931 chr22 -9137 -9121 + 6.2 7.1 *->ttac.caacctcactgc<-* tt+++caacctc ctg TTTTgCAACCTCCCTGG
T00581 NECAB3 NM_031231 chr20 -3588 -3572 - 6.2 7.4 *->ttac.caacctcactgc<-* tt+c +aacctc++ gc TTGCtTAACCTCTTGGC
T00581 S100A12 NM_005621 chr1 -1072 -1056 + 6.2 7 *->ttac.caacctcactgc<-* t+ac caa+ctca tgc TGACaCAATCTCAGTGC
T00581 TGFB2 NM_003238 chr1 354 370 + 6.2 7.1 *->ttac.caacctcactgc<-* tt+c c a+ctca+tgc TTTCcCCATCTCATTGC
T00581 LOC145837 NR_026979 chr15 -2034 -2018 - 6.2 7.3 *->ttac.caacctcactgc<-* ttac +aac tc+ctg+ TTACcTAACTTCTCTGA
T00581 MCCC2 NM_022132 chr5 -5639 -5623 + 6.2 7.2 *->ttac.caacctcactgc<-* tta+++aac+tcac+ c TTATgTAACATCACCAC
T00581 CYP2U1 NM_183075 chr4 -4935 -4919 - 6.2 7.1 *->ttac.caacctcactgc<-* tt+c aacctcactg+ TTTCtAAACCTCACTGA
T00581 C8orf86 NM_207412 chr8 -3927 -3911 - 6.2 7.3 *->ttac.caacctcactgc<-* ttac +aac tc+ctg+ TTACcTAACTTCTCTGA
T00581 E2F4 NM_001950 chr16 -6107 -6091 - 6.2 7.3 *->ttac.caacctcactgc<-* ttac +aa+ctc+ tg+ TTACcTAATCTCTGTGA
T00581 GSX2 NM_133267 chr4 -1162 -1146 + 6.2 7.5 *->ttac.caacctcactgc<-* tt+c caacc ca+ gc TTGCcCAACCACATGGC
T00581 CRNKL1 NM_016652 chr20 -8239 -8223 + 6.2 7.1 *->ttac.caacctcactgc<-* tt+c caa+ tcac g+ TTTCaCAATTTCACGGA
T00581 KLC1 NM_005552 chr14 -7776 -7760 - 6.2 7.2 *->ttac.caacctcactgc<-* t++c+caa+ctca t c TGGCgCAATCTCAGTCC
T00581 VEGFA NM_001033756 chr6 -4302 -4286 - 6.2 7.4 *->ttac.caacctcactgc<-* tta+ caacctc+ctg+ TTATtCAACCTCTCTGA
T00581 FN1 NM_002026 chr2 -3265 -3249 - 6.2 7.5 *->ttac.caacctcactgc<-* tt+c caa++ ca+tgc TTTCcCAATACCATTGC
T00581 RAB37 NM_175738 chr17 -7430 -7414 - 6.2 7.1 *->ttac.caacctcactgc<-* tt+c caacctc++t + TTTCcCAACCTCTTTCA
T00581 WDR4 NM_018669 chr21 -1196 -1180 + 6.2 7.1 *->ttac.caacctcactgc<-* tt+c caacctc +t c TTTCtCAACCTCCTTCC
T00581 CCDC22 NM_014008 chrX -2927 -2911 + 6.2 7.1 *->ttac.caacctcactgc<-* tta+++aa+ctc++tg+ TTATgTAATCTCTTTGA
T00581 C1orf135 NM_024037 chr1 -5070 -5054 + 6.2 7.1 *->ttac.caacctcactgc<-* tt+c caacc ca tgc TTGCaCAACCACAGTGC
T00581 GREB1 NM_014668 chr2 9383 9399 - 6.2 7.3 *->ttac.caacctcactgc<-* ttac +aac tc+ctg+ TTACcTAACTTCTCTGA
T00581 GPR162 NM_019858 chr12 -6233 -6217 + 6.2 7.2 *->ttac.caacctcactgc<-* ttac aacctc+ctgc TTACtAAACCTCTCTGC
T00581 DGKE NM_003647 chr17 -7278 -7262 + 6.2 7.5 *->ttac.caacctcactgc<-* tt+c caacctc+ctg TTTCtCAACCTCTCTGT
T00581 PCSK6 NM_138320 chr15 -8685 -8669 + 6.2 7.1 *->ttac.caacctcactgc<-* ttac caa++tc+c+ c TTACtCAATATCTCCAC
T00581 ZPBP NM_007009 chr7 -3745 -3729 - 6.2 7.3 *->ttac.caacctcactgc<-* tt+c +aa++tca tg+ TTTCaTAATATCAGTGA
T00581 KDELR2 NM_006854 chr7 -2861 -2845 - 6.2 7 *->ttac.caacctcactgc<-* t+ac caacctc ctgc TGACtCAACCTCCCTGC
T00581 HMGCR NM_001130996 chr5 -4808 -4792 - 6.2 7.3 *->ttac.caacctcactgc<-* tt+c +aa++tca tg+ TTTCaTAATATCAGTGA
T00581 PAQR7 NM_178422 chr1 6826 6842 + 6.2 7.1 *->ttac.caacctcactgc<-* tt+c caacc ca tgc TTGCaCAACCACAGTGC
T00581 FGGY NM_001113411 chr1 2573 2589 - 6.2 7.1 *->ttac.caacctcactgc<-* tt+c +aa+ctc+ct c TTTCcTAATCTCTCTCC
T00581 KIF2B NM_032559 chr17 -2363 -2347 - 6.2 7.3 *->ttac.caacctcactgc<-* tt+++caacctca++ + TTTTgCAACCTCATCCA
T00581 PCSK6 NM_138319 chr15 -8685 -8669 + 6.2 7.1 *->ttac.caacctcactgc<-* ttac caa++tc+c+ c TTACtCAATATCTCCAC
T00581 CETN3 NM_004365 chr5 -8341 -8325 - 6.2 7.4 *->ttac.caacctcactgc<-* tt+++caacctc+c+ c TTGTgCAACCTCTCCCC
T00581 HMGCR NM_000859 chr5 -4808 -4792 - 6.2 7.3 *->ttac.caacctcactgc<-* tt+c +aa++tca tg+ TTTCaTAATATCAGTGA
T00581 SAV1 NM_021818 chr14 -9467 -9451 - 6.2 7.2 *->ttac.caacctcactgc<-* tt+c caa+ tca+t c TTTCtCAATTTCATTAC
T00581 NLRP14 NM_176822 chr11 -4471 -4455 - 6.2 7.4 *->ttac.caacctcactgc<-* t++c caac+tca+tg+ TGTCcCAACATCATTGA
T00581 CCDC55 NM_032141 chr17 -4921 -4905 + 6.2 7.2 *->ttac.caacctcactgc<-* tt+c +aa+ tc+ctgc TTGCcTAATTTCTCTGC
T00581 ZNF678 NR_033184 chr1 2815 2831 - 6.2 7.5 *->ttac.caacctcactgc<-* tt+c caac+ cactg+ TTTCcCAACACCACTGA
T00581 PRKRIP1 NM_024653 chr7 -1645 -1629 + 6.2 7.1 *->ttac.caacctcactgc<-* tt+++caa+ct actg+ TTTTgCAATCTTACTGA
T00581 PCSK6 NM_138324 chr15 -8685 -8669 + 6.2 7.1 *->ttac.caacctcactgc<-* ttac caa++tc+c+ c TTACtCAATATCTCCAC
T00581 DLG2 NM_001142699 chr11 7476 7492 - 6.2 7.2 *->ttac.caacctcactgc<-* tt+c+caa+ctc t c TTGCgCAATCTCGGTTC
T00581 CCBP2 NM_001296 chr3 -9198 -9182 - 6.2 7.4 *->ttac.caacctcactgc<-* tt+c caa+ tca +gc TTGCaCAATTTCAGCGC
T00581 FAM46C NM_017709 chr1 -2040 -2024 + 6.2 7.1 *->ttac.caacctcactgc<-* tt+c caac+tc +tg+ TTGCtCAACATCCTTGA
T00581 PRDX4 NM_006406 chrX -4377 -4361 - 6.2 7.4 *->ttac.caacctcactgc<-* tta+ caacctc+ctg+ TTATtCAACCTCTCTGA
T00581 BAGE2 NM_182482 chr21 -556 -540 - 6.2 7.4 *->ttac.caacctcactgc<-* tt+c caac+tc++t c TTTCcCAACATCTTTTC
T00581 SLC34A2 NM_006424 chr4 -8 8 + 6.2 7.1 *->ttac.caacctcactgc<-* tt+c+caac+ c+++gc TTGCgCAACACCTTCGC
T00581 PCSK6 NM_138323 chr15 -8685 -8669 + 6.2 7.1 *->ttac.caacctcactgc<-* ttac caa++tc+c+ c TTACtCAATATCTCCAC
T00581 PCSK6 NM_138322 chr15 -8685 -8669 + 6.2 7.1 *->ttac.caacctcactgc<-* ttac caa++tc+c+ c TTACtCAATATCTCCAC
T00581 IGSF9 NM_001135050 chr1 -4373 -4357 + 6.2 7 *->ttac.caacctcactgc<-* tt+c caacct act c TTTCcCAACCTTACTAC
T00581 ADD1 NM_014190 chr4 5453 5469 - 6.2 7.2 *->ttac.caacctcactgc<-* tt+c caacctca+ + TTTCcCAACCTCATGAA
T00581 REL NM_002908 chr2 -6311 -6295 + 6.2 7.4 *->ttac.caacctcactgc<-* tt+c +aacctca t c TTTCaTAACCTCAGTCC
T00581 DNAJC5 NM_025219 chr20 -6716 -6700 + 6.2 7.2 *->ttac.caacctcactgc<-* tt+c +aacctca t c TTTCaTAACCTCAGTAC
T00581 DNAJC5 NM_025219 chr20 -6550 -6534 + 6.2 7.2 *->ttac.caacctcactgc<-* tt+c +aacctca t c TTTCaTAACCTCAGTAC
T00581 DNAJC5 NM_025219 chr20 -6467 -6451 + 6.2 7.2 *->ttac.caacctcactgc<-* tt+c +aacctca t c TTTCaTAACCTCAGTAC
T00581 DNAJC5 NM_025219 chr20 -6384 -6368 + 6.2 7.2 *->ttac.caacctcactgc<-* tt+c +aacctca t c TTTCaTAACCTCAGTAC
T00581 DNAJC5 NM_025219 chr20 -6301 -6285 + 6.2 7.2 *->ttac.caacctcactgc<-* tt+c +aacctca t c TTTCaTAACCTCAGTAC
T00581 BTN3A3 NM_006994 chr6 -2267 -2251 + 6.2 7.2 *->ttac.caacctcactgc<-* tta++caacctc+c+ c TTATgCAACCTCTCCTC
T00581 FAM156B NM_001099684 chrX 7666 7682 - 6.2 7.2 *->ttac.caacctcactgc<-* ttac caacctc+ctg TTACtCAACCTCTCTGT
T00581 PKIA NM_006823 chr8 -4229 -4213 + 6.2 7.1 *->ttac.caacctcactgc<-* tt+c caa++tc++t c TTTCcCAATATCTTTCC
T00581 PKIA NM_006823 chr8 9196 9212 + 6.2 7.3 *->ttac.caacctcactgc<-* tt++ caa+ctca+tg+ TTTTtCAATCTCATTGA
T00581 SGOL2 NM_152524 chr2 -4562 -4546 - 6.2 7.1 *->ttac.caacctcactgc<-* ttac caa++tc+c+ c TTACtCAATATCTCCAC
T00581 GREB1 NM_033090 chr2 774 790 - 6.2 7.3 *->ttac.caacctcactgc<-* ttac +aac tc+ctg+ TTACcTAACTTCTCTGA
T00581 PRR5L NM_001160169 chr11 -3963 -3947 + 6.2 7.3 *->ttac.caacctcactgc<-* ttac +aac tc+ctg+ TTACcTAACTTCTCTGA
T00581 ST6GALNAC4 NM_175039 chr9 -2706 -2690 - 6.2 7.5 *->ttac.caacctcactgc<-* tt+c caacctc+ctg TTTCtCAACCTCTCTGT
T00581 ZPBP NM_001159878 chr7 -3745 -3729 - 6.2 7.3 *->ttac.caacctcactgc<-* tt+c +aa++tca tg+ TTTCaTAATATCAGTGA
T00581 KRT37 NM_003770 chr17 -7785 -7769 + 6.2 7.1 *->ttac.caacctcactgc<-* tt+++caacctc++t c TTGTgCAACCTCTTTAC
T00581 SLC25A39 NM_001143780 chr17 -8821 -8805 + 6.2 7.1 *->ttac.caacctcactgc<-* t+ac caacctc+ctg+ TGACcCAACCTCTCTGA
T00581 ZNF76 NM_003427 chr6 6816 6832 - 6.1 7.7 *->ttac.caacctcactgc<-* ttac caac+tc+c c TTACtCAACATCTCGAC
T00581 HMGCR NM_000859 chr5 2564 2580 + 6.1 7.9 *->ttac.caacctcactgc<-* tt+c++aa+c ca gc TTGCgTAATCACAGGGC
T00581 SLC26A9 NM_134325 chr1 6931 6947 + 6.1 7.6 *->ttac.caacctcactgc<-* tt+c+caacct ctg+ TTGCgCAACCTGGCTGA
T00581 NCAPG NM_022346 chr4 -9375 -9359 + 6.1 8 *->ttac.caacctcactgc<-* tt+c caa+ctc++t c TTTCaCAATCTCTTTTC
T00581 ABRA NM_139166 chr8 -4562 -4546 + 6.1 8 *->ttac.caacctcactgc<-* tt+c c ac+tca+tgc TTTCtCCACATCATTGC
T00581 CLCN6 NM_021735 chr1 -4585 -4569 + 6.1 7.8 *->ttac.caacctcactgc<-* ttac +aa+ctc+ tg+ TTACtTAATCTCTGTGA
T00581 NCK1 NM_006153 chr3 -7519 -7503 - 6.1 8 *->ttac.caacctcactgc<-* tt++ caa+ctca+tg+ TTGTcCAATCTCATTGA
T00581 ZCCHC17 NM_016505 chr1 -2108 -2092 - 6.1 7.8 *->ttac.caacctcactgc<-* t++c+caa+ctc tgc TGGCgCAATCTCGGTGC
T00581 TUBA4A NM_006000 chr2 -840 -824 + 6.1 7.5 *->ttac.caacctcactgc<-* t+ac +aacctcactg+ TGACtTAACCTCACTGA
T00581 DUSP1 NM_004417 chr5 -4564 -4548 - 6.1 7.7 *->ttac.caacctcactgc<-* tt+c +aacctc+ctg TTGCcTAACCTCTCTGG
T00581 TRAF5 NM_004619 chr1 -8264 -8248 + 6.1 7.8 *->ttac.caacctcactgc<-* ttac +aa+ctc+ tg+ TTACtTAATCTCTGTGA
T00581 PIN4 NR_033187 chrX -6988 -6972 + 6.1 8 *->ttac.caacctcactgc<-* tt+c +aac tc+ctg+ TTTCtTAACTTCTCTGA
T00581 ITGB6 NM_000888 chr2 -7383 -7367 + 6.1 7.9 *->ttac.caacctcactgc<-* tt+c +aac+tcac+ c TTTCtTAACATCACCTC
T00581 PCMT1 NM_005389 chr6 -3902 -3886 - 6.1 8 *->ttac.caacctcactgc<-* tt+c caac+tca+t + TTGCcCAACATCATTTA
T00581 SLC13A4 NM_012450 chr7 -6316 -6300 + 6.1 7.7 *->ttac.caacctcactgc<-* ttac +aac tc+ctg+ TTACtTAACTTCTCTGA
T00581 RSL1D1 NM_015659 chr16 -9734 -9718 - 6.1 8 *->ttac.caacctcactgc<-* tt+++caa+ctcac+ + TTTTgCAATCTCACCTA
T00581 MYH10 NM_005964 chr17 -2789 -2773 + 6.1 7.7 *->ttac.caacctcactgc<-* ttac +aacctca++ c TTACtTAACCTCATCTC
T00581 CPT1B NM_001145137 chr22 -3412 -3396 - 6.1 7.9 *->ttac.caacctcactgc<-* t++c+caa+ tca+ gc TGGCgCAATTTCATGGC
T00581 PRKAG2 NM_001040633 chr7 2929 2945 + 6.1 7.9 *->ttac.caacctcactgc<-* tta++caa+ctca t + TTATgCAATCTCAGTAA
T00581 FST NM_006350 chr5 -2868 -2852 - 6.1 8 *->ttac.caacctcactgc<-* tt+c caa++tc++tg TTTCtCAATATCTTTGG
T00581 BCL9 NM_004326 chr1 -4859 -4843 - 6.1 7.7 *->ttac.caacctcactgc<-* ttac caacct +ctg+ TTACtCAACCTTTCTGA
T00581 SNORD115-17 NR_003309 chr15 -5818 -5802 + 6.1 7.9 *->ttac.caacctcactgc<-* tt+c caacctca+ + TTTCtCAACCTCATGCA
T00581 HEATR7B2 NM_173489 chr5 56 72 - 6.1 7.9 *->ttac.caacctcactgc<-* tt+c caac+tca c TTTCcCAACATCAGGAC
T00581 VGLL4 NM_001128220 chr3 -3031 -3015 - 6.1 7.8 *->ttac.caacctcactgc<-* t++c+caa+ctc tgc TGGCgCAATCTCGGTGC
T00581 NR2E3 NM_014249 chr15 -2537 -2521 + 6.1 7.7 *->ttac.caacctcactgc<-* ttac +aac tc+ctg+ TTACtTAACTTCTCTGA
T00581 PSIMCT-1 NR_003677 chr20 -8626 -8610 + 6.1 7.7 *->ttac.caacctcactgc<-* ttac +aa+ctc+ctg TTACtTAATCTCTCTGG
T00581 ZNF518B NM_053042 chr4 2478 2494 + 6.1 7.8 *->ttac.caacctcactgc<-* tt+c caacctca c TTTCaCAACCTCAGGCC
T00581 C6orf15 NM_014070 chr6 -6980 -6964 + 6.1 7.6 *->ttac.caacctcactgc<-* tt+c +aac tc+ctg+ TTTCcTAACTTCTCTGA
T00581 TRMT5 NM_020810 chr14 -3295 -3279 - 6.1 7.8 *->ttac.caacctcactgc<-* tta++caa+ctca+tg TTATgCAATCTCATTGT
T00581 BVES NM_147147 chr6 -8487 -8471 + 6.1 8 *->ttac.caacctcactgc<-* tt+++caa+ctcact TTTTgCAATCTCACTAG
T00581 BHLHB9 NM_030639 chrX 5980 5996 + 6.1 7.7 *->ttac.caacctcactgc<-* tt+c caa++tca + c TTTCtCAATATCAGCAC
T00581 CAMKK2 NM_153500 chr12 3634 3650 + 6.1 7.7 *->ttac.caacctcactgc<-* ttac +aac tc+ctg+ TTACtTAACTTCTCTGA
T00581 ITSN1 NM_003024 chr21 3434 3450 - 6.1 7.7 *->ttac.caacctcactgc<-* ttac+caa+c ca t + TTACgCAATCACAGTCA
T00581 HAS2 NM_005328 chr8 -9459 -9443 + 6.1 8 *->ttac.caacctcactgc<-* tt+c caa+ctc+ct + TTGCtCAATCTCTCTAA
T00581 PDE2A NM_001146209 chr11 -72 -56 - 6.1 7.7 *->ttac.caacctcactgc<-* ttac +aac tc+ctg+ TTACtTAACTTCTCTGA
T00581 RGS8 NM_001102450 chr1 -2391 -2375 + 6.1 7.7 *->ttac.caacctcactgc<-* tt+c caac tca+t c TTTCtCAACTTCATTTC
T00581 PIN4 NM_006223 chrX -6988 -6972 + 6.1 8 *->ttac.caacctcactgc<-* tt+c +aac tc+ctg+ TTTCtTAACTTCTCTGA
T00581 TNRC6A NM_014494 chr16 -537 -521 - 6.1 7.8 *->ttac.caacctcactgc<-* tta+ +aacctc+ctgc TTATtTAACCTCTCTGC
T00581 RAB27B NM_004163 chr18 -1819 -1803 + 6.1 7.6 *->ttac.caacctcactgc<-* tt+c caacctca t + TTTCtCAACCTCAGTTA
T00581 SLC38A6 NR_033344 chr14 3097 3113 - 6.1 7.8 *->ttac.caacctcactgc<-* tta++caa+ctca+tg TTATgCAATCTCATTGT
T00581 FAM3C NM_014888 chr7 -2103 -2087 - 6.1 7.7 *->ttac.caacctcactgc<-* tt+c caac+tca++ + TTTCtCAACATCATCCA
T00581 NOS1AP NM_014697 chr1 -3153 -3137 + 6.1 7.7 *->ttac.caacctcactgc<-* ttac +aa+ctc+ctg TTACtTAATCTCTCTGG
T00581 MSC NM_005098 chr8 -8389 -8373 + 6.1 7.5 *->ttac.caacctcactgc<-* ttac+caa+ct a + c TTACgCAATCTTAGCCC
T00581 TAL1 NM_003189 chr1 3076 3092 + 6.1 8 *->ttac.caacctcactgc<-* t++c caacctc ctgc TGGCcCAACCTCCCTGC
T00581 METTL8 NM_024770 chr2 -8215 -8199 + 6.1 7.7 *->ttac.caacctcactgc<-* ttac caacct +ctg+ TTACtCAACCTTTCTGA
T00581 CAMKK2 NM_172216 chr12 3634 3650 + 6.1 7.7 *->ttac.caacctcactgc<-* ttac +aac tc+ctg+ TTACtTAACTTCTCTGA
T00581 CUL2 NM_003591 chr10 -331 -315 - 6.1 7.8 *->ttac.caacctcactgc<-* tt+c+caa+c cac + TTTCgCAATCACACGAA
T00581 LOC652276 NR_015441 chr16 2740 2756 - 6.1 7.9 *->ttac.caacctcactgc<-* t++c+caacctca + c TGGCgCAACCTCAGCCC
T00581 PTPN3 NM_001145369 chr9 -3399 -3383 + 6.1 7.5 *->ttac.caacctcactgc<-* tta++caac+tca + c TTATgCAACATCAGCAC
T00581 C12orf44 NM_001098673 chr12 -2412 -2396 + 6.1 7.8 *->ttac.caacctcactgc<-* ttac +aacctc+c+ c TTACtTAACCTCTCCCC
T00581 CAMKK2 NM_172215 chr12 3634 3650 + 6.1 7.7 *->ttac.caacctcactgc<-* ttac +aac tc+ctg+ TTACtTAACTTCTCTGA
T00581 CAMKK2 NM_172214 chr12 3634 3650 + 6.1 7.7 *->ttac.caacctcactgc<-* ttac +aac tc+ctg+ TTACtTAACTTCTCTGA
T00581 ACSL5 NM_203380 chr10 4659 4675 + 6.1 7.9 *->ttac.caacctcactgc<-* tt+c caacctc++ c TTTCcCAACCTCTTGCC
T00581 FERMT2 NM_001135000 chr14 -4114 -4098 - 6.1 7.8 *->ttac.caacctcactgc<-* tt+++caacctc ct c TTTTgCAACCTCCCTTC
T00581 FAM182B NR_026714 chr20 -2927 -2911 - 6.1 7.6 *->ttac.caacctcactgc<-* tt+c caacctca+t TTTCtCAACCTCATTAG
T00581 FAM182A NR_026713 chr20 -2925 -2909 + 6.1 7.6 *->ttac.caacctcactgc<-* tt+c caacctca+t TTTCtCAACCTCATTAG
T00581 DSCR9 NR_026719 chr21 -6939 -6923 - 6.1 8 *->ttac.caacctcactgc<-* ttac +aa++tca +g+ TTACtTAATATCAGCGA
T00581 FAM66A NR_026789 chr8 -4003 -3987 + 6.1 8 *->ttac.caacctcactgc<-* tta++caa++ c+ctgc TTATgCAATAACTCTGC
T00581 FAM66C NR_026788 chr12 -4011 -3995 + 6.1 8 *->ttac.caacctcactgc<-* tta++caa++ c+ctgc TTATgCAATAACTCTGC
T00581 FLJ36000 NR_027084 chr17 -7633 -7617 + 6.1 7.6 *->ttac.caacctcactgc<-* tt+c caacctca+t TTTCtCAACCTCATTAG
T00581 GPKOW NM_015698 chrX -4015 -3999 + 6.1 7.8 *->ttac.caacctcactgc<-* tta+ caa+ctca+ gc TTATtCAATCTCATGGC
T00581 LRRC66 NM_001024611 chr4 -5544 -5528 + 6.1 8 *->ttac.caacctcactgc<-* tt+c +aac tc+ctg+ TTTCtTAACTTCTCTGA
T00581 LOC127841 NR_027022 chr1 -2482 -2466 - 6.1 8 *->ttac.caacctcactgc<-* tt+c +aac tc+ctg+ TTTCtTAACTTCTCTGA
T00581 LOC284900 NR_026963 chr22 1894 1910 + 6.1 7.8 *->ttac.caacctcactgc<-* ttac++aa+ tc+ct + TTACgTAATTTCTCTAA
T00581 FAM182B NR_027061 chr20 -7976 -7960 - 6.1 7.6 *->ttac.caacctcactgc<-* tt+c caacctca+t TTTCtCAACCTCATTAG
T00581 LOC284900 NR_026962 chr22 1894 1910 + 6.1 7.8 *->ttac.caacctcactgc<-* ttac++aa+ tc+ct + TTACgTAATTTCTCTAA
T00581 PKD2L1 NM_016112 chr10 -2810 -2794 - 6.1 7.9 *->ttac.caacctcactgc<-* tta++caacctca c TTATgCAACCTCAGGCC
T00581 ZNF385A NM_001130967 chr12 -3395 -3379 + 6.1 7.7 *->ttac.caacctcactgc<-* tta+++aacctc+ctg TTATgTAACCTCTCTGG
T00581 SPATA1 NM_001081472 chr1 -7601 -7585 + 6.1 7.9 *->ttac.caacctcactgc<-* tt+c caacc c+ctg+ TTTCaCAACCACTCTGA
T00581 LINGO1 NM_032808 chr15 -1809 -1793 + 6.1 7.7 *->ttac.caacctcactgc<-* t+c+caac+tca+tgc CTGCgCAACATCATTGC
T00581 ITSN1 NM_001001132 chr21 3434 3450 - 6.1 7.7 *->ttac.caacctcactgc<-* ttac+caa+c ca t + TTACgCAATCACAGTCA
T00581 CHCHD4 NM_001098502 chr3 -6326 -6310 - 6.1 7.7 *->ttac.caacctcactgc<-* ttac +aa+ctcac+ + TTACcTAATCTCACCAA
T00581 C11orf83 NM_001085372 chr11 -1836 -1820 - 6.1 8 *->ttac.caacctcactgc<-* t++c caacctc ctgc TGGCcCAACCTCCCTGC
T00581 STARD8 NM_001142504 chrX 7206 7222 + 6.1 7.7 *->ttac.caacctcactgc<-* ttac +aac tc+ctg+ TTACtTAACTTCTCTGA
T00581 C5orf62 NM_032947 chr5 4478 4494 + 6.1 7.5 *->ttac.caacctcactgc<-* tt+ +caac+tcactgc TTGGgCAACATCACTGC
T00581 XBP1 NM_001079539 chr22 -8461 -8445 + 6.1 7.8 *->ttac.caacctcactgc<-* tt+c caacctca tg TTTCtCAACCTCAGTGT
T00581 NEFH NM_021076 chr22 -9103 -9087 + 6.1 7.9 *->ttac.caacctcactgc<-* ttac +aacctc ct c TTACtTAACCTCCCTAC
T00581 FAM66D NR_027425 chr8 -4010 -3994 + 6.1 8 *->ttac.caacctcactgc<-* tta++caa++ c+ctgc TTATgCAATAACTCTGC
T00581 FAM66E NR_027424 chr8 -4008 -3992 + 6.1 8 *->ttac.caacctcactgc<-* tta++caa++ c+ctgc TTATgCAATAACTCTGC
T00581 ACSL5 NM_203379 chr10 5766 5782 + 6.1 7.9 *->ttac.caacctcactgc<-* tt+c caacctc++ c TTTCcCAACCTCTTGCC
T00581 CTSL3 NR_027917 chr9 -7977 -7961 - 6.1 7.9 *->ttac.caacctcactgc<-* tt+c caac+tc++t c TTTCtCAACATCTTTTC
T00581 RCAN1 NM_203418 chr21 -9534 -9518 + 6.1 7.9 *->ttac.caacctcactgc<-* tt+c caacc cac gc TTTCaCAACCCCACGGC
T00581 RHOC NM_001042678 chr1 2895 2911 - 6.1 7.8 *->ttac.caacctcactgc<-* t++c +aacctcactg+ TGTCtTAACCTCACTGA
T00581 LOC100302652 NM_001164165 chr2 -4554 -4538 - 6.1 7.9 *->ttac.caacctcactgc<-* ttac caac+tca+tg TTACaCAACATCATTGT
T00581 CRYGN NM_144727 chr7 -5877 -5861 + 6.1 7.8 *->ttac.caacctcactgc<-* tt+c caac+tca t c TTGCtCAACATCAGTTC
T00581 RHOC NM_001042679 chr1 2548 2564 - 6.1 7.8 *->ttac.caacctcactgc<-* t++c +aacctcactg+ TGTCtTAACCTCACTGA
T00581 FAM110A NM_001042353 chr20 3131 3147 + 6.1 8 *->ttac.caacctcactgc<-* tt+c caac+tc+++ c TTTCtCAACATCTTCAC
T00581 PLGLB1 NM_001032392 chr2 -7804 -7788 + 6.1 8 *->ttac.caacctcactgc<-* tt+c caac+t ++tgc TTTCcCAACATTTTTGC
T00581 TNFRSF9 NM_001561 chr1 -2014 -1998 + 6.1 7.8 *->ttac.caacctcactgc<-* tt+c caacctc ct + TTTCtCAACCTCCCTAA
T00581 DCAF17 NR_028482 chr2 8751 8767 + 6.1 7.7 *->ttac.caacctcactgc<-* ttac caacct +ctg+ TTACtCAACCTTTCTGA
T00581 CPT1B NM_152245 chr22 -2822 -2806 - 6.1 7.9 *->ttac.caacctcactgc<-* t++c+caa+ tca+ gc TGGCgCAATTTCATGGC
T00581 LOC139201 NR_029423 chrX -4738 -4722 + 6.1 7.7 *->ttac.caacctcactgc<-* tt++ +aa+ctca+tgc TTTTtTAATCTCATTGC
T00581 ZNF268 NM_001165881 chr12 -575 -559 - 6.1 7.8 *->ttac.caacctcactgc<-* tt+c++aac+tca+ + TTTCgTAACATCATGTA
T00581 ZNF268 NM_001165885 chr12 -575 -559 - 6.1 7.8 *->ttac.caacctcactgc<-* tt+c++aac+tca+ + TTTCgTAACATCATGTA
T00581 ZNF268 NM_001165884 chr12 -575 -559 - 6.1 7.8 *->ttac.caacctcactgc<-* tt+c++aac+tca+ + TTTCgTAACATCATGTA
T00581 ZNF268 NM_001165883 chr12 -575 -559 - 6.1 7.8 *->ttac.caacctcactgc<-* tt+c++aac+tca+ + TTTCgTAACATCATGTA
T00581 ZNF268 NM_001165882 chr12 -575 -559 - 6.1 7.8 *->ttac.caacctcactgc<-* tt+c++aac+tca+ + TTTCgTAACATCATGTA
T00581 MIR659 NR_030396 chr22 -2049 -2033 + 6.1 7.7 *->ttac.caacctcactgc<-* tt+c c acctca+tgc TTGCtCCACCTCATTGC
T00581 MIR658 NR_030395 chr22 -5452 -5436 + 6.1 7.7 *->ttac.caacctcactgc<-* tt+c c acctca+tgc TTGCtCCACCTCATTGC
T00581 CARHSP1 NM_001042476 chr16 6149 6165 + 6.1 7.7 *->ttac.caacctcactgc<-* ttac +aa+ctc+ctg TTACtTAATCTCTCTGG
T00581 GRK7 NM_139209 chr3 -4356 -4340 - 6.1 7.7 *->ttac.caacctcactgc<-* ttac +aac tc+ctg+ TTACtTAACTTCTCTGA
T00581 NOS1AP NM_001164757 chr1 -3153 -3137 + 6.1 7.7 *->ttac.caacctcactgc<-* ttac +aa+ctc+ctg TTACtTAATCTCTCTGG
T00581 CD200R1L NM_001008784 chr3 -299 -283 - 6.1 8 *->ttac.caacctcactgc<-* ttac caac tc+ctg TTACtCAACTTCTCTGG
T00581 GPRC6A NM_148963 chr6 -1851 -1835 + 6.1 7.7 *->ttac.caacctcactgc<-* ttac +aac tc+ctg+ TTACtTAACTTCTCTGA
T00581 TBX6 NM_004608 chr16 -2539 -2523 + 6.1 7.7 *->ttac.caacctcactgc<-* ttac +aac+tc+ctg TTACcTAACATCTCTGG
T00581 PQLC3 NM_152391 chr2 -9154 -9138 - 6.1 7.9 *->ttac.caacctcactgc<-* t+ac +aacctc+ctgc TGACtTAACCTCTCTGC
T00581 SELT NM_016275 chr3 -3052 -3036 - 6.1 7.8 *->ttac.caacctcactgc<-* ttac caa+ctca t + TTACcCAATCTCAGTTA
T00581 TUBE1 NM_016262 chr6 -4736 -4720 + 6.1 7.8 *->ttac.caacctcactgc<-* tt+c +aa++tca tg+ TTGCtTAATATCAGTGA
T00581 TMEM201 NM_001130924 chr1 -1632 -1616 + 6.1 7.7 *->ttac.caacctcactgc<-* t+ac+caacctca + c TGACgCAACCTCAGCTC
T00581 C1QC NM_001114101 chr1 -4961 -4945 - 6.1 7.8 *->ttac.caacctcactgc<-* t++c caacctc+ctg+ TGTCtCAACCTCTCTGA
T00581 CPT1B NM_001145135 chr22 -2822 -2806 - 6.1 7.9 *->ttac.caacctcactgc<-* t++c+caa+ tca+ gc TGGCgCAATTTCATGGC
T00581 C13orf36 NM_203451 chr13 -3580 -3564 - 6.1 7.6 *->ttac.caacctcactgc<-* tt+c caacc c+ctgc TTGCcCAACCCCTCTGC
T00581 PRND NM_012409 chr20 1344 1360 + 6.1 7.7 *->ttac.caacctcactgc<-* ttac +aac tc+ctg+ TTACtTAACTTCTCTGA
T00581 FAM110A NM_031424 chr20 -7798 -7782 + 6.1 8 *->ttac.caacctcactgc<-* tt+c caac+tc+++ c TTTCtCAACATCTTCAC
T00581 RCBTB2 NM_001268 chr13 -4122 -4106 + 6.1 8 *->ttac.caacctcactgc<-* tt+c c ac+tca+tgc TTTCtCCACATCATTGC
T00581 SERPINA7 NM_000354 chrX -6397 -6381 - 6.1 7.7 *->ttac.caacctcactgc<-* tt+c caa+ctca+tg TTTCaCAATCTCATTGT
T00581 TNN NM_022093 chr1 3877 3893 + 6.1 7.7 *->ttac.caacctcactgc<-* ttac +aac tc+ctg+ TTACtTAACTTCTCTGA
T00581 FERMT2 NM_001134999 chr14 -4114 -4098 - 6.1 7.8 *->ttac.caacctcactgc<-* tt+++caacctc ct c TTTTgCAACCTCCCTTC
T00581 C14orf102 NM_199043 chr14 3472 3488 + 6.1 7.9 *->ttac.caacctcactgc<-* tt+++caacctca tg+ TTTTgCAACCTCAATGA
T00581 BHLHB9 NM_001142527 chrX 5980 5996 + 6.1 7.7 *->ttac.caacctcactgc<-* tt+c caa++tca + c TTTCtCAATATCAGCAC
T00581 BHLHB9 NM_001142525 chrX 5980 5996 + 6.1 7.7 *->ttac.caacctcactgc<-* tt+c caa++tca + c TTTCtCAATATCAGCAC
T00581 BHLHB9 NM_001142524 chrX 5980 5996 + 6.1 7.7 *->ttac.caacctcactgc<-* tt+c caa++tca + c TTTCtCAATATCAGCAC
T00581 NDUFA6 NM_002490 chr22 -616 -600 - 6.1 7.7 *->ttac.caacctcactgc<-* ttac +aacctca tg TTACaTAACCTCAGTGG
T00581 SNORD115-19 NR_003311 chr15 -5818 -5802 + 6.1 7.9 *->ttac.caacctcactgc<-* tt+c caacctca+ + TTTCtCAACCTCATGCA
T00581 SNORD115-19 NR_003311 chr15 -7722 -7706 + 6.1 7.9 *->ttac.caacctcactgc<-* tt+c caacctca+ + TTTCtCAACCTCATGCA
T00581 SNORD115-19 NR_003311 chr15 -8852 -8836 + 6.1 7.9 *->ttac.caacctcactgc<-* tt+c caacctca+ + TTTCtCAACCTCATGCA
T00581 SNORD115-18 NR_003310 chr15 -5818 -5802 + 6.1 7.9 *->ttac.caacctcactgc<-* tt+c caacctca+ + TTTCtCAACCTCATGCA
T00581 SNORD115-18 NR_003310 chr15 -7722 -7706 + 6.1 7.9 *->ttac.caacctcactgc<-* tt+c caacctca+ + TTTCtCAACCTCATGCA
T00581 SNORD115-18 NR_003310 chr15 -8852 -8836 + 6.1 7.9 *->ttac.caacctcactgc<-* tt+c caacctca+ + TTTCtCAACCTCATGCA
T00581 TSKU NM_015516 chr11 8403 8419 + 6.1 8 *->ttac.caacctcactgc<-* t+ac caa+ctc+ctg+ TGACcCAATCTCTCTGA
T00581 FXYD6 NM_022003 chr11 -9400 -9384 + 6.1 7.7 *->ttac.caacctcactgc<-* ttac +aac tc+ctg+ TTACtTAACTTCTCTGA
T00581 FXYD6 NM_001164836 chr11 -9400 -9384 + 6.1 7.7 *->ttac.caacctcactgc<-* ttac +aac tc+ctg+ TTACtTAACTTCTCTGA
T00581 PER1 NM_002616 chr17 -4701 -4685 + 6.1 8 *->ttac.caacctcactgc<-* ttac++aa+ct +++gc TTACgTAATCTGTTCGC
T00581 FERMT2 NM_006832 chr14 -4114 -4098 - 6.1 7.8 *->ttac.caacctcactgc<-* tt+++caacctc ct c TTTTgCAACCTCCCTTC
T00581 KIF5C NM_004522 chr2 -1617 -1601 + 6.1 7.8 *->ttac.caacctcactgc<-* tt+++caacctc ct c TTTTgCAACCTCCCTTC
T00581 DCAF12L1 NM_178470 chrX -6477 -6461 + 6.1 8 *->ttac.caacctcactgc<-* ttac caacctc+c+ + TTACaCAACCTCTCCCA
T00581 OR1E2 NM_003554 chr17 -3683 -3667 - 6.1 7.9 *->ttac.caacctcactgc<-* tt+c c acctc+ctgc TTTCtCCACCTCTCTGC
T00581 NR2E3 NM_016346 chr15 -2537 -2521 + 6.1 7.7 *->ttac.caacctcactgc<-* ttac +aac tc+ctg+ TTACtTAACTTCTCTGA
T00581 C12orf44 NM_021934 chr12 -2412 -2396 + 6.1 7.8 *->ttac.caacctcactgc<-* ttac +aacctc+c+ c TTACtTAACCTCTCCCC
T00581 FERMT1 NM_017671 chr20 -168 -152 + 6.1 7.8 *->ttac.caacctcactgc<-* ttac caacctc+c+ + TTACaCAACCTCTCCAA
T00581 VWA3B NM_144992 chr2 4092 4108 - 6.1 7.8 *->ttac.caacctcactgc<-* tt+c +aacc c+ctgc TTTCtTAACCACTCTGC
T00581 ZNF385A NM_015481 chr12 -9997 -9981 + 6.1 7.7 *->ttac.caacctcactgc<-* tta+++aacctc+ctg TTATgTAACCTCTCTGG
T00581 OTUD6B NM_016023 chr8 -168 -152 + 6.1 7.8 *->ttac.caacctcactgc<-* ttac+c a+ctc+ +gc TTACgCCATCTCTGCGC
T00581 TM4SF4 NM_004617 chr3 -6680 -6664 + 6.1 7.7 *->ttac.caacctcactgc<-* ttac +aa+ctc+ctg TTACtTAATCTCTCTGG
T00581 PPAPDC1B NM_001102560 chr8 -1165 -1149 + 6.1 7.7 *->ttac.caacctcactgc<-* tt+++caa++tcact + TTGTgCAATATCACTCA
T00581 PPAPDC1B NM_001102559 chr8 -1165 -1149 + 6.1 7.7 *->ttac.caacctcactgc<-* tt+++caa++tcact + TTGTgCAATATCACTCA
T00581 BHLHB9 NM_001142528 chrX 5980 5996 + 6.1 7.7 *->ttac.caacctcactgc<-* tt+c caa++tca + c TTTCtCAATATCAGCAC
T00581 ZNF248 NM_021045 chr10 -6324 -6308 - 6.1 7.7 *->ttac.caacctcactgc<-* tt++ +aacctc+ctgc TTTTcTAACCTCTCTGC
T00581 TMEM74 NM_153015 chr8 -4793 -4777 + 6.1 7.9 *->ttac.caacctcactgc<-* ttac +aa+ tca+tg+ TTACaTAATTTCATTGA
T00581 ZBTB11 NM_014415 chr3 -3794 -3778 + 6.1 7.6 *->ttac.caacctcactgc<-* tt+c +aacctc+ct c TTGCtTAACCTCTCTCC
T00581 HCG26 NR_002812 chr6 -866 -850 - 6.1 7.5 *->ttac.caacctcactgc<-* t+ac++aa++tca tg+ TGACgTAATATCAGTGA
T00581 MBTD1 NM_017643 chr17 3765 3781 - 6.1 7.6 *->ttac.caacctcactgc<-* tt++++aacctc++tg+ TTGTgTAACCTCTTTGA
T00581 CLCN6 NM_021736 chr1 -4585 -4569 + 6.1 7.8 *->ttac.caacctcactgc<-* ttac +aa+ctc+ tg+ TTACtTAATCTCTGTGA
T00581 ANKRD54 NM_138797 chr22 -5527 -5511 + 6.1 7.7 *->ttac.caacctcactgc<-* tt+c c acctca+tgc TTGCtCCACCTCATTGC
T00581 MORC1 NM_014429 chr3 -6571 -6555 - 6.1 7.8 *->ttac.caacctcactgc<-* tt+c caa+ctc+++ c TTTCtCAATCTCTTCCC
T00581 C22orf28 NM_014306 chr22 -8322 -8306 + 6.1 7.7 *->ttac.caacctcactgc<-* ttac +aa+ctc+ctg TTACtTAATCTCTCTGG
T00581 ZNF385A NM_001130968 chr12 -3395 -3379 + 6.1 7.7 *->ttac.caacctcactgc<-* tta+++aacctc+ctg TTATgTAACCTCTCTGG
T00581 FOXQ1 NM_033260 chr6 -2257 -2241 - 6.1 7.9 *->ttac.caacctcactgc<-* ttac caacctc ++ c TTACcCAACCTCCTCCC
T00581 YTHDF2 NM_016258 chr1 -9398 -9382 + 6.1 7.8 *->ttac.caacctcactgc<-* tt+c aa+ctca+tgc TTGCcAAATCTCATTGC
T00581 B3GALT5 NM_006057 chr21 -3531 -3515 + 6.1 7.7 *->ttac.caacctcactgc<-* tt+c caa+ctca + c TTGCtCAATCTCAGCCC
T00581 LOC148709 NR_002929 chr1 4444 4460 - 6.1 7.8 *->ttac.caacctcactgc<-* ttac +aac+tcact + TTACaTAACATCACTCA
T00581 SCARNA9L NR_023358 chrX -3032 -3016 - 6.1 7.7 *->ttac.caacctcactgc<-* ttac +aac tc+ctg+ TTACtTAACTTCTCTGA
T00581 NOP58 NM_015934 chr2 -5026 -5010 + 6.1 7.7 *->ttac.caacctcactgc<-* ttac +aac tc+ctg+ TTACtTAACTTCTCTGA
T00581 CPT1B NM_001145136 chr22 -2822 -2806 - 6.1 7.9 *->ttac.caacctcactgc<-* t++c+caa+ tca+ gc TGGCgCAATTTCATGGC
T00581 CPT1B NM_152246 chr22 -3040 -3024 - 6.1 7.9 *->ttac.caacctcactgc<-* t++c+caa+ tca+ gc TGGCgCAATTTCATGGC
T00581 TRIM46 NM_025058 chr1 -7306 -7290 + 6.1 8 *->ttac.caacctcactgc<-* tt+c caac+tc +t c TTTCcCAACATCCTTCC
T00581 AGPAT4 NM_020133 chr6 -6044 -6028 - 6.1 7.6 *->ttac.caacctcactgc<-* tt+c +aa+ tca tgc TTGCcTAATTTCAGTGC
T00581 CAMKK2 NM_153499 chr12 3634 3650 + 6.1 7.7 *->ttac.caacctcactgc<-* ttac +aac tc+ctg+ TTACtTAACTTCTCTGA
T00581 SLC15A5 NM_001170798 chr12 -9602 -9586 - 6.1 7.7 *->ttac.caacctcactgc<-* tt+c caa++tc++ g+ TTTCcCAATATCTTGGA
T00581 PCDH11Y NM_032971 chrY 7602 7618 + 6.1 7.8 *->ttac.caacctcactgc<-* tt+c caac+tc ct c TTTCcCAACATCCCTTC
T00581 BVES NM_007073 chr6 -8165 -8149 + 6.1 8 *->ttac.caacctcactgc<-* tt+++caa+ctcact TTTTgCAATCTCACTAG
T00581 CPT1B NM_004377 chr22 -3040 -3024 - 6.1 7.9 *->ttac.caacctcactgc<-* t++c+caa+ tca+ gc TGGCgCAATTTCATGGC
T00581 HEPH NM_014799 chrX 7620 7636 - 6.1 7.7 *->ttac.caacctcactgc<-* ttac +aac tc+ctg+ TTACtTAACTTCTCTGA
T00581 GLB1L NM_024506 chr2 -9347 -9331 + 6.1 7.5 *->ttac.caacctcactgc<-* t+ac +aacctcactg+ TGACtTAACCTCACTGA
T00581 PCDH11X NM_032967 chrX 7555 7571 + 6.1 7.8 *->ttac.caacctcactgc<-* tt+c caac+tc ct c TTTCcCAACATCCCTTC
T00581 B3GALT5 NM_033173 chr21 -3531 -3515 + 6.1 7.7 *->ttac.caacctcactgc<-* tt+c caa+ctca + c TTGCtCAATCTCAGCCC
T00581 B3GALT5 NM_033172 chr21 -3531 -3515 + 6.1 7.7 *->ttac.caacctcactgc<-* tt+c caa+ctca + c TTGCtCAATCTCAGCCC
T00581 EIF1AY NM_004681 chrY -6091 -6075 + 6.1 7.6 *->ttac.caacctcactgc<-* tt+c +aacctca t c TTTCcTAACCTCAGTTC
T00581 GABRA6 NM_000811 chr5 -522 -506 + 6.1 7.9 *->ttac.caacctcactgc<-* tt+++caac+t +ctgc TTTTgCAACATTTCTGC
T00581 ALG6 NM_013339 chr1 -6266 -6250 - 6.1 8 *->ttac.caacctcactgc<-* ttac caa++tca+t + TTACtCAATATCATTTA
T00581 IFI6 NM_022873 chr1 -4659 -4643 + 6.1 7.6 *->ttac.caacctcactgc<-* tt+c caa++tcactg TTTCaCAATATCACTGT
T00581 LPAR6 NM_005767 chr13 -2601 -2585 - 6.1 7.7 *->ttac.caacctcactgc<-* ttac caac+tc+++ c TTACtCAACATCTTCAC
T00581 GCNT2 NM_145655 chr6 -2794 -2778 - 6.1 7.5 *->ttac.caacctcactgc<-* ttac +aacctc++t c TTACtTAACCTCTTTAC
T00581 CRYZL1 NM_145858 chr21 -4073 -4057 - 6.1 7.7 *->ttac.caacctcactgc<-* ttac+caa+c ca t + TTACgCAATCACAGTCA
T00581 KCNF1 NM_002236 chr2 -1504 -1488 + 6.1 7.7 *->ttac.caacctcactgc<-* ttac caacct +ctg+ TTACtCAACCTTTCTGA
T00581 KIAA0649 NM_014811 chr9 929 945 - 6.1 7.8 *->ttac.caacctcactgc<-* tt++ caacctcact c TTTTaCAACCTCACTAC
T00581 RHOC NM_175744 chr1 2895 2911 - 6.1 7.8 *->ttac.caacctcactgc<-* t++c +aacctcactg+ TGTCtTAACCTCACTGA
T00581 PI15 NM_015886 chr8 -1582 -1566 + 6.1 7.9 *->ttac.caacctcactgc<-* tt+c +aa++tc +tgc TTTCaTAATATCCTTGC
T00581 B3GALT5 NM_033170 chr21 -3531 -3515 + 6.1 7.7 *->ttac.caacctcactgc<-* tt+c caa+ctca + c TTGCtCAATCTCAGCCC
T00581 KCNA7 NM_031886 chr19 -5324 -5308 - 6.1 7.9 *->ttac.caacctcactgc<-* t++c caa+ctca tgc TGGCtCAATCTCAGTGC
T00581 CASP4 NM_033306 chr11 -1381 -1365 - 6.1 7.9 *->ttac.caacctcactgc<-* tt+c caa++tca+t + TTTCcCAATATCATTTA
T00581 ZNF268 NM_003415 chr12 -575 -559 - 6.1 7.8 *->ttac.caacctcactgc<-* tt+c++aac+tca+ + TTTCgTAACATCATGTA
T00581 UCP1 NM_021833 chr4 -5290 -5274 + 6.1 7.7 *->ttac.caacctcactgc<-* ttac +aac tc+ctg+ TTACtTAACTTCTCTGA
T00581 IFI6 NM_022872 chr1 -4659 -4643 + 6.1 7.6 *->ttac.caacctcactgc<-* tt+c caa++tcactg TTTCaCAATATCACTGT
T00581 ZNF805 NM_001145078 chr19 1952 1968 + 6.1 7.8 *->ttac.caacctcactgc<-* tta++caa+ctc ctg TTATgCAATCTCCCTGG
T00581 PPAPDC1B NM_032483 chr8 -1165 -1149 + 6.1 7.7 *->ttac.caacctcactgc<-* tt+++caa++tcact + TTGTgCAATATCACTCA
T00581 EXTL3 NM_001440 chr8 -7667 -7651 + 6.1 7.5 *->ttac.caacctcactgc<-* t+ac +aacctcactg+ TGACtTAACCTCACTGA
T00581 WWP1 NM_007013 chr8 -8530 -8514 - 6.1 7.8 *->ttac.caacctcactgc<-* ttac caa+ct actg+ TTACaCAATCTGACTGA
T00581 FXYD6 NM_001164831 chr11 -9001 -8985 + 6.1 7.7 *->ttac.caacctcactgc<-* ttac +aac tc+ctg+ TTACtTAACTTCTCTGA
T00581 GCN1L1 NM_006836 chr12 -1784 -1768 + 6.1 7.9 *->ttac.caacctcactgc<-* tt+++caa++tc+ct c TTGTgCAATATCTCTAC
T00581 CLCN6 NM_021737 chr1 -4585 -4569 + 6.1 7.8 *->ttac.caacctcactgc<-* ttac +aa+ctc+ tg+ TTACtTAATCTCTGTGA
T00581 IL2 NM_000586 chr4 -1278 -1262 - 6.1 7.7 *->ttac.caacctcactgc<-* ttac +aac tc+ctg+ TTACtTAACTTCTCTGA
T00581 SLC26A9 NM_001142600 chr1 -8121 -8105 + 6.1 7.6 *->ttac.caacctcactgc<-* tt+c+caacct ctg+ TTGCgCAACCTGGCTGA
T00581 B3GALT5 NM_033171 chr21 -3531 -3515 + 6.1 7.7 *->ttac.caacctcactgc<-* tt+c caa+ctca + c TTGCtCAATCTCAGCCC
T00581 GPR75 NM_006794 chr2 -4598 -4582 - 6.1 7.9 *->ttac.caacctcactgc<-* ttac caac+tca+tg TTACaCAACATCATTGT
T00581 LRRN3 NM_001099660 chr7 9032 9048 + 6.1 8 *->ttac.caacctcactgc<-* tt+c caac tcact + TTGCcCAACTTCACTCA
T00581 LRRN3 NM_001099658 chr7 9032 9048 + 6.1 8 *->ttac.caacctcactgc<-* tt+c caac tcact + TTGCcCAACTTCACTCA
T00581 ARHGAP12 NM_018287 chr10 -3619 -3603 + 6.1 7.8 *->ttac.caacctcactgc<-* tt+++ aa+ctcactgc TTGTgAAATCTCACTGC
T00581 CXCL1 NM_001511 chr4 -3088 -3072 + 6.1 7.9 *->ttac.caacctcactgc<-* t+ac +aacctc+ctgc TGACtTAACCTCTCTGC
T00581 STOML3 NM_001144033 chr13 698 714 + 6.1 7.8 *->ttac.caacctcactgc<-* tt+c caac tc+ct c TTTCtCAACTTCTCTCC
T00581 IFI6 NM_002038 chr1 -4659 -4643 + 6.1 7.6 *->ttac.caacctcactgc<-* tt+c caa++tcactg TTTCaCAATATCACTGT
T00581 LOC100144603 NR_021492 chr22 -1552 -1536 - 6.1 7.9 *->ttac.caacctcactgc<-* t++c+caa+ tca+ gc TGGCgCAATTTCATGGC
T00581 ZNF268 NM_152943 chr12 -575 -559 - 6.1 7.8 *->ttac.caacctcactgc<-* tt+c++aac+tca+ + TTTCgTAACATCATGTA
T00581 ZNF268 NM_001165887 chr12 -575 -559 - 6.1 7.8 *->ttac.caacctcactgc<-* tt+c++aac+tca+ + TTTCgTAACATCATGTA
T00581 RTP4 NM_022147 chr3 -6781 -6765 - 6.1 7.8 *->ttac.caacctcactgc<-* ttac +aa+ctc+ tg+ TTACtTAATCTCTGTGA
T00581 ZNF268 NM_001165886 chr12 -575 -559 - 6.1 7.8 *->ttac.caacctcactgc<-* tt+c++aac+tca+ + TTTCgTAACATCATGTA
T00581 CAMKK2 NM_172226 chr12 2079 2095 + 6.1 7.7 *->ttac.caacctcactgc<-* ttac +aac tc+ctg+ TTACtTAACTTCTCTGA
T00581 C1orf223 NM_001145474 chr1 -6362 -6346 - 6.1 7.7 *->ttac.caacctcactgc<-* tt++ caacctc+ctg+ TTTTtCAACCTCTCTGA
T00581 FAM110A NM_207121 chr20 776 792 + 6.1 8 *->ttac.caacctcactgc<-* tt+c caac+tc+++ c TTTCtCAACATCTTCAC
T00581 CLCN6 NM_001286 chr1 -4585 -4569 + 6.1 7.8 *->ttac.caacctcactgc<-* ttac +aa+ctc+ tg+ TTACtTAATCTCTGTGA
T00581 HMGCR NM_001130996 chr5 2564 2580 + 6.1 7.9 *->ttac.caacctcactgc<-* tt+c++aa+c ca gc TTGCgTAATCACAGGGC
T00581 CPT1B NM_001145134 chr22 -2822 -2806 - 6.1 7.9 *->ttac.caacctcactgc<-* t++c+caa+ tca+ gc TGGCgCAATTTCATGGC
T00581 SOHLH2 NM_017826 chr13 -5013 -4997 - 6.1 8 *->ttac.caacctcactgc<-* tt+c caac+tc +t c TTTCcCAACATCCTTCC
T00581 CASP2 NM_032982 chr7 -5320 -5304 - 6.1 8 *->ttac.caacctcactgc<-* tt+c caa++ cactg+ TTGCtCAATAACACTGA
T00581 LRRN3 NM_018334 chr7 9032 9048 + 6.1 8 *->ttac.caacctcactgc<-* tt+c caac tcact + TTGCcCAACTTCACTCA
T00581 TUBA4B NR_003063 chr2 1498 1514 + 6.1 7.5 *->ttac.caacctcactgc<-* t+ac +aacctcactg+ TGACtTAACCTCACTGA
T00581 FGGY NM_001113411 chr1 9992 10008 - 6.1 7.5 *->ttac.caacctcactgc<-* tt+c +aa+ctc+ct c TTTCtTAATCTCTCTCC
T00581 PTPN3 NM_001145370 chr9 -3399 -3383 + 6.1 7.5 *->ttac.caacctcactgc<-* tta++caac+tca + c TTATgCAACATCAGCAC
T00581 SNRNP70 NM_003089 chr19 -6958 -6942 - 6.1 7.9 *->ttac.caacctcactgc<-* t++c caa+ctca tgc TGGCtCAATCTCAGTGC
T00581 SLC29A3 NR_033413 chr10 1750 1766 + 6.1 7.7 *->ttac.caacctcactgc<-* ttac caacct +ctg+ TTACtCAACCTTTCTGA
T00581 SNORD115-16 NR_003308 chr15 -3943 -3927 + 6.1 7.9 *->ttac.caacctcactgc<-* tt+c caacctca+ + TTTCtCAACCTCATGCA
T00581 RPIA NM_144563 chr2 -4900 -4884 + 6.1 7.7 *->ttac.caacctcactgc<-* tt+c caa++tca + c TTTCtCAATATCAGCAC
T00581 PITPNB NM_012399 chr22 -2018 -2002 + 6.1 7.8 *->ttac.caacctcactgc<-* ttac++aa+ tc+ct + TTACgTAATTTCTCTAA
T00581 SELP NM_003005 chr1 -6733 -6717 - 6.1 7.9 *->ttac.caacctcactgc<-* tt+c caa++tca+t + TTTCcCAATATCATTTA
T00581 CARHSP1 NM_014316 chr16 6764 6780 + 6.1 7.7 *->ttac.caacctcactgc<-* ttac +aa+ctc+ctg TTACtTAATCTCTCTGG
T00581 C6orf225 NM_001033564 chr6 4798 4814 + 6.1 7.8 *->ttac.caacctcactgc<-* tt+c +aa++tca tg+ TTGCtTAATATCAGTGA
T00581 FXYD6 NM_001164832 chr11 -9400 -9384 + 6.1 7.7 *->ttac.caacctcactgc<-* ttac +aac tc+ctg+ TTACtTAACTTCTCTGA
T00581 GOLPH3 NM_022130 chr5 -3599 -3583 - 6.1 7.7 *->ttac.caacctcactgc<-* ttac +aac tc+ctg+ TTACtTAACTTCTCTGA
T00581 TULP1 NM_003322 chr6 -6291 -6275 - 6.1 7.7 *->ttac.caacctcactgc<-* ttac +aac tc+ctg+ TTACtTAACTTCTCTGA
T00581 RGS8 NM_033345 chr1 -2391 -2375 + 6.1 7.7 *->ttac.caacctcactgc<-* tt+c caac tca+t c TTTCtCAACTTCATTTC
T00581 UTP18 NM_016001 chr17 -4250 -4234 - 6.1 7.6 *->ttac.caacctcactgc<-* tt++++aacctc++tg+ TTGTgTAACCTCTTTGA
T00581 PLGLB2 NM_002665 chr2 -7800 -7784 + 6.1 8 *->ttac.caacctcactgc<-* tt+c caac+t ++tgc TTTCcCAACATTTTTGC
T00581 RAB30 NM_014488 chr11 9608 9624 + 6.1 7.7 *->ttac.caacctcactgc<-* ttac +aacct actg+ TTACtTAACCTTACTGA
T00581 RBMY2EP NR_001574 chrY -8440 -8424 - 6.1 8 *->ttac.caacctcactgc<-* tt+++caa+ctc++t c TTGTgCAATCTCTTTAC
T00581 BHLHB9 NM_001142526 chrX 5980 5996 + 6.1 7.7 *->ttac.caacctcactgc<-* tt+c caa++tca + c TTTCtCAATATCAGCAC
T00581 CGRRF1 NM_006568 chr14 -6289 -6273 + 6.1 7.8 *->ttac.caacctcactgc<-* tt+c caacctca + + TTTCtCAACCTCAGCAA
T00581 SDSL NM_138432 chr12 976 992 + 6.1 7.7 *->ttac.caacctcactgc<-* ttac +aa+ctc+ctg TTACtTAATCTCTCTGG
T00581 SNORD115-17 NR_003309 chr15 -8852 -8836 + 6.1 7.9 *->ttac.caacctcactgc<-* tt+c caacctca+ + TTTCtCAACCTCATGCA
T00581 SNORD115-17 NR_003309 chr15 -7722 -7706 + 6.1 7.9 *->ttac.caacctcactgc<-* tt+c caacctca+ + TTTCtCAACCTCATGCA
T00581 UBXN8 NM_005671 chr8 -4463 -4447 + 6.1 7.9 *->ttac.caacctcactgc<-* tta++caa+ctc tg+ TTATgCAATCTCCGTGA
T00581 DDX60 NM_017631 chr4 -1214 -1198 - 6.1 7.5 *->ttac.caacctcactgc<-* tt+c +aa+ctca++ c TTTCtTAATCTCATCAC
T00581 C7orf59 NM_001008395 chr7 -7126 -7110 - 6.1 7.9 *->ttac.caacctcactgc<-* tt+c +aa++tcact c TTTCaTAATATCACTTC
T00581 XBP1 NM_005080 chr22 -8461 -8445 + 6.1 7.8 *->ttac.caacctcactgc<-* tt+c caacctca tg TTTCtCAACCTCAGTGT
T00581 TMEM139 NM_153345 chr7 -1981 -1965 - 6.1 8 *->ttac.caacctcactgc<-* tt+c caa++ cactg+ TTGCtCAATAACACTGA
T00581 ZNF800 NM_176814 chr7 -2376 -2360 - 6.1 7.7 *->ttac.caacctcactgc<-* ttac +aa+ctc+ctg TTACtTAATCTCTCTGG
T00581 CAMKK2 NM_006549 chr12 3634 3650 + 6.1 7.7 *->ttac.caacctcactgc<-* ttac +aac tc+ctg+ TTACtTAACTTCTCTGA
T00581 KRTAP1-3 NM_030966 chr17 -4720 -4704 + 6.1 7.6 *->ttac.caacctcactgc<-* tt+c +aacctc+ctg TTTCaTAACCTCTCTGG
T00581 ACTL7A NM_006687 chr9 -8620 -8604 + 6.1 7.7 *->ttac.caacctcactgc<-* t+ac+caacctca + c TGACgCAACCTCAGCTC
T00581 FST NM_013409 chr5 -2868 -2852 - 6.1 8 *->ttac.caacctcactgc<-* tt+c caa++tc++tg TTTCtCAATATCTTTGG
T00581 CASP2 NM_032983 chr7 -5320 -5304 - 6.1 8 *->ttac.caacctcactgc<-* tt+c caa++ cactg+ TTGCtCAATAACACTGA
T00581 FGGY NM_018291 chr1 9992 10008 - 6.1 7.5 *->ttac.caacctcactgc<-* tt+c +aa+ctc+ct c TTTCtTAATCTCTCTCC
T00581 C20orf108 NM_080821 chr20 -6835 -6819 + 6.1 7.5 *->ttac.caacctcactgc<-* tt++++aacctca++ c TTTTgTAACCTCATCAC
T00581 PLSCR1 NM_021105 chr3 -8836 -8820 - 6.1 7.6 *->ttac.caacctcactgc<-* ttac +aac+tcac+ c TTACtTAACATCACCTC
T00581 SLC29A3 NR_033414 chr10 1750 1766 + 6.1 7.7 *->ttac.caacctcactgc<-* ttac caacct +ctg+ TTACtCAACCTTTCTGA
T00581 CHCHD4 NM_144636 chr3 -6326 -6310 - 6.1 7.7 *->ttac.caacctcactgc<-* ttac +aa+ctcac+ + TTACcTAATCTCACCAA
T00581 SLCO1B1 NM_006446 chr12 -1597 -1581 + 6.1 7.5 *->ttac.caacctcactgc<-* tt+++caac+tc++t c TTTTgCAACATCTTTCC
T00581 FAM3C NM_001040020 chr7 -2103 -2087 - 6.1 7.7 *->ttac.caacctcactgc<-* tt+c caac+tca++ + TTTCtCAACATCATCCA
T00581 TRAF5 NM_001033910 chr1 -8455 -8439 + 6.1 7.8 *->ttac.caacctcactgc<-* ttac +aa+ctc+ tg+ TTACtTAATCTCTGTGA
T00581 FXYD6 NM_001164837 chr11 -9400 -9384 + 6.1 7.7 *->ttac.caacctcactgc<-* ttac +aac tc+ctg+ TTACtTAACTTCTCTGA
T00581 PIN4 NM_001170747 chrX -6988 -6972 + 6.1 8 *->ttac.caacctcactgc<-* tt+c +aac tc+ctg+ TTTCtTAACTTCTCTGA
T00581 ETV3L NM_001004341 chr1 -3370 -3354 - 6.1 7.6 *->ttac.caacctcactgc<-* tta++caacc c+ctgc TTATgCAACCCCTCTGC
T00581 CLEC6A NM_001007033 chr12 -563 -547 - 6.1 7.8 *->ttac.caacctcactgc<-* tt++++aa+ctc ctg+ TTTTgTAATCTCCCTGA
T00581 YTHDF2 NM_001173128 chr1 -9395 -9379 + 6.1 7.8 *->ttac.caacctcactgc<-* tt+c aa+ctca+tgc TTGCcAAATCTCATTGC
T00581 YTHDF2 NM_001172828 chr1 -9714 -9698 + 6.1 7.8 *->ttac.caacctcactgc<-* tt+c aa+ctca+tgc TTGCcAAATCTCATTGC
T00581 SLC26A9 NM_052934 chr1 6931 6947 + 6.1 7.6 *->ttac.caacctcactgc<-* tt+c+caacct ctg+ TTGCgCAACCTGGCTGA
T00581 TMEM201 NM_001010866 chr1 -1632 -1616 + 6.1 7.7 *->ttac.caacctcactgc<-* t+ac+caacctca + c TGACgCAACCTCAGCTC
T00581 C1QC NM_172369 chr1 -4961 -4945 - 6.1 7.8 *->ttac.caacctcactgc<-* t++c caacctc+ctg+ TGTCtCAACCTCTCTGA
T00581 PSORS1C1 NM_014068 chr6 4689 4705 + 6.1 7.6 *->ttac.caacctcactgc<-* tt+c +aac tc+ctg+ TTTCcTAACTTCTCTGA
T00581 DNAJC17 NM_018163 chr15 -1098 -1082 + 6.1 7.7 *->ttac.caacctcactgc<-* tta+++aacctc+ctg TTATgTAACCTCTCTGG
T00581 PTPN20A NM_001042395 chr10 2327 2343 + 6 8.4 *->ttac.caacctcactgc<-* ttac +aacctc++ g+ TTACtTAACCTCTTGGA
T00581 TRIM13 NM_001007278 chr13 -7523 -7507 - 6 8.3 *->ttac.caacctcactgc<-* tta+ caa++tca tgc TTATaCAATATCAGTGC
T00581 RBMY1D NM_001006120 chrY -5473 -5457 - 6 8.5 *->ttac.caacctcactgc<-* tt+++caa+ctc+++ c TTTTgCAATCTCTTCAC
T00581 TCOF1 NM_001008657 chr5 -8025 -8009 + 6 8.1 *->ttac.caacctcactgc<-* t+ac caacctc+ctg+ TGACaCAACCTCTCTGA
T00581 TCOF1 NM_001008656 chr5 -8025 -8009 + 6 8.1 *->ttac.caacctcactgc<-* t+ac caacctc+ctg+ TGACaCAACCTCTCTGA
T00581 BCKDHA NM_001164783 chr19 -3213 -3197 + 6 8.5 *->ttac.caacctcactgc<-* t++c+caa+ctca t c TGGCgCAATCTCAGTTC
T00581 MBNL3 NM_001170704 chrX 2876 2892 + 6 8.6 *->ttac.caacctcactgc<-* tt+c +aa+ tc+ctg+ TTTCcTAATTTCTCTGA
T00581 SLC6A17 NM_001010898 chr1 -1878 -1862 - 6 8.1 *->ttac.caacctcactgc<-* t+ac caacctc+ctg+ TGACaCAACCTCTCTGA
T00581 FIGLA NM_001004311 chr2 -7929 -7913 - 6 8.2 *->ttac.caacctcactgc<-* ttac caa++tc+ t c TTACcCAATATCTGTAC
T00581 NOMO3 NM_001004067 chr16 -3670 -3654 - 6 8.6 *->ttac.caacctcactgc<-* tt+c +aa+ctcact + TTGCaTAATCTCACTAA
T00581 NOMO2 NM_001004060 chr16 -3746 -3730 + 6 8.6 *->ttac.caacctcactgc<-* tt+c +aa+ctcact + TTGCaTAATCTCACTAA
T00581 RBMY1B NM_001006121 chrY -3636 -3620 - 6 8.5 *->ttac.caacctcactgc<-* tt+++caa+ctc+++ c TTTTgCAATCTCTTCAC
[truncated: 35,873 more rows]

## Sheet: E2F1
Model	Gene	mRNA	Chrom	Start	End	Strand	Score	E-value	Pattern	Match	Seq
M00050	PCDHA2	NM_031495	chr5	140167898	140167905	-	5.4	19	*->tttggcgc<-*	tttggcgc	TTTGGCGC
M00050	CCL23	NM_145898	chr17	34351582	34351589	-	5.4	19	*->tttggcgc<-*	tttggcgc	TTTGGCGC
M00050	PFDN5	NM_145897	chr12	53680477	53680484	-	5.4	19	*->tttggcgc<-*	tttggcgc	TTTGGCGC
M00050	FTSJD2	NM_015050	chr6	37396766	37396773	-	5.4	19	*->tttggcgc<-*	tttggcgc	TTTGGCGC
M00050	SPOCK2	NM_001134434	chr10	73848439	73848446	-	5.4	19	*->tttggcgc<-*	tttggcgc	TTTGGCGC
M00050	C1orf93	NM_152371	chr1	2517999	2518006	+	5.4	19	*->tttggcgc<-*	tttggcgc	TTTGGCGC
M00050	KLHDC5	NM_020782	chr12	27933039	27933046	+	5.4	19	*->tttggcgc<-*	tttggcgc	TTTGGCGC
M00050	PTPRS	NM_130853	chr19	5321756	5321763	-	5.4	19	*->tttggcgc<-*	tttggcgc	TTTGGCGC
M00050	EXPH5	NM_015065	chr11	108464700	108464707	-	5.4	19	*->tttggcgc<-*	tttggcgc	TTTGGCGC
M00050	KCNIP2	NM_173195	chr10	103603630	103603637	+	5.4	19	*->tttggcgc<-*	tttggcgc	TTTGGCGC
M00050	TMEM18	NM_152834	chr2	677411	677418	-	5.4	19	*->tttggcgc<-*	tttggcgc	TTTGGCGC
M00050	RRAS	NM_006270	chr19	50146124	50146131	-	5.4	19	*->tttggcgc<-*	tttggcgc	TTTGGCGC
M00050	TTC39C	NR_024232	chr18	21599516	21599523	+	5.4	19	*->tttggcgc<-*	tttggcgc	TTTGGCGC
M00050	NBPF1	NM_017940	chr1	16923873	16923880	+	5.4	19	*->tttggcgc<-*	tttggcgc	TTTGGCGC
M00050	MFAP2	NM_002403	chr1	17308776	17308783	+	5.4	19	*->tttggcgc<-*	tttggcgc	TTTGGCGC
M00050	KTN1	NM_004986	chr14	56059299	56059306	+	5.4	19	*->tttggcgc<-*	tttggcgc	TTTGGCGC
M00050	JARID2	NM_004973	chr6	15239621	15239628	+	5.4	19	*->tttggcgc<-*	tttggcgc	TTTGGCGC
M00050	BGN	NM_001711	chrX	152766893	152766900	-	5.4	19	*->tttggcgc<-*	tttggcgc	TTTGGCGC
M00050	STMN1	NM_005563	chr1	26232941	26232948	-	5.4	19	*->tttggcgc<-*	tttggcgc	TTTGGCGC
M00050	PDHX	NM_003477	chr11	34937537	34937544	+	5.4	19	*->tttggcgc<-*	tttggcgc	TTTGGCGC
M00050	F2	NM_000506	chr11	46731970	46731977	-	5.4	19	*->tttggcgc<-*	tttggcgc	TTTGGCGC
M00050	IGLL1	NM_152855	chr22	23925800	23925807	-	5.4	19	*->tttggcgc<-*	tttggcgc	TTTGGCGC
M00050	RBM38	NM_017495	chr20	55957522	55957529	-	5.4	19	*->tttggcgc<-*	tttggcgc	TTTGGCGC
M00050	C1orf63	NM_020317	chr1	25575862	25575869	+	5.4	19	*->tttggcgc<-*	tttggcgc	TTTGGCGC
M00050	AHCY	NM_000687	chr20	32892521	32892528	+	5.4	19	*->tttggcgc<-*	tttggcgc	TTTGGCGC
M00050	GFM2	NM_170691	chr5	74062830	74062837	-	5.4	19	*->tttggcgc<-*	tttggcgc	TTTGGCGC
M00050	SCRN1	NM_001145513	chr7	30029712	30029719	+	5.4	19	*->tttggcgc<-*	tttggcgc	TTTGGCGC
M00050	MAZ	NM_001042539	chr16	29816221	29816228	-	5.4	19	*->tttggcgc<-*	tttggcgc	TTTGGCGC
M00050	C1orf94	NM_032884	chr1	34629727	34629734	+	5.4	19	*->tttggcgc<-*	tttggcgc	TTTGGCGC
M00050	TEX14	NM_198393	chr17	56738185	56738192	-	5.4	19	*->tttggcgc<-*	tttggcgc	TTTGGCGC
M00050	PRSS21	NM_006799	chr16	2864662	2864669	+	5.4	19	*->tttggcgc<-*	tttggcgc	TTTGGCGC
M00050	AIMP2	NM_006303	chr7	6041601	6041608	-	5.4	19	*->tttggcgc<-*	tttggcgc	TTTGGCGC
M00050	TRIP4	NM_016213	chr15	64673424	64673431	+	5.4	19	*->tttggcgc<-*	tttggcgc	TTTGGCGC
M00050	SNORD114-6	NR_003198	chr14	101418825	101418832	+	5.4	19	*->tttggcgc<-*	tttggcgc	TTTGGCGC
M00050	SNORD114-5	NR_003197	chr14	101418825	101418832	+	5.4	19	*->tttggcgc<-*	tttggcgc	TTTGGCGC
M00050	CRYBB3	NM_004076	chr22	25591470	25591477	-	5.4	19	*->tttggcgc<-*	tttggcgc	TTTGGCGC
M00050	KIR2DL1	NM_014218	chr19	55281233	55281240	-	5.4	19	*->tttggcgc<-*	tttggcgc	TTTGGCGC
M00050	BAZ2A	NM_013449	chr12	57030734	57030741	-	5.4	19	*->tttggcgc<-*	tttggcgc	TTTGGCGC
M00050	FBLN1	NM_006486	chr22	45898152	45898159	-	5.4	19	*->tttggcgc<-*	tttggcgc	TTTGGCGC
M00050	GLB1	NM_001079811	chr3	33135493	33135500	-	5.4	19	*->tttggcgc<-*	tttggcgc	TTTGGCGC
M00050	SLC16A1	NM_001166496	chr1	113508372	113508379	+	5.4	19	*->tttggcgc<-*	tttggcgc	TTTGGCGC
M00050	YWHAZ	NM_001135700	chr8	101968984	101968991	-	5.4	19	*->tttggcgc<-*	tttggcgc	TTTGGCGC
M00050	GART	NM_000819	chr21	34914661	34914668	-	5.4	19	*->tttggcgc<-*	tttggcgc	TTTGGCGC
M00050	SLC7A9	NM_001126335	chr19	33370581	33370588	+	5.4	19	*->tttggcgc<-*	tttggcgc	TTTGGCGC
M00050	NEO1	NM_002499	chr15	73343429	73343436	+	5.4	19	*->tttggcgc<-*	tttggcgc	TTTGGCGC
M00050	SNORD82	NR_004398	chr2	232329477	232329484	+	5.4	19	*->tttggcgc<-*	tttggcgc	TTTGGCGC
M00050	PACS2	NM_015197	chr14	105772246	105772253	-	5.4	19	*->tttggcgc<-*	tttggcgc	TTTGGCGC
M00050	PRICKLE1	NM_001144883	chr12	42880440	42880447	+	5.4	19	*->tttggcgc<-*	tttggcgc	TTTGGCGC
M00050	PRICKLE1	NM_001144882	chr12	42880440	42880447	+	5.4	19	*->tttggcgc<-*	tttggcgc	TTTGGCGC
M00050	NLRP14	NM_176822	chr11	7052413	7052420	+	5.4	19	*->tttggcgc<-*	tttggcgc	TTTGGCGC
M00050	CCDC140	NM_153038	chr2	223155797	223155804	+	5.4	19	*->tttggcgc<-*	tttggcgc	TTTGGCGC
M00050	HHAT	NM_001122834	chr1	210512982	210512989	-	5.4	19	*->tttggcgc<-*	tttggcgc	TTTGGCGC
M00050	CLCN6	NM_021735	chr1	11865351	11865358	-	5.4	19	*->tttggcgc<-*	tttggcgc	TTTGGCGC
M00050	DNAJB14	NM_001031723	chr4	100870612	100870619	-	5.4	19	*->tttggcgc<-*	tttggcgc	TTTGGCGC
M00050	TMX1	NM_030755	chr14	51706672	51706679	+	5.4	19	*->tttggcgc<-*	tttggcgc	TTTGGCGC
M00050	TMX1	NM_030755	chr14	51706676	51706683	-	5.4	19	*->tttggcgc<-*	tttggcgc	TTTGGCGC
M00050	ARMCX2	NM_177949	chrX	100914215	100914222	-	5.4	19	*->tttggcgc<-*	tttggcgc	TTTGGCGC
M00050	NME1	NM_198175	chr17	49221829	49221836	-	5.4	19	*->tttggcgc<-*	tttggcgc	TTTGGCGC
M00050	NME1	NM_198175	chr17	49229545	49229552	-	5.4	19	*->tttggcgc<-*	tttggcgc	TTTGGCGC
M00050	GCLC	NM_001498	chr6	53419431	53419438	+	5.4	19	*->tttggcgc<-*	tttggcgc	TTTGGCGC
M00050	NRG1	NM_001160004	chr8	32398240	32398247	-	5.4	19	*->tttggcgc<-*	tttggcgc	TTTGGCGC
M00050	C9orf93	NM_173550	chr9	15548573	15548580	+	5.4	19	*->tttggcgc<-*	tttggcgc	TTTGGCGC
M00050	THAP9	NM_024672	chr4	83812706	83812713	-	5.4	19	*->tttggcgc<-*	tttggcgc	TTTGGCGC
M00050	SUV39H2	NM_024670	chr10	14920594	14920601	-	5.4	19	*->tttggcgc<-*	tttggcgc	TTTGGCGC
M00050	TRIM54	NM_032546	chr2	27498284	27498291	-	5.4	19	*->tttggcgc<-*	tttggcgc	TTTGGCGC
M00050	SEC22C	NM_032970	chr3	42623918	42623925	-	5.4	19	*->tttggcgc<-*	tttggcgc	TTTGGCGC
M00050	OLIG2	NM_005806	chr21	34391221	34391228	-	5.4	19	*->tttggcgc<-*	tttggcgc	TTTGGCGC
M00050	OLIG2	NM_005806	chr21	34397640	34397647	-	5.4	19	*->tttggcgc<-*	tttggcgc	TTTGGCGC
M00050	CADM1	NM_014333	chr11	115376549	115376556	-	5.4	19	*->tttggcgc<-*	tttggcgc	TTTGGCGC
M00050	TGFBRAP1	NM_004257	chr2	105945628	105945635	-	5.4	19	*->tttggcgc<-*	tttggcgc	TTTGGCGC
M00050	KLRF1	NM_016523	chr12	9975110	9975117	-	5.4	19	*->tttggcgc<-*	tttggcgc	TTTGGCGC
M00050	ZCCHC17	NM_016505	chr1	31769264	31769271	-	5.4	19	*->tttggcgc<-*	tttggcgc	TTTGGCGC
M00050	VTA1	NM_016485	chr6	142467850	142467857	+	5.4	19	*->tttggcgc<-*	tttggcgc	TTTGGCGC
M00050	VTA1	NM_016485	chr6	142468214	142468221	-	5.4	19	*->tttggcgc<-*	tttggcgc	TTTGGCGC
M00050	TBX5	NM_000192	chr12	114843680	114843687	-	5.4	19	*->tttggcgc<-*	tttggcgc	TTTGGCGC
M00050	CSNK1A1L	NM_145203	chr13	37684930	37684937	+	5.4	19	*->tttggcgc<-*	tttggcgc	TTTGGCGC
M00050	RPA2	NM_002946	chr1	28241399	28241406	-	5.4	19	*->tttggcgc<-*	tttggcgc	TTTGGCGC
M00050	CHMP1B	NM_020412	chr18	11851351	11851358	+	5.4	19	*->tttggcgc<-*	tttggcgc	TTTGGCGC
M00050	PABPN1	NM_004643	chr14	23790511	23790518	+	5.4	19	*->tttggcgc<-*	tttggcgc	TTTGGCGC
M00050	EPHA7	NM_004440	chr6	94131936	94131943	-	5.4	19	*->tttggcgc<-*	tttggcgc	TTTGGCGC
M00050	HNRNPA2B1	NM_031243	chr7	26241059	26241066	+	5.4	19	*->tttggcgc<-*	tttggcgc	TTTGGCGC
M00050	FBXO33	NM_203301	chr14	39901894	39901901	+	5.4	19	*->tttggcgc<-*	tttggcgc	TTTGGCGC
M00050	LRRC36	NM_018296	chr16	67360577	67360584	+	5.4	19	*->tttggcgc<-*	tttggcgc	TTTGGCGC
M00050	DENND4A	NM_001144823	chr15	66084735	66084742	-	5.4	19	*->tttggcgc<-*	tttggcgc	TTTGGCGC
M00050	DENND4A	NM_001144823	chr15	66090723	66090730	-	5.4	19	*->tttggcgc<-*	tttggcgc	TTTGGCGC
M00050	MEOX2	NM_005924	chr7	15726762	15726769	+	5.4	19	*->tttggcgc<-*	tttggcgc	TTTGGCGC
M00050	SETD6	NM_024860	chr16	58548645	58548652	-	5.4	19	*->tttggcgc<-*	tttggcgc	TTTGGCGC
M00050	R3HDM2	NM_014925	chr12	57710039	57710046	+	5.4	19	*->tttggcgc<-*	tttggcgc	TTTGGCGC
M00050	MAN2C1	NM_006715	chr15	75669441	75669448	-	5.4	19	*->tttggcgc<-*	tttggcgc	TTTGGCGC
M00050	OPRL1	NM_000913	chr20	62709156	62709163	-	5.4	19	*->tttggcgc<-*	tttggcgc	TTTGGCGC
M00050	E2F1	NM_005225	chr20	32274204	32274211	-	5.4	19	*->tttggcgc<-*	tttggcgc	TTTGGCGC
M00050	SASS6	NM_194292	chr1	100598464	100598471	+	5.4	19	*->tttggcgc<-*	tttggcgc	TTTGGCGC
M00050	GGA3	NM_014001	chr17	73257821	73257828	+	5.4	19	*->tttggcgc<-*	tttggcgc	TTTGGCGC
M00050	CCDC149	NM_001130726	chr4	24917057	24917064	+	5.4	19	*->tttggcgc<-*	tttggcgc	TTTGGCGC
M00050	BMF	NM_033503	chr15	40401373	40401380	-	5.4	19	*->tttggcgc<-*	tttggcgc	TTTGGCGC
M00050	E2F2	NM_004091	chr1	23857760	23857767	-	5.4	19	*->tttggcgc<-*	tttggcgc	TTTGGCGC
M00050	E2F2	NM_004091	chr1	23858081	23858088	+	5.4	19	*->tttggcgc<-*	tttggcgc	TTTGGCGC
M00050	CDKN2AIPNL	NM_080656	chr5	133756044	133756051	+	5.4	19	*->tttggcgc<-*	tttggcgc	TTTGGCGC
M00050	CTAGE5	NM_005930	chr14	39736655	39736662	+	5.4	19	*->tttggcgc<-*	tttggcgc	TTTGGCGC
M00050	RAB34	NM_001142624	chr17	27046974	27046981	+	5.4	19	*->tttggcgc<-*	tttggcgc	TTTGGCGC
M00050	TGFBRAP1	NM_001142621	chr2	105945628	105945635	-	5.4	19	*->tttggcgc<-*	tttggcgc	TTTGGCGC
M00050	ATP5I	NM_007100	chr4	669742	669749	-	5.4	19	*->tttggcgc<-*	tttggcgc	TTTGGCGC
M00050	ANO6	NM_001142678	chr12	45678585	45678592	+	5.4	19	*->tttggcgc<-*	tttggcgc	TTTGGCGC
M00050	SPAG6	NM_172242	chr10	22624686	22624693	-	5.4	19	*->tttggcgc<-*	tttggcgc	TTTGGCGC
M00050	STC2	NM_003714	chr5	172765943	172765950	+	5.4	19	*->tttggcgc<-*	tttggcgc	TTTGGCGC
M00050	POPDC3	NM_022361	chr6	105610863	105610870	+	5.4	19	*->tttggcgc<-*	tttggcgc	TTTGGCGC
M00050	TBX5	NM_080718	chr12	114843680	114843687	-	5.4	19	*->tttggcgc<-*	tttggcgc	TTTGGCGC
M00050	PEG3	NM_001146187	chr19	57347781	57347788	+	5.4	19	*->tttggcgc<-*	tttggcgc	TTTGGCGC
M00050	PEG3	NM_001146187	chr19	57348930	57348937	+	5.4	19	*->tttggcgc<-*	tttggcgc	TTTGGCGC
M00050	PEG3	NM_001146187	chr19	57352245	57352252	+	5.4	19	*->tttggcgc<-*	tttggcgc	TTTGGCGC
M00050	PPFIBP2	NM_003621	chr11	7560180	7560187	-	5.4	19	*->tttggcgc<-*	tttggcgc	TTTGGCGC
M00050	LOC440910	NR_030728	chr2	132028287	132028294	+	5.4	19	*->tttggcgc<-*	tttggcgc	TTTGGCGC
M00050	HOXA2	NM_006735	chr7	27145167	27145174	+	5.4	19	*->tttggcgc<-*	tttggcgc	TTTGGCGC
M00050	DPM2	NM_003863	chr9	130703543	130703550	-	5.4	19	*->tttggcgc<-*	tttggcgc	TTTGGCGC
M00050	C15orf48	NM_032413	chr15	45722922	45722929	+	5.4	19	*->tttggcgc<-*	tttggcgc	TTTGGCGC
M00050	WBP2	NM_012478	chr17	73852667	73852674	+	5.4	19	*->tttggcgc<-*	tttggcgc	TTTGGCGC
M00050	IGFBP3	NM_000598	chr7	45962999	45963006	-	5.4	19	*->tttggcgc<-*	tttggcgc	TTTGGCGC
M00050	TBX15	NM_152380	chr1	119540095	119540102	+	5.4	19	*->tttggcgc<-*	tttggcgc	TTTGGCGC
M00050	STAG3L4	NM_022906	chr7	66760121	66760128	-	5.4	19	*->tttggcgc<-*	tttggcgc	TTTGGCGC
M00050	COCH	NM_001135058	chr14	31343889	31343896	+	5.4	19	*->tttggcgc<-*	tttggcgc	TTTGGCGC
M00050	MGST1	NM_020300	chr12	16500402	16500409	-	5.4	19	*->tttggcgc<-*	tttggcgc	TTTGGCGC
M00050	MGST1	NM_020300	chr12	16502616	16502623	-	5.4	19	*->tttggcgc<-*	tttggcgc	TTTGGCGC
M00050	KCNIP2	NM_173193	chr10	103603630	103603637	+	5.4	19	*->tttggcgc<-*	tttggcgc	TTTGGCGC
M00050	SPHK1	NM_021972	chr17	74381020	74381027	+	5.4	19	*->tttggcgc<-*	tttggcgc	TTTGGCGC
M00050	IP6K2	NM_016291	chr3	48732680	48732687	+	5.4	19	*->tttggcgc<-*	tttggcgc	TTTGGCGC
M00050	TTC39B	NM_001168342	chr9	15255469	15255476	+	5.4	19	*->tttggcgc<-*	tttggcgc	TTTGGCGC
M00050	MTHFR	NM_005957	chr1	11865351	11865358	-	5.4	19	*->tttggcgc<-*	tttggcgc	TTTGGCGC
M00050	NFIA	NM_005595	chr1	61545834	61545841	-	5.4	19	*->tttggcgc<-*	tttggcgc	TTTGGCGC
M00050	PHF15	NM_015288	chr5	133860823	133860830	-	5.4	19	*->tttggcgc<-*	tttggcgc	TTTGGCGC
M00050	WNT16	NM_016087	chr7	120965046	120965053	-	5.4	19	*->tttggcgc<-*	tttggcgc	TTTGGCGC
M00050	JRK	NM_001077527	chr8	143748506	143748513	-	5.4	19	*->tttggcgc<-*	tttggcgc	TTTGGCGC
M00050	TRAF7	NM_032271	chr16	2204934	2204941	-	5.4	19	*->tttggcgc<-*	tttggcgc	TTTGGCGC
M00050	SAMD9L	NM_152703	chr7	92768626	92768633	-	5.4	19	*->tttggcgc<-*	tttggcgc	TTTGGCGC
M00050	INTS7	NM_015434	chr1	212209082	212209089	+	5.4	19	*->tttggcgc<-*	tttggcgc	TTTGGCGC
M00050	GNB1L	NM_053004	chr22	19820572	19820579	-	5.4	19	*->tttggcgc<-*	tttggcgc	TTTGGCGC
M00050	NLGN3	NM_181303	chrX	70365571	70365578	+	5.4	19	*->tttggcgc<-*	tttggcgc	TTTGGCGC
M00050	C1orf95	NM_001003665	chr1	226728714	226728721	+	5.4	19	*->tttggcgc<-*	tttggcgc	TTTGGCGC
M00050	ENSA	NM_207045	chr1	150601726	150601733	-	5.4	19	*->tttggcgc<-*	tttggcgc	TTTGGCGC
M00050	ZMYND11	NM_212479	chr10	171357	171364	+	5.4	19	*->tttggcgc<-*	tttggcgc	TTTGGCGC
M00050	HHAT	NM_018194	chr1	210512982	210512989	-	5.4	19	*->tttggcgc<-*	tttggcgc	TTTGGCGC
M00050	TATDN2	NM_014760	chr3	10290122	10290129	+	5.4	19	*->tttggcgc<-*	tttggcgc	TTTGGCGC
M00050	SGCE	NM_001099400	chr7	94285625	94285632	+	5.4	19	*->tttggcgc<-*	tttggcgc	TTTGGCGC
M00050	CYLD	NM_015247	chr16	50775494	50775501	-	5.4	19	*->tttggcgc<-*	tttggcgc	TTTGGCGC
M00050	TCEB3C	NM_145653	chr18	44557146	44557153	-	5.4	19	*->tttggcgc<-*	tttggcgc	TTTGGCGC
M00050	C11orf68	NM_031450	chr11	65687546	65687553	+	5.4	19	*->tttggcgc<-*	tttggcgc	TTTGGCGC
M00050	TCEB3	NM_003198	chr1	24068713	24068720	-	5.4	19	*->tttggcgc<-*	tttggcgc	TTTGGCGC
M00050	MEGF6	NM_001409	chr1	3530912	3530919	-	5.4	19	*->tttggcgc<-*	tttggcgc	TTTGGCGC
M00050	KCNIP2	NM_173192	chr10	103603630	103603637	+	5.4	19	*->tttggcgc<-*	tttggcgc	TTTGGCGC
M00050	ZNF672	NM_024836	chr1	249138779	249138786	-	5.4	19	*->tttggcgc<-*	tttggcgc	TTTGGCGC
M00050	RECQL5	NM_004259	chr17	73669281	73669288	+	5.4	19	*->tttggcgc<-*	tttggcgc	TTTGGCGC
M00050	XAF1	NM_017523	chr17	6653040	6653047	-	5.4	19	*->tttggcgc<-*	tttggcgc	TTTGGCGC
M00050	PXMP2	NM_018663	chr12	133263939	133263946	+	5.4	19	*->tttggcgc<-*	tttggcgc	TTTGGCGC
M00050	CREB3L4	NM_130898	chr1	153932069	153932076	+	5.4	19	*->tttggcgc<-*	tttggcgc	TTTGGCGC
M00050	ZNF117	NM_015852	chr7	64450859	64450866	+	5.4	19	*->tttggcgc<-*	tttggcgc	TTTGGCGC
M00050	ZNF117	NM_015852	chr7	64455983	64455990	+	5.4	19	*->tttggcgc<-*	tttggcgc	TTTGGCGC
M00050	POMT1	NM_001077365	chr9	134369928	134369935	-	5.4	19	*->tttggcgc<-*	tttggcgc	TTTGGCGC
M00050	CDK12	NM_015083	chr17	37609530	37609537	-	5.4	19	*->tttggcgc<-*	tttggcgc	TTTGGCGC
M00050	SLC5A6	NM_021095	chr2	27435718	27435725	-	5.4	19	*->tttggcgc<-*	tttggcgc	TTTGGCGC
M00050	LHX2	NM_004789	chr9	126774386	126774393	+	5.4	19	*->tttggcgc<-*	tttggcgc	TTTGGCGC
M00050	TUBG1	NM_001070	chr17	40761670	40761677	+	5.4	19	*->tttggcgc<-*	tttggcgc	TTTGGCGC
M00050	SON	NM_138927	chr21	34914661	34914668	-	5.4	19	*->tttggcgc<-*	tttggcgc	TTTGGCGC
M00050	KRT16P3	NR_029393	chr17	20411301	20411308	-	5.4	19	*->tttggcgc<-*	tttggcgc	TTTGGCGC
M00050	GCNT1	NM_001097636	chr9	79114535	79114542	+	5.4	19	*->tttggcgc<-*	tttggcgc	TTTGGCGC
M00050	SEC31A	NM_001077206	chr4	83812706	83812713	-	5.4	19	*->tttggcgc<-*	tttggcgc	TTTGGCGC
M00050	MID1IP1	NM_001098791	chrX	38663983	38663990	-	5.4	19	*->tttggcgc<-*	tttggcgc	TTTGGCGC
M00050	MID1IP1	NM_001098790	chrX	38663983	38663990	-	5.4	19	*->tttggcgc<-*	tttggcgc	TTTGGCGC
M00050	SEC31A	NM_001077207	chr4	83812706	83812713	-	5.4	19	*->tttggcgc<-*	tttggcgc	TTTGGCGC
M00050	MCF2	NM_001099855	chrX	138796358	138796365	+	5.4	19	*->tttggcgc<-*	tttggcgc	TTTGGCGC
M00050	HMX3	NM_001105574	chr10	124895074	124895081	-	5.4	19	*->tttggcgc<-*	tttggcgc	TTTGGCGC
M00050	GNAS	NM_000516	chr20	57464737	57464744	+	5.4	19	*->tttggcgc<-*	tttggcgc	TTTGGCGC
M00050	EML1	NM_004434	chr14	100258768	100258775	+	5.4	19	*->tttggcgc<-*	tttggcgc	TTTGGCGC
M00050	RENBP	NM_002910	chrX	153215571	153215578	-	5.4	19	*->tttggcgc<-*	tttggcgc	TTTGGCGC
M00050	ICK	NM_016513	chr6	52910207	52910214	-	5.4	19	*->tttggcgc<-*	tttggcgc	TTTGGCGC
M00050	ICK	NM_016513	chr6	52929770	52929777	-	5.4	19	*->tttggcgc<-*	tttggcgc	TTTGGCGC
M00050	ZNF90	NM_007138	chr19	20186911	20186918	+	5.4	19	*->tttggcgc<-*	tttggcgc	TTTGGCGC
M00050	ZNF90	NM_007138	chr19	20188798	20188805	+	5.4	19	*->tttggcgc<-*	tttggcgc	TTTGGCGC
M00050	MAPKAP1	NM_024117	chr9	128446908	128446915	-	5.4	19	*->tttggcgc<-*	tttggcgc	TTTGGCGC
M00050	ING3	NM_019071	chr7	120590791	120590798	-	5.4	19	*->tttggcgc<-*	tttggcgc	TTTGGCGC
M00050	IGLL1	NM_020070	chr22	23925800	23925807	-	5.4	19	*->tttggcgc<-*	tttggcgc	TTTGGCGC
M00050	CMBL	NM_138809	chr5	10309922	10309929	-	5.4	19	*->tttggcgc<-*	tttggcgc	TTTGGCGC
M00050	ITGB1	NM_033669	chr10	33229217	33229224	-	5.4	19	*->tttggcgc<-*	tttggcgc	TTTGGCGC
M00050	RNF185	NM_001135825	chr22	31556319	31556326	-	5.4	19	*->tttggcgc<-*	tttggcgc	TTTGGCGC
M00050	CDK18	NM_002596	chr1	205467223	205467230	+	5.4	19	*->tttggcgc<-*	tttggcgc	TTTGGCGC
M00050	NCRNA00235	NR_024121	chr16	583762	583769	+	5.4	19	*->tttggcgc<-*	tttggcgc	TTTGGCGC
M00050	ELP2P	NR_024120	chr17	648135	648142	+	5.4	19	*->tttggcgc<-*	tttggcgc	TTTGGCGC
M00050	SRPR	NM_003139	chr11	126139024	126139031	+	5.4	19	*->tttggcgc<-*	tttggcgc	TTTGGCGC
M00050	OSR1	NM_145260	chr2	19558830	19558837	+	5.4	19	*->tttggcgc<-*	tttggcgc	TTTGGCGC
M00050	ILF3	NM_017620	chr19	10764707	10764714	-	5.4	19	*->tttggcgc<-*	tttggcgc	TTTGGCGC
M00050	C13orf35	NM_207440	chr13	113291783	113291790	+	5.4	19	*->tttggcgc<-*	tttggcgc	TTTGGCGC
M00050	CTBP2	NM_022802	chr10	126720396	126720403	-	5.4	19	*->tttggcgc<-*	tttggcgc	TTTGGCGC
M00050	EFCAB6	NM_022785	chr22	44183908	44183915	-	5.4	19	*->tttggcgc<-*	tttggcgc	TTTGGCGC
M00050	ITGB1	NM_033666	chr10	33229217	33229224	-	5.4	19	*->tttggcgc<-*	tttggcgc	TTTGGCGC
M00050	SLC9A6	NM_006359	chrX	135061482	135061489	+	5.4	19	*->tttggcgc<-*	tttggcgc	TTTGGCGC
M00050	NNAT	NM_181689	chr20	36145718	36145725	-	5.4	19	*->tttggcgc<-*	tttggcgc	TTTGGCGC
M00050	NEK1	NM_012224	chr4	170531994	170532001	+	5.4	19	*->tttggcgc<-*	tttggcgc	TTTGGCGC
M00050	NKX2-2	NM_002509	chr20	21498368	21498375	-	5.4	19	*->tttggcgc<-*	tttggcgc	TTTGGCGC
M00050	SRPRB	NM_021203	chr3	133502240	133502247	+	5.4	19	*->tttggcgc<-*	tttggcgc	TTTGGCGC
M00050	KIAA1797	NM_017794	chr9	20670700	20670707	-	5.4	19	*->tttggcgc<-*	tttggcgc	TTTGGCGC
M00050	RPS10	NM_001014	chr6	34393232	34393239	-	5.4	19	*->tttggcgc<-*	tttggcgc	TTTGGCGC
M00050	RPS10	NM_001014	chr6	34401276	34401283	+	5.4	19	*->tttggcgc<-*	tttggcgc	TTTGGCGC
M00050	WFDC2	NM_006103	chr20	44090603	44090610	+	5.4	19	*->tttggcgc<-*	tttggcgc	TTTGGCGC
M00050	LYNX1	NM_177477	chr8	143859352	143859359	+	5.4	19	*->tttggcgc<-*	tttggcgc	TTTGGCGC
M00050	LYNX1	NM_177476	chr8	143859352	143859359	+	5.4	19	*->tttggcgc<-*	tttggcgc	TTTGGCGC
M00050	LYNX1	NM_177458	chr8	143859352	143859359	+	5.4	19	*->tttggcgc<-*	tttggcgc	TTTGGCGC
M00050	LYNX1	NM_177457	chr8	143859352	143859359	+	5.4	19	*->tttggcgc<-*	tttggcgc	TTTGGCGC
M00050	MRPL36	NM_032479	chr5	1801454	1801461	+	5.4	19	*->tttggcgc<-*	tttggcgc	TTTGGCGC
M00050	ARID4A	NM_002892	chr14	58766330	58766337	+	5.4	19	*->tttggcgc<-*	tttggcgc	TTTGGCGC
M00050	SMS	NM_004595	chrX	21958983	21958990	-	5.4	19	*->tttggcgc<-*	tttggcgc	TTTGGCGC
M00050	SLC39A10	NM_001127257	chr2	196511658	196511665	-	5.4	19	*->tttggcgc<-*	tttggcgc	TTTGGCGC
M00050	DLGAP4	NM_014902	chr20	35005881	35005888	+	5.4	19	*->tttggcgc<-*	tttggcgc	TTTGGCGC
M00050	GABRR1	NM_002042	chr6	89927646	89927653	+	5.4	19	*->tttggcgc<-*	tttggcgc	TTTGGCGC
M00050	G3BP1	NM_198395	chr5	151159692	151159699	+	5.4	19	*->tttggcgc<-*	tttggcgc	TTTGGCGC
M00050	HRASLS	NM_020386	chr3	192958368	192958375	+	5.4	19	*->tttggcgc<-*	tttggcgc	TTTGGCGC
M00050	MYH7B	NM_020884	chr20	33543674	33543681	+	5.4	19	*->tttggcgc<-*	tttggcgc	TTTGGCGC
M00050	DYSF	NM_001130981	chr2	71680632	71680639	+	5.4	19	*->tttggcgc<-*	tttggcgc	TTTGGCGC
M00050	CDK12	NM_016507	chr17	37609530	37609537	-	5.4	19	*->tttggcgc<-*	tttggcgc	TTTGGCGC
M00050	RTP3	NM_031440	chr3	46533874	46533881	+	5.4	19	*->tttggcgc<-*	tttggcgc	TTTGGCGC
M00050	KIAA1967	NM_021174	chr8	22452897	22452904	+	5.4	19	*->tttggcgc<-*	tttggcgc	TTTGGCGC
M00050	LYG2	NM_175735	chr2	99875138	99875145	+	5.4	19	*->tttggcgc<-*	tttggcgc	TTTGGCGC
M00050	C11orf24	NM_022338	chr11	68043154	68043161	+	5.4	19	*->tttggcgc<-*	tttggcgc	TTTGGCGC
M00050	MRPL37	NM_016491	chr1	54665367	54665374	+	5.4	19	*->tttggcgc<-*	tttggcgc	TTTGGCGC
M00050	MRPL37	NM_016491	chr1	54665827	54665834	+	5.4	19	*->tttggcgc<-*	tttggcgc	TTTGGCGC
M00050	GNAS	NM_080426	chr20	57464737	57464744	+	5.4	19	*->tttggcgc<-*	tttggcgc	TTTGGCGC
M00050	CDH7	NM_033646	chr18	63427177	63427184	+	5.4	19	*->tttggcgc<-*	tttggcgc	TTTGGCGC
M00050	RSPRY1	NM_133368	chr16	57216542	57216549	+	5.4	19	*->tttggcgc<-*	tttggcgc	TTTGGCGC
M00050	ZNF566	NM_001145345	chr19	36988209	36988216	+	5.4	19	*->tttggcgc<-*	tttggcgc	TTTGGCGC
M00050	ZNF566	NM_001145344	chr19	36988209	36988216	+	5.4	19	*->tttggcgc<-*	tttggcgc	TTTGGCGC
M00050	ZNF566	NM_001145343	chr19	36988209	36988216	+	5.4	19	*->tttggcgc<-*	tttggcgc	TTTGGCGC
M00050	TM2D2	NM_031940	chr8	38854853	38854860	+	5.4	19	*->tttggcgc<-*	tttggcgc	TTTGGCGC
M00050	SNORD4A	NR_000010	chr17	27046974	27046981	+	5.4	19	*->tttggcgc<-*	tttggcgc	TTTGGCGC
M00050	SNORD4B	NR_000009	chr17	27046974	27046981	+	5.4	19	*->tttggcgc<-*	tttggcgc	TTTGGCGC
M00050	CABC1	NM_020247	chr1	227126732	227126739	+	5.4	19	*->tttggcgc<-*	tttggcgc	TTTGGCGC
M00050	SF3B3	NM_012426	chr16	70557978	70557985	-	5.4	19	*->tttggcgc<-*	tttggcgc	TTTGGCGC
M00050	FBXL4	NM_012160	chr6	99394572	99394579	+	5.4	19	*->tttggcgc<-*	tttggcgc	TTTGGCGC
M00050	FBXL4	NM_012160	chr6	99395625	99395632	-	5.4	19	*->tttggcgc<-*	tttggcgc	TTTGGCGC
M00050	KCTD12	NM_138444	chr13	77461421	77461428	+	5.4	19	*->tttggcgc<-*	tttggcgc	TTTGGCGC
M00050	NR2C1	NM_001127362	chr12	95466959	95466966	+	5.4	19	*->tttggcgc<-*	tttggcgc	TTTGGCGC
M00050	PDPR	NM_017990	chr16	70149979	70149986	+	5.4	19	*->tttggcgc<-*	tttggcgc	TTTGGCGC
M00050	ZCWPW1	NM_017984	chr7	100034453	100034460	-	5.4	19	*->tttggcgc<-*	tttggcgc	TTTGGCGC
M00050	CELF6	NM_052840	chr15	72617276	72617283	+	5.4	19	*->tttggcgc<-*	tttggcgc	TTTGGCGC
M00050	SPATA5	NM_145207	chr4	123835266	123835273	-	5.4	19	*->tttggcgc<-*	tttggcgc	TTTGGCGC
M00050	RAB34	NM_001142625	chr17	27046974	27046981	+	5.4	19	*->tttggcgc<-*	tttggcgc	TTTGGCGC
M00050	FASTK	NM_006712	chr7	150778035	150778042	-	5.4	19	*->tttggcgc<-*	tttggcgc	TTTGGCGC
M00050	FASTK	NM_006712	chr7	150784113	150784120	+	5.4	19	*->tttggcgc<-*	tttggcgc	TTTGGCGC
M00050	FAR1	NM_032228	chr11	13696980	13696987	+	5.4	19	*->tttggcgc<-*	tttggcgc	TTTGGCGC
M00050	FBXL13	NM_001111038	chr7	102691353	102691360	-	5.4	19	*->tttggcgc<-*	tttggcgc	TTTGGCGC
M00050	TMEM90A	NM_001105579	chr14	74899804	74899811	+	5.4	19	*->tttggcgc<-*	tttggcgc	TTTGGCGC
M00050	LATS1	NM_004690	chr6	150039610	150039617	+	5.4	19	*->tttggcgc<-*	tttggcgc	TTTGGCGC
M00050	EZH2	NM_004456	chr7	148581375	148581382	-	5.4	19	*->tttggcgc<-*	tttggcgc	TTTGGCGC
M00050	RPS15	NM_001018	chr19	1438441	1438448	+	5.4	19	*->tttggcgc<-*	tttggcgc	TTTGGCGC
M00050	ZNF580	NM_207115	chr19	56146201	56146208	-	5.4	19	*->tttggcgc<-*	tttggcgc	TTTGGCGC
M00050	ASTN1	NM_207108	chr1	177142528	177142535	-	5.4	19	*->tttggcgc<-*	tttggcgc	TTTGGCGC
M00050	NRG1	NM_001160007	chr8	32398240	32398247	-	5.4	19	*->tttggcgc<-*	tttggcgc	TTTGGCGC
M00050	C11orf85	NM_001037225	chr11	64729341	64729348	-	5.4	19	*->tttggcgc<-*	tttggcgc	TTTGGCGC
M00050	C3orf10	NM_018462	chr3	10149717	10149724	-	5.4	19	*->tttggcgc<-*	tttggcgc	TTTGGCGC
M00050	CBX3	NM_007276	chr7	26241059	26241066	+	5.4	19	*->tttggcgc<-*	tttggcgc	TTTGGCGC
M00050	ITGB1BP1	NM_022334	chr2	9563565	9563572	+	5.4	19	*->tttggcgc<-*	tttggcgc	TTTGGCGC
M00050	POLR1A	NM_015425	chr2	86339157	86339164	-	5.4	19	*->tttggcgc<-*	tttggcgc	TTTGGCGC
M00050	UBE4A	NM_004788	chr11	118221118	118221125	+	5.4	19	*->tttggcgc<-*	tttggcgc	TTTGGCGC
M00050	WDR8	NM_017818	chr1	3568845	3568852	-	5.4	19	*->tttggcgc<-*	tttggcgc	TTTGGCGC
M00050	WDR8	NM_017818	chr1	3569460	3569467	+	5.4	19	*->tttggcgc<-*	tttggcgc	TTTGGCGC
M00050	WDR8	NM_017818	chr1	3569464	3569471	-	5.4	19	*->tttggcgc<-*	tttggcgc	TTTGGCGC
M00050	NRG1	NM_013964	chr8	32398240	32398247	-	5.4	19	*->tttggcgc<-*	tttggcgc	TTTGGCGC
M00050	MFAP2	NM_001135248	chr1	17308776	17308783	+	5.4	19	*->tttggcgc<-*	tttggcgc	TTTGGCGC
M00050	ILF3	NM_012218	chr19	10764707	10764714	-	5.4	19	*->tttggcgc<-*	tttggcgc	TTTGGCGC
M00050	ICK	NM_014920	chr6	52910207	52910214	-	5.4	19	*->tttggcgc<-*	tttggcgc	TTTGGCGC
M00050	ICK	NM_014920	chr6	52929770	52929777	-	5.4	19	*->tttggcgc<-*	tttggcgc	TTTGGCGC
M00050	MCM3	NM_002388	chr6	52156906	52156913	+	5.4	19	*->tttggcgc<-*	tttggcgc	TTTGGCGC
M00050	FBLN1	NM_001996	chr22	45898152	45898159	-	5.4	19	*->tttggcgc<-*	tttggcgc	TTTGGCGC
M00050	C20orf7	NR_029377	chr20	13758913	13758920	-	5.4	19	*->tttggcgc<-*	tttggcgc	TTTGGCGC
M00050	DLX6AS	NR_015448	chr7	96646264	96646271	+	5.4	19	*->tttggcgc<-*	tttggcgc	TTTGGCGC
M00050	C11orf75	NM_020179	chr11	93277168	93277175	-	5.4	19	*->tttggcgc<-*	tttggcgc	TTTGGCGC
M00050	NAF1	NM_001128931	chr4	164088564	164088571	-	5.4	19	*->tttggcgc<-*	tttggcgc	TTTGGCGC
M00050	CTAGE5	NM_203356	chr14	39736655	39736662	+	5.4	19	*->tttggcgc<-*	tttggcgc	TTTGGCGC
M00050	GPR4	NM_005282	chr19	46104424	46104431	-	5.4	19	*->tttggcgc<-*	tttggcgc	TTTGGCGC
M00050	LOC100133893	NM_001146221	chr12	27933039	27933046	+	5.4	19	*->tttggcgc<-*	tttggcgc	TTTGGCGC
M00050	FAM55A	NM_152315	chr11	114432500	114432507	+	5.4	19	*->tttggcgc<-*	tttggcgc	TTTGGCGC
M00050	XRCC6	NM_001469	chr22	42017341	42017348	-	5.4	19	*->tttggcgc<-*	tttggcgc	TTTGGCGC
M00050	CHST3	NM_004273	chr10	73757021	73757028	+	5.4	19	*->tttggcgc<-*	tttggcgc	TTTGGCGC
M00050	ERH	NM_004450	chr14	69864952	69864959	-	5.4	19	*->tttggcgc<-*	tttggcgc	TTTGGCGC
M00050	IPO4	NM_024658	chr14	24665381	24665388	-	5.4	19	*->tttggcgc<-*	tttggcgc	TTTGGCGC
M00050	IPO4	NM_024658	chr14	24665491	24665498	+	5.4	19	*->tttggcgc<-*	tttggcgc	TTTGGCGC
M00050	FAM134C	NR_026697	chr17	40761670	40761677	+	5.4	19	*->tttggcgc<-*	tttggcgc	TTTGGCGC
M00050	ACOX1	NM_007292	chr17	73975323	73975330	+	5.4	19	*->tttggcgc<-*	tttggcgc	TTTGGCGC
M00050	SEC31A	NM_016211	chr4	83812706	83812713	-	5.4	19	*->tttggcgc<-*	tttggcgc	TTTGGCGC
M00050	TP73	NM_005427	chr1	3568845	3568852	-	5.4	19	*->tttggcgc<-*	tttggcgc	TTTGGCGC
M00050	TP73	NM_005427	chr1	3569460	3569467	+	5.4	19	*->tttggcgc<-*	tttggcgc	TTTGGCGC
M00050	TP73	NM_005427	chr1	3569464	3569471	-	5.4	19	*->tttggcgc<-*	tttggcgc	TTTGGCGC
M00050	PCDHA10	NM_018901	chr5	140230103	140230110	-	5.4	19	*->tttggcgc<-*	tttggcgc	TTTGGCGC
M00050	SNX18	NM_001102575	chr5	53803838	53803845	-	5.4	19	*->tttggcgc<-*	tttggcgc	TTTGGCGC
M00050	CFDP1	NM_006324	chr16	75469698	75469705	-	5.4	19	*->tttggcgc<-*	tttggcgc	TTTGGCGC
M00050	ZFP82	NM_133466	chr19	36912697	36912704	+	5.4	19	*->tttggcgc<-*	tttggcgc	TTTGGCGC
M00050	LCP1	NM_002298	chr13	46755705	46755712	-	5.4	19	*->tttggcgc<-*	tttggcgc	TTTGGCGC
M00050	SNORD114-4	NR_003196	chr14	101418825	101418832	+	5.4	19	*->tttggcgc<-*	tttggcgc	TTTGGCGC
M00050	SNORD114-3	NR_003195	chr14	101418825	101418832	+	5.4	19	*->tttggcgc<-*	tttggcgc	TTTGGCGC
M00050	CABP1	NM_031205	chr12	121079481	121079488	-	5.4	19	*->tttggcgc<-*	tttggcgc	TTTGGCGC
M00050	CABP1	NM_031205	chr12	121084109	121084116	-	5.4	19	*->tttggcgc<-*	tttggcgc	TTTGGCGC
M00050	GRM1	NM_000838	chr6	146349261	146349268	+	5.4	19	*->tttggcgc<-*	tttggcgc	TTTGGCGC
M00050	TRIM54	NM_187841	chr2	27498284	27498291	-	5.4	19	*->tttggcgc<-*	tttggcgc	TTTGGCGC
M00050	NSA2	NM_014886	chr5	74062830	74062837	-	5.4	19	*->tttggcgc<-*	tttggcgc	TTTGGCGC
M00050	KRT16	NM_005557	chr17	39771292	39771299	-	5.4	19	*->tttggcgc<-*	tttggcgc	TTTGGCGC
M00050	CDH23	NM_022124	chr10	73154296	73154303	+	5.4	19	*->tttggcgc<-*	tttggcgc	TTTGGCGC
M00050	ERAL1	NM_005702	chr17	27179014	27179021	-	5.4	19	*->tttggcgc<-*	tttggcgc	TTTGGCGC
M00050	ARHGAP6	NM_013427	chrX	11683976	11683983	-	5.4	19	*->tttggcgc<-*	tttggcgc	TTTGGCGC
M00050	TRMT6	NM_015939	chr20	5931324	5931331	-	5.4	19	*->tttggcgc<-*	tttggcgc	TTTGGCGC
M00050	C12orf40	NM_001031748	chr12	40020073	40020080	+	5.4	19	*->tttggcgc<-*	tttggcgc	TTTGGCGC
M00050	LOC643008	NM_001162995	chr17	73627691	73627698	+	5.4	19	*->tttggcgc<-*	tttggcgc	TTTGGCGC
M00050	TM7SF4	NM_030788	chr8	105352977	105352984	+	5.4	19	*->tttggcgc<-*	tttggcgc	TTTGGCGC
M00050	PRSS53	NM_001039503	chr16	31100781	31100788	+	5.4	19	*->tttggcgc<-*	tttggcgc	TTTGGCGC
M00050	DCK	NM_000788	chr4	71859387	71859394	-	5.4	19	*->tttggcgc<-*	tttggcgc	TTTGGCGC
M00050	TBX6	NM_004608	chr16	30102832	30102839	+	5.4	19	*->tttggcgc<-*	tttggcgc	TTTGGCGC
M00050	C12orf68	NM_001013635	chr12	48573741	48573748	+	5.4	19	*->tttggcgc<-*	tttggcgc	TTTGGCGC
M00050	OIP5	NM_007280	chr15	41624905	41624912	+	5.4	19	*->tttggcgc<-*	tttggcgc	TTTGGCGC
M00050	TCEAL8	NM_153333	chrX	102513840	102513847	+	5.4	19	*->tttggcgc<-*	tttggcgc	TTTGGCGC
M00050	SMARCA4	NM_003072	chr19	11066954	11066961	-	5.4	19	*->tttggcgc<-*	tttggcgc	TTTGGCGC
M00050	TRPV1	NM_080704	chr17	3517151	3517158	-	5.4	19	*->tttggcgc<-*	tttggcgc	TTTGGCGC
M00050	ARRB2	NM_004313	chr17	4607688	4607695	-	5.4	19	*->tttggcgc<-*	tttggcgc	TTTGGCGC
M00050	ARRB2	NM_004313	chr17	4608092	4608099	-	5.4	19	*->tttggcgc<-*	tttggcgc	TTTGGCGC
M00050	FAM71F1	NM_032599	chr7	128345685	128345692	-	5.4	19	*->tttggcgc<-*	tttggcgc	TTTGGCGC
M00050	SLC14A1	NM_015865	chr18	43299775	43299782	+	5.4	19	*->tttggcgc<-*	tttggcgc	TTTGGCGC
M00050	COMTD1	NM_144589	chr10	76996532	76996539	-	5.4	19	*->tttggcgc<-*	tttggcgc	TTTGGCGC
M00050	CASP8AP2	NM_001137668	chr6	90539450	90539457	+	5.4	19	*->tttggcgc<-*	tttggcgc	TTTGGCGC
M00050	CASP8AP2	NM_001137667	chr6	90539450	90539457	+	5.4	19	*->tttggcgc<-*	tttggcgc	TTTGGCGC
M00050	TPM2	NM_003289	chr9	35692229	35692236	+	5.4	19	*->tttggcgc<-*	tttggcgc	TTTGGCGC
M00050	NCKIPSD	NM_184231	chr3	48732680	48732687	+	5.4	19	*->tttggcgc<-*	tttggcgc	TTTGGCGC
M00050	IDS	NM_000202	chrX	148587503	148587510	-	5.4	19	*->tttggcgc<-*	tttggcgc	TTTGGCGC
M00050	ZNF444	NM_018337	chr19	56650566	56650573	+	5.4	19	*->tttggcgc<-*	tttggcgc	TTTGGCGC
M00050	ZNF444	NM_018337	chr19	56652629	56652636	+	5.4	19	*->tttggcgc<-*	tttggcgc	TTTGGCGC
M00050	CCDC68	NM_001143829	chr18	52613467	52613474	+	5.4	19	*->tttggcgc<-*	tttggcgc	TTTGGCGC
M00050	CCL2	NM_002982	chr17	32573299	32573306	-	5.4	19	*->tttggcgc<-*	tttggcgc	TTTGGCGC
M00050	TMEM194A	NM_015257	chr12	57481365	57481372	+	5.4	19	*->tttggcgc<-*	tttggcgc	TTTGGCGC
M00050	GCK	NM_000162	chr7	44229550	44229557	+	5.4	19	*->tttggcgc<-*	tttggcgc	TTTGGCGC
M00050	PLEKHJ1	NM_018049	chr19	2236315	2236322	-	5.4	19	*->tttggcgc<-*	tttggcgc	TTTGGCGC
M00050	PBK	NM_018492	chr8	27695447	27695454	-	5.4	19	*->tttggcgc<-*	tttggcgc	TTTGGCGC
M00050	MOCS2	NM_176806	chr5	52414893	52414900	-	5.4	19	*->tttggcgc<-*	tttggcgc	TTTGGCGC
M00050	KCNIP2	NM_173191	chr10	103603630	103603637	+	5.4	19	*->tttggcgc<-*	tttggcgc	TTTGGCGC
M00050	ATP2A1	NM_173201	chr16	28887787	28887794	-	5.4	19	*->tttggcgc<-*	tttggcgc	TTTGGCGC
M00050	RNASE8	NM_138331	chr14	21521198	21521205	-	5.4	19	*->tttggcgc<-*	tttggcgc	TTTGGCGC
M00050	BCHE	NM_000055	chr3	165555927	165555934	+	5.4	19	*->tttggcgc<-*	tttggcgc	TTTGGCGC
M00050	ISL1	NM_002202	chr5	50674512	50674519	+	5.4	19	*->tttggcgc<-*	tttggcgc	TTTGGCGC
M00050	MAZ	NM_002383	chr16	29816221	29816228	-	5.4	19	*->tttggcgc<-*	tttggcgc	TTTGGCGC
M00050	RGS19	NM_005873	chr20	62709156	62709163	-	5.4	19	*->tttggcgc<-*	tttggcgc	TTTGGCGC
M00050	FAM170B	NM_001164484	chr10	50347474	50347481	+	5.4	19	*->tttggcgc<-*	tttggcgc	TTTGGCGC
M00050	NDN	NM_002487	chr15	23940899	23940906	+	5.4	19	*->tttggcgc<-*	tttggcgc	TTTGGCGC
M00050	STAG3L2	NM_001025202	chr7	74314415	74314422	+	5.4	19	*->tttggcgc<-*	tttggcgc	TTTGGCGC
M00050	FAM192A	NM_024946	chr16	57216542	57216549	+	5.4	19	*->tttggcgc<-*	tttggcgc	TTTGGCGC
M00050	GPR137B	NM_003272	chr1	236302721	236302728	+	5.4	19	*->tttggcgc<-*	tttggcgc	TTTGGCGC
M00050	CIDEB	NM_014430	chr14	24789881	24789888	+	5.4	19	*->tttggcgc<-*	tttggcgc	TTTGGCGC
M00050	DFNA5	NM_004403	chr7	24795778	24795785	-	5.4	19	*->tttggcgc<-*	tttggcgc	TTTGGCGC
M00050	RAB24	NM_130781	chr5	176738574	176738581	+	5.4	19	*->tttggcgc<-*	tttggcgc	TTTGGCGC
M00050	TMPPE	NM_001136238	chr3	33135493	33135500	-	5.4	19	*->tttggcgc<-*	tttggcgc	TTTGGCGC
M00050	SEC22C	NM_004206	chr3	42623918	42623925	-	5.4	19	*->tttggcgc<-*	tttggcgc	TTTGGCGC
M00050	STK24	NM_003576	chr13	99181829	99181836	-	5.4	19	*->tttggcgc<-*	tttggcgc	TTTGGCGC
M00050	NAB2	NM_005967	chr12	57481365	57481372	+	5.4	19	*->tttggcgc<-*	tttggcgc	TTTGGCGC
M00050	TRIM45	NM_025188	chr1	117664713	117664720	+	5.4	19	*->tttggcgc<-*	tttggcgc	TTTGGCGC
M00050	TMEM106C	NM_001143843	chr12	48357367	48357374	+	5.4	19	*->tttggcgc<-*	tttggcgc	TTTGGCGC
M00050	MSX1	NM_002448	chr4	4853575	4853582	-	5.4	19	*->tttggcgc<-*	tttggcgc	TTTGGCGC
M00050	2014-09-09	NM_001113494	chr17	75365921	75365928	-	5.4	19	*->tttggcgc<-*	tttggcgc	TTTGGCGC
M00050	C17orf106	NM_001113324	chr17	73975323	73975330	+	5.4	19	*->tttggcgc<-*	tttggcgc	TTTGGCGC
M00050	SP7	NM_001173467	chr12	53732584	53732591	-	5.4	19	*->tttggcgc<-*	tttggcgc	TTTGGCGC
M00050	OPRL1	NM_182647	chr20	62709156	62709163	-	5.4	19	*->tttggcgc<-*	tttggcgc	TTTGGCGC
M00050	DFNA5	NM_001127453	chr7	24795778	24795785	-	5.4	19	*->tttggcgc<-*	tttggcgc	TTTGGCGC
M00050	IFT81	NM_031473	chr12	110561752	110561759	+	5.4	19	*->tttggcgc<-*	tttggcgc	TTTGGCGC
M00050	TADA2A	NM_001488	chr17	35767012	35767019	+	5.4	19	*->tttggcgc<-*	tttggcgc	TTTGGCGC
M00050	PHF10	NM_133325	chr6	170124258	170124265	-	5.4	19	*->tttggcgc<-*	tttggcgc	TTTGGCGC
M00050	NLGN3	NM_018977	chrX	70365571	70365578	+	5.4	19	*->tttggcgc<-*	tttggcgc	TTTGGCGC
M00050	EFCAB4A	NM_173584	chr11	826937	826944	+	5.4	19	*->tttggcgc<-*	tttggcgc	TTTGGCGC
M00050	EFCAB4A	NM_173584	chr11	827396	827403	-	5.4	19	*->tttggcgc<-*	tttggcgc	TTTGGCGC
M00050	F2R	NM_001992	chr5	76007309	76007316	-	5.4	19	*->tttggcgc<-*	tttggcgc	TTTGGCGC
M00050	TRIM26	NM_003449	chr6	30181418	30181425	+	5.4	19	*->tttggcgc<-*	tttggcgc	TTTGGCGC
M00050	ITGB1	NM_002211	chr10	33229217	33229224	-	5.4	19	*->tttggcgc<-*	tttggcgc	TTTGGCGC
M00050	KHDRBS2	NM_152688	chr6	63003607	63003614	-	5.4	19	*->tttggcgc<-*	tttggcgc	TTTGGCGC
M00050	SOST	NM_025237	chr17	41844194	41844201	+	5.4	19	*->tttggcgc<-*	tttggcgc	TTTGGCGC
M00050	DBX1	NM_001029865	chr11	20184548	20184555	-	5.4	19	*->tttggcgc<-*	tttggcgc	TTTGGCGC
M00050	GPR161	NM_153832	chr1	168091198	168091205	+	5.4	19	*->tttggcgc<-*	tttggcgc	TTTGGCGC
M00050	PDPN	NM_198389	chr1	13910201	13910208	+	5.4	19	*->tttggcgc<-*	tttggcgc	TTTGGCGC
M00050	EFCAB2	NM_001143943	chr1	245132425	245132432	-	5.4	19	*->tttggcgc<-*	tttggcgc	TTTGGCGC
M00050	EGR3	NM_004430	chr8	22551744	22551751	-	5.4	19	*->tttggcgc<-*	tttggcgc	TTTGGCGC
M00050	ARID1A	NM_006015	chr1	27020199	27020206	+	5.4	19	*->tttggcgc<-*	tttggcgc	TTTGGCGC
M00050	FAM110A	NM_031424	chr20	822867	822874	-	5.4	19	*->tttggcgc<-*	tttggcgc	TTTGGCGC
M00050	SEC31A	NM_001077208	chr4	83812706	83812713	-	5.4	19	*->tttggcgc<-*	tttggcgc	TTTGGCGC
M00050	SPAG6	NM_012443	chr10	22624686	22624693	-	5.4	19	*->tttggcgc<-*	tttggcgc	TTTGGCGC
M00050	YWHAZ	NM_145690	chr8	101968984	101968991	-	5.4	19	*->tttggcgc<-*	tttggcgc	TTTGGCGC
M00050	GFM2	NM_170681	chr5	74062830	74062837	-	5.4	19	*->tttggcgc<-*	tttggcgc	TTTGGCGC
M00050	RBL1	NM_002895	chr20	35724409	35724416	-	5.4	19	*->tttggcgc<-*	tttggcgc	TTTGGCGC
M00050	RBL1	NM_002895	chr20	35724826	35724833	-	5.4	19	*->tttggcgc<-*	tttggcgc	TTTGGCGC
M00050	RBL1	NM_002895	chr20	35730819	35730826	-	5.4	19	*->tttggcgc<-*	tttggcgc	TTTGGCGC
M00050	ACYP2	NM_138448	chr2	54337414	54337421	-	5.4	19	*->tttggcgc<-*	tttggcgc	TTTGGCGC
M00050	CCDC13	NM_144719	chr3	42814111	42814118	+	5.4	19	*->tttggcgc<-*	tttggcgc	TTTGGCGC
M00050	USP46	NM_022832	chr4	53531356	53531363	+	5.4	19	*->tttggcgc<-*	tttggcgc	TTTGGCGC
M00050	HMCN1	NM_031935	chr1	185703774	185703781	-	5.4	19	*->tttggcgc<-*	tttggcgc	TTTGGCGC
M00050	CTAG1A	NM_139250	chrX	153843023	153843030	-	5.4	19	*->tttggcgc<-*	tttggcgc	TTTGGCGC
M00050	ASTN1	NM_004319	chr1	177142528	177142535	-	5.4	19	*->tttggcgc<-*	tttggcgc	TTTGGCGC
M00050	SPHK1	NM_001142601	chr17	74381020	74381027	+	5.4	19	*->tttggcgc<-*	tttggcgc	TTTGGCGC
M00050	SPDYE8P	NR_003664	chr7	74952570	74952577	-	5.4	19	*->tttggcgc<-*	tttggcgc	TTTGGCGC
M00050	SKP2	NM_005983	chr5	36152287	36152294	-	5.4	19	*->tttggcgc<-*	tttggcgc	TTTGGCGC
M00050	EFNA5	NM_001962	chr5	107006412	107006419	-	5.4	19	*->tttggcgc<-*	tttggcgc	TTTGGCGC
M00050	ECEL1	NM_004826	chr2	233359228	233359235	+	5.4	19	*->tttggcgc<-*	tttggcgc	TTTGGCGC
M00050	ECEL1	NM_004826	chr2	233359784	233359791	-	5.4	19	*->tttggcgc<-*	tttggcgc	TTTGGCGC
M00050	NUSAP1	NM_018454	chr15	41624905	41624912	+	5.4	19	*->tttggcgc<-*	tttggcgc	TTTGGCGC
M00050	BPNT1	NM_006085	chr1	220253630	220253637	-	5.4	19	*->tttggcgc<-*	tttggcgc	TTTGGCGC
M00050	CTAG1B	NM_001327	chrX	153817910	153817917	+	5.4	19	*->tttggcgc<-*	tttggcgc	TTTGGCGC
M00050	RGAG1	NM_020769	chrX	109654073	109654080	+	5.4	19	*->tttggcgc<-*	tttggcgc	TTTGGCGC
M00050	SMAD6	NM_001142861	chr15	66995580	66995587	-	5.4	19	*->tttggcgc<-*	tttggcgc	TTTGGCGC
M00050	KIR2DS4	NM_012314	chr19	55344150	55344157	-	5.4	19	*->tttggcgc<-*	tttggcgc	TTTGGCGC
M00050	SCT	NM_021920	chr11	635750	635757	+	5.4	19	*->tttggcgc<-*	tttggcgc	TTTGGCGC
M00050	RAD54L2	NM_015106	chr3	51593658	51593665	-	5.4	19	*->tttggcgc<-*	tttggcgc	TTTGGCGC
M00050	SEC14L4	NM_174977	chr22	30909555	30909562	-	5.4	19	*->tttggcgc<-*	tttggcgc	TTTGGCGC
M00050	MTSS1L	NM_138383	chr16	70729650	70729657	+	5.4	19	*->tttggcgc<-*	tttggcgc	TTTGGCGC
M00050	ZNRD1	NM_170783	chr6	30023867	30023874	-	5.4	19	*->tttggcgc<-*	tttggcgc	TTTGGCGC
M00050	KLHL7	NR_033329	chr7	23136853	23136860	-	5.4	19	*->tttggcgc<-*	tttggcgc	TTTGGCGC
M00050	PKMYT1	NM_182687	chr16	3030460	3030467	-	5.4	19	*->tttggcgc<-*	tttggcgc	TTTGGCGC
M00050	CCND1	NM_053056	chr11	69455777	69455784	+	5.4	19	*->tttggcgc<-*	tttggcgc	TTTGGCGC
M00050	NKX3-2	NM_001189	chr4	13551115	13551122	-	5.4	19	*->tttggcgc<-*	tttggcgc	TTTGGCGC
M00050	ZNF486	NM_052852	chr19	20278008	20278015	+	5.4	19	*->tttggcgc<-*	tttggcgc	TTTGGCGC
M00050	DYRK2	NM_006482	chr12	68032765	68032772	-	5.4	19	*->tttggcgc<-*	tttggcgc	TTTGGCGC
M00050	YIF1A	NM_020470	chr11	66062672	66062679	+	5.4	19	*->tttggcgc<-*	tttggcgc	TTTGGCGC
M00050	TAGAP	NM_152133	chr6	159462361	159462368	+	5.4	19	*->tttggcgc<-*	tttggcgc	TTTGGCGC
M00050	SNX32	NM_152760	chr11	65601069	65601076	-	5.4	19	*->tttggcgc<-*	tttggcgc	TTTGGCGC
M00050	GINS1	NM_021067	chr20	25381518	25381525	+	5.4	19	*->tttggcgc<-*	tttggcgc	TTTGGCGC
M00050	GINS1	NM_021067	chr20	25388314	25388321	-	5.4	19	*->tttggcgc<-*	tttggcgc	TTTGGCGC
M00050	C20orf7	NM_024120	chr20	13758913	13758920	-	5.4	19	*->tttggcgc<-*	tttggcgc	TTTGGCGC
M00050	HOXB8	NM_024016	chr17	46698982	46698989	+	5.4	19	*->tttggcgc<-*	tttggcgc	TTTGGCGC
M00050	USP46	NM_001134223	chr4	53522954	53522961	+	5.4	19	*->tttggcgc<-*	tttggcgc	TTTGGCGC
M00050	USP46	NM_001134223	chr4	53531356	53531363	+	5.4	19	*->tttggcgc<-*	tttggcgc	TTTGGCGC
M00050	DYRK2	NM_003583	chr12	68032765	68032772	-	5.4	19	*->tttggcgc<-*	tttggcgc	TTTGGCGC
M00050	SON	NM_032195	chr21	34914661	34914668	-	5.4	19	*->tttggcgc<-*	tttggcgc	TTTGGCGC
M00050	TDGF1	NM_003212	chr3	46616767	46616774	-	5.4	19	*->tttggcgc<-*	tttggcgc	TTTGGCGC
M00050	LPL	NM_000237	chr8	19796855	19796862	-	5.4	19	*->tttggcgc<-*	tttggcgc	TTTGGCGC
M00050	PIN1	NM_006221	chr19	9945703	9945710	+	5.4	19	*->tttggcgc<-*	tttggcgc	TTTGGCGC
M00050	GCNT1	NM_001097633	chr9	79114535	79114542	+	5.4	19	*->tttggcgc<-*	tttggcgc	TTTGGCGC
M00050	GGA3	NM_001172704	chr17	73257821	73257828	+	5.4	19	*->tttggcgc<-*	tttggcgc	TTTGGCGC
M00050	GGA3	NM_001172703	chr17	73257821	73257828	+	5.4	19	*->tttggcgc<-*	tttggcgc	TTTGGCGC
M00050	DFNA5	NM_001127454	chr7	24795778	24795785	-	5.4	19	*->tttggcgc<-*	tttggcgc	TTTGGCGC
M00050	NGDN	NM_015514	chr14	23938404	23938411	+	5.4	19	*->tttggcgc<-*	tttggcgc	TTTGGCGC
M00050	TTYH3	NM_025250	chr7	2669659	2669666	-	5.4	19	*->tttggcgc<-*	tttggcgc	TTTGGCGC
M00050	FXYD6	NM_022003	chr11	117738801	117738808	+	5.4	19	*->tttggcgc<-*	tttggcgc	TTTGGCGC
M00050	CDCA7L	NM_001127370	chr7	21959394	21959401	-	5.4	19	*->tttggcgc<-*	tttggcgc	TTTGGCGC
M00050	DSCR4	NM_005867	chr21	39498955	39498962	+	5.4	19	*->tttggcgc<-*	tttggcgc	TTTGGCGC
M00050	OTOP2	NM_178160	chr17	72918484	72918491	+	5.4	19	*->tttggcgc<-*	tttggcgc	TTTGGCGC
M00050	DCAKD	NM_024819	chr17	43145529	43145536	-	5.4	19	*->tttggcgc<-*	tttggcgc	TTTGGCGC
M00050	FXYD6	NM_001164836	chr11	117738801	117738808	+	5.4	19	*->tttggcgc<-*	tttggcgc	TTTGGCGC
M00050	TRPT1	NM_001160389	chr11	64002704	64002711	+	5.4	19	*->tttggcgc<-*	tttggcgc	TTTGGCGC
M00050	DYSF	NM_001130979	chr2	71680632	71680639	+	5.4	19	*->tttggcgc<-*	tttggcgc	TTTGGCGC
M00050	MTO1	NM_133645	chr6	74161659	74161666	+	5.4	19	*->tttggcgc<-*	tttggcgc	TTTGGCGC
M00050	TIPIN	NM_017858	chr15	66649078	66649085	+	5.4	19	*->tttggcgc<-*	tttggcgc	TTTGGCGC
M00050	TIPIN	NM_017858	chr15	66649082	66649089	-	5.4	19	*->tttggcgc<-*	tttggcgc	TTTGGCGC
M00050	CSTF2	NM_001325	chrX	100075374	100075381	+	5.4	19	*->tttggcgc<-*	tttggcgc	TTTGGCGC
M00050	TMLHE	NM_001184797	chrX	154826421	154826428	+	5.4	19	*->tttggcgc<-*	tttggcgc	TTTGGCGC
M00050	SEC31A	NM_014933	chr4	83812706	83812713	-	5.4	19	*->tttggcgc<-*	tttggcgc	TTTGGCGC
M00050	TBX5	NM_181486	chr12	114843680	114843687	-	5.4	19	*->tttggcgc<-*	tttggcgc	TTTGGCGC
M00050	SPSB4	NM_080862	chr3	140771162	140771169	-	5.4	19	*->tttggcgc<-*	tttggcgc	TTTGGCGC
M00050	PGM2	NM_018290	chr4	37821376	37821383	+	5.4	19	*->tttggcgc<-*	tttggcgc	TTTGGCGC
M00050	PTPRS	NM_002850	chr19	5321756	5321763	-	5.4	19	*->tttggcgc<-*	tttggcgc	TTTGGCGC
M00050	PFDN5	NM_002624	chr12	53680477	53680484	-	5.4	19	*->tttggcgc<-*	tttggcgc	TTTGGCGC
M00050	ZNF592	NM_014630	chr15	85292357	85292364	+	5.4	19	*->tttggcgc<-*	tttggcgc	TTTGGCGC
M00050	MLH1	NM_001167619	chr3	37035031	37035038	-	5.4	19	*->tttggcgc<-*	tttggcgc	TTTGGCGC
M00050	MLH1	NM_001167618	chr3	37035031	37035038	-	5.4	19	*->tttggcgc<-*	tttggcgc	TTTGGCGC
M00050	GPBP1	NM_022913	chr5	56477208	56477215	+	5.4	19	*->tttggcgc<-*	tttggcgc	TTTGGCGC
M00050	GPBP1	NM_001127235	chr5	56477208	56477215	+	5.4	19	*->tttggcgc<-*	tttggcgc	TTTGGCGC
M00050	PELP1	NM_014389	chr17	4607688	4607695	-	5.4	19	*->tttggcgc<-*	tttggcgc	TTTGGCGC
M00050	PELP1	NM_014389	chr17	4608092	4608099	-	5.4	19	*->tttggcgc<-*	tttggcgc	TTTGGCGC
M00050	ANAPC10	NM_014885	chr4	146029176	146029183	+	5.4	19	*->tttggcgc<-*	tttggcgc	TTTGGCGC
M00050	MFAP2	NM_017459	chr1	17308776	17308783	+	5.4	19	*->tttggcgc<-*	tttggcgc	TTTGGCGC
M00050	FABP7	NM_001446	chr6	123094375	123094382	-	5.4	19	*->tttggcgc<-*	tttggcgc	TTTGGCGC
M00050	FAM83F	NM_138435	chr22	40383018	40383025	-	5.4	19	*->tttggcgc<-*	tttggcgc	TTTGGCGC
M00050	POU3F2	NM_005604	chr6	99281253	99281260	-	5.4	19	*->tttggcgc<-*	tttggcgc	TTTGGCGC
M00050	SAMD11	NM_152486	chr1	860787	860794	+	5.4	19	*->tttggcgc<-*	tttggcgc	TTTGGCGC
M00050	BAIAP3	NM_003933	chr16	1380823	1380830	+	5.4	19	*->tttggcgc<-*	tttggcgc	TTTGGCGC
M00050	SGCE	NM_003919	chr7	94285625	94285632	+	5.4	19	*->tttggcgc<-*	tttggcgc	TTTGGCGC
M00050	AHCTF1	NM_015446	chr1	247096087	247096094	-	5.4	19	*->tttggcgc<-*	tttggcgc	TTTGGCGC
M00050	TSSK4	NM_174944	chr14	24665381	24665388	-	5.4	19	*->tttggcgc<-*	tttggcgc	TTTGGCGC
M00050	TSSK4	NM_174944	chr14	24665491	24665498	+	5.4	19	*->tttggcgc<-*	tttggcgc	TTTGGCGC
M00050	IRF2	NM_002199	chr4	185369688	185369695	-	5.4	19	*->tttggcgc<-*	tttggcgc	TTTGGCGC
M00050	BRD7P3	NR_002730	chr6	118823735	118823742	+	5.4	19	*->tttggcgc<-*	tttggcgc	TTTGGCGC
M00050	FBN1	NM_000138	chr15	48939592	48939599	-	5.4	19	*->tttggcgc<-*	tttggcgc	TTTGGCGC
M00050	SLC37A4	NM_001467	chr11	118900307	118900314	-	5.4	19	*->tttggcgc<-*	tttggcgc	TTTGGCGC
M00050	PLEKHG4B	NM_052909	chr5	134504	134511	-	5.4	19	*->tttggcgc<-*	tttggcgc	TTTGGCGC
M00050	ELFN2	NM_052906	chr22	37783309	37783316	-	5.4	19	*->tttggcgc<-*	tttggcgc	TTTGGCGC
M00050	DYSF	NM_001130980	chr2	71680632	71680639	+	5.4	19	*->tttggcgc<-*	tttggcgc	TTTGGCGC
M00050	FSTL4	NM_015082	chr5	132942596	132942603	-	5.4	19	*->tttggcgc<-*	tttggcgc	TTTGGCGC
M00050	C16orf68	NM_024109	chr16	8716097	8716104	-	5.4	19	*->tttggcgc<-*	tttggcgc	TTTGGCGC
M00050	RCVRN	NM_002903	chr17	9815986	9815993	-	5.4	19	*->tttggcgc<-*	tttggcgc	TTTGGCGC
M00050	C9orf89	NM_032310	chr9	95852110	95852117	+	5.4	19	*->tttggcgc<-*	tttggcgc	TTTGGCGC
M00050	YWHAZ	NM_001135701	chr8	101968984	101968991	-	5.4	19	*->tttggcgc<-*	tttggcgc	TTTGGCGC
M00050	SFRS8	NM_004592	chr12	132195797	132195804	-	5.4	19	*->tttggcgc<-*	tttggcgc	TTTGGCGC
M00050	RALGAPA2	NM_020343	chr20	20693446	20693453	-	5.4	19	*->tttggcgc<-*	tttggcgc	TTTGGCGC
M00050	NDUFS6	NM_004553	chr5	1801454	1801461	+	5.4	19	*->tttggcgc<-*	tttggcgc	TTTGGCGC
M00050	2014-03-07	NM_022826	chr2	160569462	160569469	+	5.4	19	*->tttggcgc<-*	tttggcgc	TTTGGCGC
M00050	PHF13	NM_153812	chr1	6672938	6672945	-	5.4	19	*->tttggcgc<-*	tttggcgc	TTTGGCGC
M00050	C19orf2	NM_003796	chr19	30432795	30432802	-	5.4	19	*->tttggcgc<-*	tttggcgc	TTTGGCGC
M00050	ZIM2	NM_001146327	chr19	57347781	57347788	+	5.4	19	*->tttggcgc<-*	tttggcgc	TTTGGCGC
M00050	ZIM2	NM_001146327	chr19	57348930	57348937	+	5.4	19	*->tttggcgc<-*	tttggcgc	TTTGGCGC
M00050	ZIM2	NM_001146327	chr19	57352245	57352252	+	5.4	19	*->tttggcgc<-*	tttggcgc	TTTGGCGC
M00050	C14orf104	NM_018139	chr14	50104043	50104050	+	5.4	19	*->tttggcgc<-*	tttggcgc	TTTGGCGC
M00050	GUCY2D	NM_000180	chr17	7900695	7900702	+	5.4	19	*->tttggcgc<-*	tttggcgc	TTTGGCGC
M00050	NUCKS1	NM_022731	chr1	205719331	205719338	-	5.4	19	*->tttggcgc<-*	tttggcgc	TTTGGCGC
M00050	FAM120B	NM_032448	chr6	170610296	170610303	+	5.4	19	*->tttggcgc<-*	tttggcgc	TTTGGCGC
M00050	TMEM170A	NM_145254	chr16	75504737	75504744	+	5.4	19	*->tttggcgc<-*	tttggcgc	TTTGGCGC
M00050	PRRT2	NM_145239	chr16	29816221	29816228	-	5.4	19	*->tttggcgc<-*	tttggcgc	TTTGGCGC
M00050	NNAT	NM_005386	chr20	36145718	36145725	-	5.4	19	*->tttggcgc<-*	tttggcgc	TTTGGCGC
M00050	NEK8	NM_178170	chr17	27046974	27046981	+	5.4	19	*->tttggcgc<-*	tttggcgc	TTTGGCGC
M00050	C20orf30	NM_014145	chr20	5100015	5100022	+	5.4	19	*->tttggcgc<-*	tttggcgc	TTTGGCGC
M00050	SLC37A4	NM_001164277	chr11	118900307	118900314	-	5.4	19	*->tttggcgc<-*	tttggcgc	TTTGGCGC
M00050	SLCO4C1	NM_180991	chr5	101631952	101631959	+	5.4	19	*->tttggcgc<-*	tttggcgc	TTTGGCGC
M00050	SLCO4C1	NM_180991	chr5	101632193	101632200	+	5.4	19	*->tttggcgc<-*	tttggcgc	TTTGGCGC
M00050	NIN	NM_016350	chr14	51302208	51302215	+	5.4	19	*->tttggcgc<-*	tttggcgc	TTTGGCGC
M00050	RBMXL1	NM_019610	chr1	89462287	89462294	+	5.4	19	*->tttggcgc<-*	tttggcgc	TTTGGCGC
M00050	PYY	NM_004160	chr17	42045223	42045230	-	5.4	19	*->tttggcgc<-*	tttggcgc	TTTGGCGC
M00050	TMEM151A	NM_153266	chr11	66053010	66053017	-	5.4	19	*->tttggcgc<-*	tttggcgc	TTTGGCGC
M00050	GPRIN3	NM_198281	chr4	90221302	90221309	+	5.4	19	*->tttggcgc<-*	tttggcgc	TTTGGCGC
M00050	FAM96B	NR_024525	chr16	66970108	66970115	-	5.4	19	*->tttggcgc<-*	tttggcgc	TTTGGCGC
M00050	RIC8A	NM_021932	chr11	204398	204405	-	5.4	19	*->tttggcgc<-*	tttggcgc	TTTGGCGC
M00050	SF3B1	NM_012433	chr2	198299824	198299831	-	5.4	19	*->tttggcgc<-*	tttggcgc	TTTGGCGC
M00050	C1orf213	NM_138479	chr1	23692491	23692498	+	5.4	19	*->tttggcgc<-*	tttggcgc	TTTGGCGC
M00050	TRAPPC2P1	NR_002166	chr19	57874854	57874861	+	5.4	19	*->tttggcgc<-*	tttggcgc	TTTGGCGC
M00050	MRPS18C	NM_016067	chr4	84376764	84376771	-	5.4	19	*->tttggcgc<-*	tttggcgc	TTTGGCGC
M00050	NUSAP1	NM_016359	chr15	41624905	41624912	+	5.4	19	*->tttggcgc<-*	tttggcgc	TTTGGCGC
M00050	NRG1	NM_001160008	chr8	32398240	32398247	-	5.4	19	*->tttggcgc<-*	tttggcgc	TTTGGCGC
M00050	GNAS	NR_003259	chr20	57464737	57464744	+	5.4	19	*->tttggcgc<-*	tttggcgc	TTTGGCGC
M00050	RALA	NM_005402	chr7	39724677	39724684	+	5.4	19	*->tttggcgc<-*	tttggcgc	TTTGGCGC
M00050	PSMD9	NM_002813	chr12	122326670	122326677	+	5.4	19	*->tttggcgc<-*	tttggcgc	TTTGGCGC
M00050	SLC37A4	NM_001164278	chr11	118900307	118900314	-	5.4	19	*->tttggcgc<-*	tttggcgc	TTTGGCGC
M00050	2014-03-11	NM_001102562	chr5	16181203	16181210	+	5.4	19	*->tttggcgc<-*	tttggcgc	TTTGGCGC
M00050	SPOCK2	NM_014767	chr10	73848439	73848446	-	5.4	19	*->tttggcgc<-*	tttggcgc	TTTGGCGC
M00050	TDH	NR_001578	chr8	11202668	11202675	-	5.4	19	*->tttggcgc<-*	tttggcgc	TTTGGCGC
M00050	PPP2R3C	NM_017917	chr14	35591481	35591488	+	5.4	19	*->tttggcgc<-*	tttggcgc	TTTGGCGC
M00050	SMAD1	NM_005900	chr4	146395427	146395434	-	5.4	19	*->tttggcgc<-*	tttggcgc	TTTGGCGC
M00050	COX17	NM_005694	chr3	119396163	119396170	-	5.4	19	*->tttggcgc<-*	tttggcgc	TTTGGCGC
M00050	CAD	NM_004341	chr2	27435718	27435725	-	5.4	19	*->tttggcgc<-*	tttggcgc	TTTGGCGC
M00050	LILRA5	NM_021250	chr19	54829235	54829242	+	5.4	19	*->tttggcgc<-*	tttggcgc	TTTGGCGC
M00050	ID4	NM_001546	chr6	19835383	19835390	+	5.4	19	*->tttggcgc<-*	tttggcgc	TTTGGCGC
M00050	ARHGEF9	NM_015185	chrX	62974601	62974608	+	5.4	19	*->tttggcgc<-*	tttggcgc	TTTGGCGC
M00050	ZDHHC5	NM_015457	chr11	57438127	57438134	+	5.4	19	*->tttggcgc<-*	tttggcgc	TTTGGCGC
M00050	ARID4A	NM_023000	chr14	58766330	58766337	+	5.4	19	*->tttggcgc<-*	tttggcgc	TTTGGCGC
M00050	PHF17	NM_024900	chr4	129731285	129731292	-	5.4	19	*->tttggcgc<-*	tttggcgc	TTTGGCGC
M00050	MLL5	NM_018682	chr7	104652984	104652991	-	5.4	19	*->tttggcgc<-*	tttggcgc	TTTGGCGC
M00050	ELFN1	NM_001128636	chr7	1767797	1767804	-	5.4	19	*->tttggcgc<-*	tttggcgc	TTTGGCGC
M00050	COX8A	NM_004074	chr11	63741979	63741986	-	5.4	19	*->tttggcgc<-*	tttggcgc	TTTGGCGC
M00050	GART	NM_001136006	chr21	34914661	34914668	-	5.4	19	*->tttggcgc<-*	tttggcgc	TTTGGCGC
M00050	RASGRP1	NM_001128602	chr15	38860347	38860354	-	5.4	19	*->tttggcgc<-*	tttggcgc	TTTGGCGC
M00050	GOLGA1	NM_002077	chr9	127703891	127703898	+	5.4	19	*->tttggcgc<-*	tttggcgc	TTTGGCGC
M00050	GFM2	NM_032380	chr5	74062830	74062837	-	5.4	19	*->tttggcgc<-*	tttggcgc	TTTGGCGC
M00050	MOGS	NM_006302	chr2	74699236	74699243	+	5.4	19	*->tttggcgc<-*	tttggcgc	TTTGGCGC
M00050	BCL6	NM_001706	chr3	187455001	187455008	+	5.4	19	*->tttggcgc<-*	tttggcgc	TTTGGCGC
M00050	HS6ST3	NM_153456	chr13	96742303	96742310	+	5.4	19	*->tttggcgc<-*	tttggcgc	TTTGGCGC
M00050	NCBP1	NM_002486	chr9	100394808	100394815	-	5.4	19	*->tttggcgc<-*	tttggcgc	TTTGGCGC
M00050	FKBP2	NM_004470	chr11	64002704	64002711	+	5.4	19	*->tttggcgc<-*	tttggcgc	TTTGGCGC
M00050	LOC441208	NR_003502	chr7	32761490	32761497	+	5.4	19	*->tttggcgc<-*	tttggcgc	TTTGGCGC
M00050	PDGFA	NM_002607	chr7	559880	559887	-	5.4	19	*->tttggcgc<-*	tttggcgc	TTTGGCGC
M00050	COL22A1	NM_152888	chr8	139903665	139903672	-	5.4	19	*->tttggcgc<-*	tttggcgc	TTTGGCGC
M00050	COL22A1	NM_152888	chr8	139926711	139926718	+	5.4	19	*->tttggcgc<-*	tttggcgc	TTTGGCGC
M00050	TMEM98	NM_001033504	chr17	31255094	31255101	+	5.4	19	*->tttggcgc<-*	tttggcgc	TTTGGCGC
M00050	TMEM98	NM_015544	chr17	31255094	31255101	+	5.4	19	*->tttggcgc<-*	tttggcgc	TTTGGCGC
M00050	LOC100131801	NM_001171155	chr19	7688679	7688686	+	5.4	19	*->tttggcgc<-*	tttggcgc	TTTGGCGC
M00050	ITM2C	NM_030926	chr2	231729146	231729153	+	5.4	19	*->tttggcgc<-*	tttggcgc	TTTGGCGC
M00050	KRT222	NM_152349	chr17	38828111	38828118	-	5.4	19	*->tttggcgc<-*	tttggcgc	TTTGGCGC
M00050	FUS	NR_028388	chr16	31191653	31191660	+	5.4	19	*->tttggcgc<-*	tttggcgc	TTTGGCGC
M00050	ATAD2	NM_014109	chr8	124408971	124408978	+	5.4	19	*->tttggcgc<-*	tttggcgc	TTTGGCGC
M00050	ZNF408	NM_001184751	chr11	46721920	46721927	-	5.4	19	*->tttggcgc<-*	tttggcgc	TTTGGCGC
M00050	PTER	NM_030664	chr10	16479393	16479400	+	5.4	19	*->tttggcgc<-*	tttggcgc	TTTGGCGC
M00050	TNFRSF11B	NM_002546	chr8	119973950	119973957	+	5.4	19	*->tttggcgc<-*	tttggcgc	TTTGGCGC
M00050	HIPK4	NM_144685	chr19	40898088	40898095	-	5.4	19	*->tttggcgc<-*	tttggcgc	TTTGGCGC
M00050	C2orf49	NM_024093	chr2	105945628	105945635	-	5.4	19	*->tttggcgc<-*	tttggcgc	TTTGGCGC
M00050	TSPYL5	NM_033512	chr8	98290031	98290038	+	5.4	19	*->tttggcgc<-*	tttggcgc	TTTGGCGC
M00050	TRPT1	NM_001033678	chr11	64002704	64002711	+	5.4	19	*->tttggcgc<-*	tttggcgc	TTTGGCGC
M00050	MEX3C	NM_016626	chr18	48724398	48724405	+	5.4	19	*->tttggcgc<-*	tttggcgc	TTTGGCGC
M00050	MYOD1	NM_002478	chr11	17735955	17735962	+	5.4	19	*->tttggcgc<-*	tttggcgc	TTTGGCGC
M00050	MYL5	NM_002477	chr4	669742	669749	-	5.4	19	*->tttggcgc<-*	tttggcgc	TTTGGCGC
M00050	TSHZ2	NM_173485	chr20	51581732	51581739	-	5.4	19	*->tttggcgc<-*	tttggcgc	TTTGGCGC
M00050	COL23A1	NM_173465	chr5	178017886	178017893	-	5.4	19	*->tttggcgc<-*	tttggcgc	TTTGGCGC
M00050	PTOV1	NM_017432	chr19	50354098	50354105	+	5.4	19	*->tttggcgc<-*	tttggcgc	TTTGGCGC
M00050	SLC10A3	NM_001142392	chrX	153719836	153719843	+	5.4	19	*->tttggcgc<-*	tttggcgc	TTTGGCGC
M00050	NAV2	NM_001111019	chr11	20041969	20041976	-	5.4	19	*->tttggcgc<-*	tttggcgc	TTTGGCGC
M00050	TBX5	NM_080717	chr12	114843680	114843687	-	5.4	19	*->tttggcgc<-*	tttggcgc	TTTGGCGC
M00050	RHOV	NM_133639	chr15	41175620	41175627	+	5.4	19	*->tttggcgc<-*	tttggcgc	TTTGGCGC
M00050	SLC25A4	NM_001151	chr4	186060193	186060200	-	5.4	19	*->tttggcgc<-*	tttggcgc	TTTGGCGC
M00050	LRRC41	NM_006369	chr1	46777205	46777212	-	5.4	19	*->tttggcgc<-*	tttggcgc	TTTGGCGC
M00050	EEF1E1	NM_004280	chr6	8102883	8102890	-	5.4	19	*->tttggcgc<-*	tttggcgc	TTTGGCGC
M00050	RWDD3	NM_015485	chr1	95698949	95698956	+	5.4	19	*->tttggcgc<-*	tttggcgc	TTTGGCGC
M00050	HECTD1	NM_015382	chr14	31677079	31677086	-	5.4	19	*->tttggcgc<-*	tttggcgc	TTTGGCGC
M00050	CCBL2	NM_001008661	chr1	89462287	89462294	+	5.4	19	*->tttggcgc<-*	tttggcgc	TTTGGCGC
M00050	SPSB1	NM_025106	chr1	9392410	9392417	+	5.4	19	*->tttggcgc<-*	tttggcgc	TTTGGCGC
M00050	ADCY8	NM_001115	chr8	132052937	132052944	+	5.4	19	*->tttggcgc<-*	tttggcgc	TTTGGCGC
M00050	MIMT1	NR_024059	chr19	57347781	57347788	+	5.4	19	*->tttggcgc<-*	tttggcgc	TTTGGCGC
M00050	MIMT1	NR_024059	chr19	57348930	57348937	+	5.4	19	*->tttggcgc<-*	tttggcgc	TTTGGCGC
M00050	MIMT1	NR_024059	chr19	57352245	57352252	+	5.4	19	*->tttggcgc<-*	tttggcgc	TTTGGCGC
M00050	KLHL25	NM_022480	chr15	86339929	86339936	+	5.4	19	*->tttggcgc<-*	tttggcgc	TTTGGCGC
M00050	SLC2A8	NM_014580	chr9	130152955	130152962	-	5.4	19	*->tttggcgc<-*	tttggcgc	TTTGGCGC
M00050	DONSON	NM_017613	chr21	34961332	34961339	+	5.4	19	*->tttggcgc<-*	tttggcgc	TTTGGCGC
M00050	IER5L	NM_203434	chr9	131940524	131940531	-	5.4	19	*->tttggcgc<-*	tttggcgc	TTTGGCGC
M00050	SLC9A6	NM_001042537	chrX	135061482	135061489	+	5.4	19	*->tttggcgc<-*	tttggcgc	TTTGGCGC
M00050	ACACA	NM_198834	chr17	35767012	35767019	+	5.4	19	*->tttggcgc<-*	tttggcgc	TTTGGCGC
M00050	NIN	NM_182944	chr14	51302208	51302215	+	5.4	19	*->tttggcgc<-*	tttggcgc	TTTGGCGC
M00050	ZNF566	NM_032838	chr19	36988209	36988216	+	5.4	19	*->tttggcgc<-*	tttggcgc	TTTGGCGC
M00050	GPR108	NM_020171	chr19	6738819	6738826	-	5.4	19	*->tttggcgc<-*	tttggcgc	TTTGGCGC
M00050	RFWD3	NM_018124	chr16	74701420	74701427	-	5.4	19	*->tttggcgc<-*	tttggcgc	TTTGGCGC
M00050	RNF160	NM_015565	chr21	30365397	30365404	-	5.4	19	*->tttggcgc<-*	tttggcgc	TTTGGCGC
M00050	PRNP	NM_001080123	chr20	4676435	4676442	-	5.4	19	*->tttggcgc<-*	tttggcgc	TTTGGCGC
M00050	FXYD6	NM_001164831	chr11	117738801	117738808	+	5.4	19	*->tttggcgc<-*	tttggcgc	TTTGGCGC
M00050	ALKBH5	NM_017758	chr17	18086781	18086788	-	5.4	19	*->tttggcgc<-*	tttggcgc	TTTGGCGC
M00050	ARHGAP21	NM_020824	chr10	25013466	25013473	+	5.4	19	*->tttggcgc<-*	tttggcgc	TTTGGCGC
M00050	MRVI1	NM_001098579	chr11	10678937	10678944	-	5.4	19	*->tttggcgc<-*	tttggcgc	TTTGGCGC
M00050	KLHL15	NM_030624	chrX	24044221	24044228	-	5.4	19	*->tttggcgc<-*	tttggcgc	TTTGGCGC
M00050	POLA1	NM_016937	chrX	24711898	24711905	-	5.4	19	*->tttggcgc<-*	tttggcgc	TTTGGCGC
M00050	C18orf19	NM_001098801	chr18	13701984	13701991	+	5.4	19	*->tttggcgc<-*	tttggcgc	TTTGGCGC
M00050	C18orf19	NM_152352	chr18	13701984	13701991	+	5.4	19	*->tttggcgc<-*	tttggcgc	TTTGGCGC
M00050	HUWE1	NM_031407	chrX	53711415	53711422	-	5.4	19	*->tttggcgc<-*	tttggcgc	TTTGGCGC
M00050	RHBDL3	NM_138328	chr17	30589705	30589712	-	5.4	19	*->tttggcgc<-*	tttggcgc	TTTGGCGC
M00050	BRF1	NM_001519	chr14	105772246	105772253	-	5.4	19	*->tttggcgc<-*	tttggcgc	TTTGGCGC
M00050	TRPV5	NM_019841	chr7	142640413	142640420	-	5.4	19	*->tttggcgc<-*	tttggcgc	TTTGGCGC
M00050	MT1H	NM_005951	chr16	56696998	56697005	+	5.4	19	*->tttggcgc<-*	tttggcgc	TTTGGCGC
M00050	PLEKHA9	NM_015899	chr12	45569755	45569762	-	5.4	19	*->tttggcgc<-*	tttggcgc	TTTGGCGC
M00050	CLCN6	NM_021737	chr1	11865351	11865358	-	5.4	19	*->tttggcgc<-*	tttggcgc	TTTGGCGC
M00050	CLLU1	NM_001025233	chr12	92810397	92810404	-	5.4	19	*->tttggcgc<-*	tttggcgc	TTTGGCGC
M00050	GUCY1A2	NM_000855	chr11	106889740	106889747	+	5.4	19	*->tttggcgc<-*	tttggcgc	TTTGGCGC
M00050	GUCY1A2	NM_000855	chr11	106890072	106890079	-	5.4	19	*->tttggcgc<-*	tttggcgc	TTTGGCGC
M00050	ADORA2A	NM_000675	chr22	24820765	24820772	+	5.4	19	*->tttggcgc<-*	tttggcgc	TTTGGCGC
M00050	FLI1	NM_001167681	chr11	128560099	128560106	+	5.4	19	*->tttggcgc<-*	tttggcgc	TTTGGCGC
M00050	TCAM1P	NR_002947	chr17	61926450	61926457	-	5.4	19	*->tttggcgc<-*	tttggcgc	TTTGGCGC
M00050	TCAM1P	NR_002947	chr17	61933239	61933246	-	5.4	19	*->tttggcgc<-*	tttggcgc	TTTGGCGC
M00050	COQ5	NM_032314	chr12	120973469	120973476	-	5.4	19	*->tttggcgc<-*	tttggcgc	TTTGGCGC
M00050	ARSG	NM_014960	chr17	66288698	66288705	+	5.4	19	*->tttggcgc<-*	tttggcgc	TTTGGCGC
M00050	GPR55	NM_005683	chr2	231794682	231794689	+	5.4	19	*->tttggcgc<-*	tttggcgc	TTTGGCGC
M00050	CCBL2	NM_001008662	chr1	89462287	89462294	+	5.4	19	*->tttggcgc<-*	tttggcgc	TTTGGCGC
M00050	PCDHA10	NM_031859	chr5	140230103	140230110	-	5.4	19	*->tttggcgc<-*	tttggcgc	TTTGGCGC
M00050	LOC645323	NR_015436	chr5	87987664	87987671	-	5.4	19	*->tttggcgc<-*	tttggcgc	TTTGGCGC
M00050	PHF10	NM_018288	chr6	170124258	170124265	-	5.4	19	*->tttggcgc<-*	tttggcgc	TTTGGCGC
M00050	CYP11A1	NM_001099773	chr15	74658552	74658559	-	5.4	19	*->tttggcgc<-*	tttggcgc	TTTGGCGC
M00050	SLC17A3	NM_001098486	chr6	25881231	25881238	-	5.4	19	*->tttggcgc<-*	tttggcgc	TTTGGCGC
M00050	HSH2D	NM_032855	chr19	16243613	16243620	+	5.4	19	*->tttggcgc<-*	tttggcgc	TTTGGCGC
M00050	MSH3	NM_002439	chr5	79950364	79950371	+	5.4	19	*->tttggcgc<-*	tttggcgc	TTTGGCGC
M00050	ARL17A	NM_016632	chr17	44656591	44656598	-	5.4	19	*->tttggcgc<-*	tttggcgc	TTTGGCGC
M00050	HOXA1	NM_005522	chr7	27145167	27145174	+	5.4	19	*->tttggcgc<-*	tttggcgc	TTTGGCGC
M00050	AVPR1A	NM_000706	chr12	63544722	63544729	+	5.4	19	*->tttggcgc<-*	tttggcgc	TTTGGCGC
M00050	GEM	NM_005261	chr8	95277034	95277041	-	5.4	19	*->tttggcgc<-*	tttggcgc	TTTGGCGC
M00050	B3GALT1	NM_020981	chr2	168707398	168707405	-	5.4	19	*->tttggcgc<-*	tttggcgc	TTTGGCGC
M00050	UTS2D	NM_198152	chr3	191039288	191039295	-	5.4	19	*->tttggcgc<-*	tttggcgc	TTTGGCGC
M00050	CARD9	NM_052814	chr9	139270704	139270711	-	5.4	19	*->tttggcgc<-*	tttggcgc	TTTGGCGC
M00050	C3orf24	NM_173472	chr3	10149717	10149724	-	5.4	19	*->tttggcgc<-*	tttggcgc	TTTGGCGC
M00050	C14orf104	NM_001083908	chr14	50104043	50104050	+	5.4	19	*->tttggcgc<-*	tttggcgc	TTTGGCGC
M00050	COG4	NM_015386	chr16	70557978	70557985	-	5.4	19	*->tttggcgc<-*	tttggcgc	TTTGGCGC
M00050	DENND4A	NM_005848	chr15	66084735	66084742	-	5.4	19	*->tttggcgc<-*	tttggcgc	TTTGGCGC
M00050	DENND4A	NM_005848	chr15	66090723	66090730	-	5.4	19	*->tttggcgc<-*	tttggcgc	TTTGGCGC
M00050	GPR155	NM_152529	chr2	175350919	175350926	-	5.4	19	*->tttggcgc<-*	tttggcgc	TTTGGCGC
M00050	GPR155	NM_152529	chr2	175351214	175351221	+	5.4	19	*->tttggcgc<-*	tttggcgc	TTTGGCGC
M00050	PRDM1	NM_001198	chr6	106527928	106527935	-	5.4	19	*->tttggcgc<-*	tttggcgc	TTTGGCGC
M00050	EZH2	NM_152998	chr7	148581375	148581382	-	5.4	19	*->tttggcgc<-*	tttggcgc	TTTGGCGC
M00050	FKBP2	NM_001135208	chr11	64002704	64002711	+	5.4	19	*->tttggcgc<-*	tttggcgc	TTTGGCGC
M00050	FAM32A	NM_014077	chr19	16296028	16296035	-	5.4	19	*->tttggcgc<-*	tttggcgc	TTTGGCGC
M00050	FXYD1	NM_021902	chr19	35622055	35622062	-	5.4	19	*->tttggcgc<-*	tttggcgc	TTTGGCGC
M00050	ILF3	NM_004516	chr19	10764707	10764714	-	5.4	19	*->tttggcgc<-*	tttggcgc	TTTGGCGC
M00050	GCM2	NM_004752	chr6	10884398	10884405	-	5.4	19	*->tttggcgc<-*	tttggcgc	TTTGGCGC
M00050	PPP1R8	NM_002713	chr1	28157320	28157327	-	5.4	19	*->tttggcgc<-*	tttggcgc	TTTGGCGC
M00050	PPP1R8	NM_002713	chr1	28167602	28167609	+	5.4	19	*->tttggcgc<-*	tttggcgc	TTTGGCGC
M00050	SNX6	NM_152233	chr14	35106678	35106685	-	5.4	19	*->tttggcgc<-*	tttggcgc	TTTGGCGC
M00050	FBXO9	NM_033481	chr6	52929770	52929777	-	5.4	19	*->tttggcgc<-*	tttggcgc	TTTGGCGC
M00050	RASD1	NM_016084	chr17	17399713	17399720	+	5.4	19	*->tttggcgc<-*	tttggcgc	TTTGGCGC
M00050	SLC6A16	NM_014037	chr19	49829134	49829141	+	5.4	19	*->tttggcgc<-*	tttggcgc	TTTGGCGC
M00050	PATL1	NM_152716	chr11	59438582	59438589	+	5.4	19	*->tttggcgc<-*	tttggcgc	TTTGGCGC
M00050	DSCR8	NR_026839	chr21	39498955	39498962	+	5.4	19	*->tttggcgc<-*	tttggcgc	TTTGGCGC
M00050	MED18	NM_001127350	chr1	28655379	28655386	-	5.4	19	*->tttggcgc<-*	tttggcgc	TTTGGCGC
M00050	PRNP	NM_183079	chr20	4676435	4676442	-	5.4	19	*->tttggcgc<-*	tttggcgc	TTTGGCGC
M00050	POU6F1	NR_026893	chr12	51612305	51612312	-	5.4	19	*->tttggcgc<-*	tttggcgc	TTTGGCGC
M00050	CUX1	NM_181500	chr7	101459221	101459228	+	5.4	19	*->tttggcgc<-*	tttggcgc	TTTGGCGC
M00050	FBLN1	NM_006485	chr22	45898152	45898159	-	5.4	19	*->tttggcgc<-*	tttggcgc	TTTGGCGC
M00050	ARHGAP1	NM_004308	chr11	46721920	46721927	-	5.4	19	*->tttggcgc<-*	tttggcgc	TTTGGCGC
M00050	ARHGAP1	NM_004308	chr11	46731970	46731977	-	5.4	19	*->tttggcgc<-*	tttggcgc	TTTGGCGC
M00050	NEK6	NM_001145001	chr9	127023120	127023127	-	5.4	19	*->tttggcgc<-*	tttggcgc	TTTGGCGC
M00050	PRICKLE1	NM_001144881	chr12	42880440	42880447	+	5.4	19	*->tttggcgc<-*	tttggcgc	TTTGGCGC
M00050	IL13RA1	NM_001560	chrX	117858314	117858321	+	5.4	19	*->tttggcgc<-*	tttggcgc	TTTGGCGC
M00050	ILF3	NM_153464	chr19	10764707	10764714	-	5.4	19	*->tttggcgc<-*	tttggcgc	TTTGGCGC
M00050	DTL	NM_016448	chr1	212209082	212209089	+	5.4	19	*->tttggcgc<-*	tttggcgc	TTTGGCGC
M00050	IGF1	NM_000618	chr12	102879100	102879107	+	5.4	19	*->tttggcgc<-*	tttggcgc	TTTGGCGC
M00050	IGF1	NM_001111285	chr12	102879100	102879107	+	5.4	19	*->tttggcgc<-*	tttggcgc	TTTGGCGC
M00050	IGF1	NM_001111284	chr12	102879100	102879107	+	5.4	19	*->tttggcgc<-*	tttggcgc	TTTGGCGC
M00050	SHMT2	NM_005412	chr12	57618905	57618912	-	5.4	19	*->tttggcgc<-*	tttggcgc	TTTGGCGC
M00050	SHMT2	NM_005412	chr12	57623447	57623454	+	5.4	19	*->tttggcgc<-*	tttggcgc	TTTGGCGC
M00050	ABCD4	NM_005050	chr14	74771216	74771223	+	5.4	19	*->tttggcgc<-*	tttggcgc	TTTGGCGC
M00050	TM9SF1	NM_006405	chr14	24665381	24665388	-	5.4	19	*->tttggcgc<-*	tttggcgc	TTTGGCGC
M00050	TM9SF1	NM_006405	chr14	24665491	24665498	+	5.4	19	*->tttggcgc<-*	tttggcgc	TTTGGCGC
M00050	HOXA7	NM_006896	chr7	27204883	27204890	-	5.4	19	*->tttggcgc<-*	tttggcgc	TTTGGCGC
M00050	LOC643837	NR_015368	chr1	783874	783881	-	5.4	19	*->tttggcgc<-*	tttggcgc	TTTGGCGC
M00050	GMEB2	NM_012384	chr20	62258507	62258514	+	5.4	19	*->tttggcgc<-*	tttggcgc	TTTGGCGC
M00050	MCM5	NM_006739	chr22	35795938	35795945	-	5.4	19	*->tttggcgc<-*	tttggcgc	TTTGGCGC
M00050	SCARNA1	NR_002997	chr1	28157320	28157327	-	5.4	19	*->tttggcgc<-*	tttggcgc	TTTGGCGC
M00050	LOC100335030	NR_033267	chr12	49783052	49783059	+	5.4	19	*->tttggcgc<-*	tttggcgc	TTTGGCGC
M00050	PDPN	NM_006474	chr1	13910201	13910208	+	5.4	19	*->tttggcgc<-*	tttggcgc	TTTGGCGC
M00050	TAF6L	NM_006473	chr11	62542047	62542054	+	5.4	19	*->tttggcgc<-*	tttggcgc	TTTGGCGC
M00050	WNT5A	NM_003392	chr3	55522142	55522149	+	5.4	19	*->tttggcgc<-*	tttggcgc	TTTGGCGC
M00050	COCH	NM_004086	chr14	31343889	31343896	+	5.4	19	*->tttggcgc<-*	tttggcgc	TTTGGCGC
M00050	ENSA	NM_207047	chr1	150601726	150601733	-	5.4	19	*->tttggcgc<-*	tttggcgc	TTTGGCGC
M00050	ENSA	NM_207046	chr1	150601726	150601733	-	5.4	19	*->tttggcgc<-*	tttggcgc	TTTGGCGC
M00050	SURF6	NM_006753	chr9	136203526	136203533	-	5.4	19	*->tttggcgc<-*	tttggcgc	TTTGGCGC
M00050	TMEM184C	NM_018241	chr4	148538480	148538487	+	5.4	19	*->tttggcgc<-*	tttggcgc	TTTGGCGC
M00050	ZNF132	NM_003433	chr19	58952248	58952255	-	5.4	19	*->tttggcgc<-*	tttggcgc	TTTGGCGC
M00050	C19orf61	NM_019108	chr19	44259805	44259812	-	5.4	19	*->tttggcgc<-*	tttggcgc	TTTGGCGC
M00050	KIAA0247	NM_014734	chr14	70077929	70077936	-	5.4	19	*->tttggcgc<-*	tttggcgc	TTTGGCGC
M00050	ZNF581	NM_016535	chr19	56146201	56146208	-	5.4	19	*->tttggcgc<-*	tttggcgc	TTTGGCGC
M00050	SLC17A3	NM_006632	chr6	25881231	25881238	-	5.4	19	*->tttggcgc<-*	tttggcgc	TTTGGCGC
M00050	CAMKK1	NM_172206	chr17	3791696	3791703	+	5.4	19	*->tttggcgc<-*	tttggcgc	TTTGGCGC
M00050	ZNF547	NM_173631	chr19	57874854	57874861	+	5.4	19	*->tttggcgc<-*	tttggcgc	TTTGGCGC
M00050	RAP1B	NM_015646	chr12	69011008	69011015	-	5.4	19	*->tttggcgc<-*	tttggcgc	TTTGGCGC
M00050	ELAVL2	NM_004432	chr9	23831606	23831613	-	5.4	19	*->tttggcgc<-*	tttggcgc	TTTGGCGC
M00050	ELAVL2	NM_004432	chr9	23834745	23834752	-	5.4	19	*->tttggcgc<-*	tttggcgc	TTTGGCGC
M00050	PAX9	NM_006194	chr14	37129219	37129226	+	5.4	19	*->tttggcgc<-*	tttggcgc	TTTGGCGC
M00050	C6orf126	NM_207409	chr6	35740527	35740534	-	5.4	19	*->tttggcgc<-*	tttggcgc	TTTGGCGC
M00050	ACOX1	NM_004035	chr17	73975323	73975330	+	5.4	19	*->tttggcgc<-*	tttggcgc	TTTGGCGC
M00050	EML2	NM_012155	chr19	46144907	46144914	+	5.4	19	*->tttggcgc<-*	tttggcgc	TTTGGCGC
M00050	MYCN	NM_005378	chr2	16074061	16074068	-	5.4	19	*->tttggcgc<-*	tttggcgc	TTTGGCGC
M00050	MYCN	NM_005378	chr2	16080496	16080503	+	5.4	19	*->tttggcgc<-*	tttggcgc	TTTGGCGC
M00050	SLC25A10	NM_012140	chr17	79670059	79670066	-	5.4	19	*->tttggcgc<-*	tttggcgc	TTTGGCGC
M00050	GRIN3A	NM_133445	chr9	104500957	104500964	-	5.4	19	*->tttggcgc<-*	tttggcgc	TTTGGCGC
M00050	MCF2	NM_001171876	chrX	138796358	138796365	+	5.4	19	*->tttggcgc<-*	tttggcgc	TTTGGCGC
M00050	GRTP1	NM_024719	chr13	114028435	114028442	+	5.4	19	*->tttggcgc<-*	tttggcgc	TTTGGCGC
M00050	KTN1	NM_001079522	chr14	56059299	56059306	+	5.4	19	*->tttggcgc<-*	tttggcgc	TTTGGCGC
M00050	TMEM106C	NM_001143842	chr12	48357367	48357374	+	5.4	19	*->tttggcgc<-*	tttggcgc	TTTGGCGC
M00050	TMEM106C	NM_001143841	chr12	48357367	48357374	+	5.4	19	*->tttggcgc<-*	tttggcgc	TTTGGCGC
M00050	ILF3	NM_001137673	chr19	10764707	10764714	-	5.4	19	*->tttggcgc<-*	tttggcgc	TTTGGCGC
M00050	CHST14	NM_130468	chr15	40754291	40754298	-	5.4	19	*->tttggcgc<-*	tttggcgc	TTTGGCGC
M00050	FBXO9	NM_012347	chr6	52929770	52929777	-	5.4	19	*->tttggcgc<-*	tttggcgc	TTTGGCGC
M00050	KCNIP2	NM_173197	chr10	103603630	103603637	+	5.4	19	*->tttggcgc<-*	tttggcgc	TTTGGCGC
M00050	KIR2DL3	NM_015868	chr19	55249941	55249948	-	5.4	19	*->tttggcgc<-*	tttggcgc	TTTGGCGC
M00050	DEFB129	NM_080831	chr20	203786	203793	-	5.4	19	*->tttggcgc<-*	tttggcgc	TTTGGCGC
M00050	ABCD4	NR_003256	chr14	74771216	74771223	+	5.4	19	*->tttggcgc<-*	tttggcgc	TTTGGCGC
M00050	RNASEN	NM_013235	chr5	31535228	31535235	-	5.4	19	*->tttggcgc<-*	tttggcgc	TTTGGCGC
M00050	FAM110A	NM_207121	chr20	814991	814998	+	5.4	19	*->tttggcgc<-*	tttggcgc	TTTGGCGC
M00050	FAM110A	NM_207121	chr20	822867	822874	-	5.4	19	*->tttggcgc<-*	tttggcgc	TTTGGCGC
M00050	UGT3A2	NM_001168316	chr5	36066971	36066978	-	5.4	19	*->tttggcgc<-*	tttggcgc	TTTGGCGC
M00050	NCL	NM_005381	chr2	232329477	232329484	+	5.4	19	*->tttggcgc<-*	tttggcgc	TTTGGCGC
M00050	SPHK1	NM_182965	chr17	74381020	74381027	+	5.4	19	*->tttggcgc<-*	tttggcgc	TTTGGCGC
M00050	TAOK2	NM_016151	chr16	29976002	29976009	-	5.4	19	*->tttggcgc<-*	tttggcgc	TTTGGCGC
M00050	FBXO5	NM_001142522	chr6	153303640	153303647	+	5.4	19	*->tttggcgc<-*	tttggcgc	TTTGGCGC
M00050	KIAA1967	NM_199205	chr8	22452897	22452904	+	5.4	19	*->tttggcgc<-*	tttggcgc	TTTGGCGC
M00050	TCEB3C	NM_145653	chr18	44551231	44551238	-	5.4	19	*->tttggcgc<-*	tttggcgc	TTTGGCGC
M00050	TCEB3C	NM_145653	chr18	44557146	44557153	-	5.4	19	*->tttggcgc<-*	tttggcgc	TTTGGCGC
M00050	KCNIP2	NM_014591	chr10	103603630	103603637	+	5.4	19	*->tttggcgc<-*	tttggcgc	TTTGGCGC
M00050	F7	NM_000131	chr13	113758483	113758490	+	5.4	19	*->tttggcgc<-*	tttggcgc	TTTGGCGC
M00050	S100A8	NM_002964	chr1	153367271	153367278	+	5.4	19	*->tttggcgc<-*	tttggcgc	TTTGGCGC
M00050	S100A8	NM_002964	chr1	153372972	153372979	-	5.4	19	*->tttggcgc<-*	tttggcgc	TTTGGCGC
M00050	NDUFAF3	NM_199070	chr3	49049287	49049294	+	5.4	19	*->tttggcgc<-*	tttggcgc	TTTGGCGC
M00050	INCA1	NM_213726	chr17	4902681	4902688	+	5.4	19	*->tttggcgc<-*	tttggcgc	TTTGGCGC
M00050	ANKRD46	NM_198401	chr8	101564602	101564609	+	5.4	19	*->tttggcgc<-*	tttggcgc	TTTGGCGC
M00050	MS4A15	NM_152717	chr11	60525338	60525345	+	5.4	19	*->tttggcgc<-*	tttggcgc	TTTGGCGC
M00050	ARL9	NM_206919	chr4	57372457	57372464	-	5.4	19	*->tttggcgc<-*	tttggcgc	TTTGGCGC
M00050	FAM128A	NM_001085365	chr2	132250651	132250658	+	5.4	19	*->tttggcgc<-*	tttggcgc	TTTGGCGC
M00050	ATP2C2	NM_014861	chr16	84401557	84401564	-	5.4	19	*->tttggcgc<-*	tttggcgc	TTTGGCGC
M00050	CLCN6	NM_001286	chr1	11865351	11865358	-	5.4	19	*->tttggcgc<-*	tttggcgc	TTTGGCGC
M00050	STMN1	NM_001145454	chr1	26232941	26232948	-	5.4	19	*->tttggcgc<-*	tttggcgc	TTTGGCGC
M00050	RAD51L1	NM_133509	chr14	68285410	68285417	+	5.4	19	*->tttggcgc<-*	tttggcgc	TTTGGCGC
M00050	CACYBP	NM_014412	chr1	174968593	174968600	-	5.4	19	*->tttggcgc<-*	tttggcgc	TTTGGCGC
M00050	NR3C2	NM_000901	chr4	149365886	149365893	-	5.4	19	*->tttggcgc<-*	tttggcgc	TTTGGCGC
M00050	EDEM3	NM_025191	chr1	184723911	184723918	-	5.4	19	*->tttggcgc<-*	tttggcgc	TTTGGCGC
M00050	SETD6	NM_001160305	chr16	58548645	58548652	-	5.4	19	*->tttggcgc<-*	tttggcgc	TTTGGCGC
M00050	PEG3	NM_001146184	chr19	57347781	57347788	+	5.4	19	*->tttggcgc<-*	tttggcgc	TTTGGCGC
M00050	PEG3	NM_001146184	chr19	57348930	57348937	+	5.4	19	*->tttggcgc<-*	tttggcgc	TTTGGCGC
M00050	PEG3	NM_001146184	chr19	57352245	57352252	+	5.4	19	*->tttggcgc<-*	tttggcgc	TTTGGCGC
M00050	PMFBP1	NM_001160213	chr16	72184662	72184669	-	5.4	19	*->tttggcgc<-*	tttggcgc	TTTGGCGC
M00050	ARFGAP3	NM_001142293	chr22	43256874	43256881	-	5.4	19	*->tttggcgc<-*	tttggcgc	TTTGGCGC
M00050	MRPS7	NM_015971	chr17	73257821	73257828	+	5.4	19	*->tttggcgc<-*	tttggcgc	TTTGGCGC
M00050	ARHGEF2	NM_004723	chr1	155948050	155948057	+	5.4	19	*->tttggcgc<-*	tttggcgc	TTTGGCGC
M00050	PEG10	NM_015068	chr7	94285625	94285632	+	5.4	19	*->tttggcgc<-*	tttggcgc	TTTGGCGC
M00050	EPM2AIP1	NM_014805	chr3	37035031	37035038	-	5.4	19	*->tttggcgc<-*	tttggcgc	TTTGGCGC
M00050	CLCN2	NM_004366	chr3	184086590	184086597	+	5.4	19	*->tttggcgc<-*	tttggcgc	TTTGGCGC
M00050	KIAA0182	NM_001134473	chr16	85668422	85668429	+	5.4	19	*->tttggcgc<-*	tttggcgc	TTTGGCGC
M00050	C7orf53	NM_001134468	chr7	112112951	112112958	-	5.4	19	*->tttggcgc<-*	tttggcgc	TTTGGCGC
M00050	HMGA2	NM_003484	chr12	66216887	66216894	-	5.4	19	*->tttggcgc<-*	tttggcgc	TTTGGCGC
M00050	MED18	NM_017638	chr1	28655379	28655386	-	5.4	19	*->tttggcgc<-*	tttggcgc	TTTGGCGC
M00050	UBC	NM_021009	chr12	125399507	125399514	-	5.4	19	*->tttggcgc<-*	tttggcgc	TTTGGCGC
M00050	C5orf38	NM_178569	chr5	2748545	2748552	+	5.4	19	*->tttggcgc<-*	tttggcgc	TTTGGCGC
M00050	SGEF	NM_015595	chr3	153839496	153839503	+	5.4	19	*->tttggcgc<-*	tttggcgc	TTTGGCGC
M00050	TBX20	NM_001166220	chr7	35296750	35296757	+	5.4	19	*->tttggcgc<-*	tttggcgc	TTTGGCGC
M00050	CDH23	NM_052836	chr10	73154296	73154303	+	5.4	19	*->tttggcgc<-*	tttggcgc	TTTGGCGC
M00050	MIRLET7A1	NR_029476	chr9	96930539	96930546	-	5.4	19	*->tttggcgc<-*	tttggcgc	TTTGGCGC
M00050	SOLH	NM_005632	chr16	583762	583769	+	5.4	19	*->tttggcgc<-*	tttggcgc	TTTGGCGC
M00050	NRG1	NM_013956	chr8	32398240	32398247	-	5.4	19	*->tttggcgc<-*	tttggcgc	TTTGGCGC
M00050	ARHGEF10	NM_014629	chr8	1781726	1781733	+	5.4	19	*->tttggcgc<-*	tttggcgc	TTTGGCGC
M00050	HIST1H4F	NM_003540	chr6	26233351	26233358	-	5.4	19	*->tttggcgc<-*	tttggcgc	TTTGGCGC
M00050	PCDHA10	NM_031860	chr5	140230103	140230110	-	5.4	19	*->tttggcgc<-*	tttggcgc	TTTGGCGC
M00050	ZIC4	NM_032153	chr3	147127948	147127955	+	5.4	19	*->tttggcgc<-*	tttggcgc	TTTGGCGC
M00050	PRAM1	NM_032152	chr19	8570768	8570775	+	5.4	19	*->tttggcgc<-*	tttggcgc	TTTGGCGC
M00050	MRPL14	NM_032111	chr6	44088989	44088996	+	5.4	19	*->tttggcgc<-*	tttggcgc	TTTGGCGC
M00050	DMRTA2	NM_032110	chr1	50887929	50887936	-	5.4	19	*->tttggcgc<-*	tttggcgc	TTTGGCGC
M00050	TTC23L	NM_144725	chr5	34839347	34839354	+	5.4	19	*->tttggcgc<-*	tttggcgc	TTTGGCGC
M00050	C14orf4	NM_024496	chr14	77498979	77498986	-	5.4	19	*->tttggcgc<-*	tttggcgc	TTTGGCGC
M00050	SPDYE8P	NR_003664	chr7	74980587	74980594	-	5.4	19	*->tttggcgc<-*	tttggcgc	TTTGGCGC
M00050	NOTO	NM_001134462	chr2	73420264	73420271	-	5.4	19	*->tttggcgc<-*	tttggcgc	TTTGGCGC
M00050	C15orf48	NM_197955	chr15	45722922	45722929	+	5.4	19	*->tttggcgc<-*	tttggcgc	TTTGGCGC
M00050	RHBDL1	NM_003961	chr16	717737	717744	+	5.4	19	*->tttggcgc<-*	tttggcgc	TTTGGCGC
M00050	MGST1	NM_145792	chr12	16500402	16500409	-	5.4	19	*->tttggcgc<-*	tttggcgc	TTTGGCGC
M00050	MGST1	NM_145792	chr12	16502616	16502623	-	5.4	19	*->tttggcgc<-*	tttggcgc	TTTGGCGC
M00050	CRTC2	NM_181715	chr1	153932069	153932076	+	5.4	19	*->tttggcgc<-*	tttggcgc	TTTGGCGC
M00050	CABP1	NM_004276	chr12	121079481	121079488	-	5.4	19	*->tttggcgc<-*	tttggcgc	TTTGGCGC
M00050	CABP1	NM_004276	chr12	121084109	121084116	-	5.4	19	*->tttggcgc<-*	tttggcgc	TTTGGCGC
M00050	FBLN1	NM_006487	chr22	45898152	45898159	-	5.4	19	*->tttggcgc<-*	tttggcgc	TTTGGCGC
M00050	ZNF653	NM_138783	chr19	11616710	11616717	-	5.4	19	*->tttggcgc<-*	tttggcgc	TTTGGCGC
M00050	ZNF343	NM_024325	chr20	2485818	2485825	-	5.4	19	*->tttggcgc<-*	tttggcgc	TTTGGCGC
M00050	ZNF343	NM_024325	chr20	2493785	2493792	-	5.4	19	*->tttggcgc<-*	tttggcgc	TTTGGCGC
M00050	POLR1E	NM_022490	chr9	37485761	37485768	+	5.4	19	*->tttggcgc<-*	tttggcgc	TTTGGCGC
M00050	VPS26A	NM_004896	chr10	70874525	70874532	+	5.4	19	*->tttggcgc<-*	tttggcgc	TTTGGCGC
M00050	SCAF1	NM_021228	chr19	50146124	50146131	-	5.4	19	*->tttggcgc<-*	tttggcgc	TTTGGCGC
M00050	OSTC	NM_021227	chr4	109567387	109567394	-	5.4	19	*->tttggcgc<-*	tttggcgc	TTTGGCGC
M00050	LENG1	NM_024316	chr19	54672394	54672401	-	5.4	19	*->tttggcgc<-*	tttggcgc	TTTGGCGC
M00050	PRMT6	NM_018137	chr1	107593264	107593271	+	5.4	19	*->tttggcgc<-*	tttggcgc	TTTGGCGC
M00050	PDGFRA	NM_006206	chr4	55096287	55096294	+	5.4	19	*->tttggcgc<-*	tttggcgc	TTTGGCGC
M00050	NRG1	NM_004495	chr8	32398240	32398247	-	5.4	19	*->tttggcgc<-*	tttggcgc	TTTGGCGC
M00050	CAMKK1	NM_172207	chr17	3791696	3791703	+	5.4	19	*->tttggcgc<-*	tttggcgc	TTTGGCGC
M00050	APOC1P1	NR_028414	chr19	45430463	45430470	-	5.4	19	*->tttggcgc<-*	tttggcgc	TTTGGCGC
M00050	AGAP3	NM_031946	chr7	150774624	150774631	+	5.4	19	*->tttggcgc<-*	tttggcgc	TTTGGCGC
M00050	AGAP3	NM_031946	chr7	150778035	150778042	-	5.4	19	*->tttggcgc<-*	tttggcgc	TTTGGCGC
M00050	GANC	NM_198141	chr15	42557942	42557949	+	5.4	19	*->tttggcgc<-*	tttggcgc	TTTGGCGC
M00050	LRBA	NM_006726	chr4	151937171	151937178	+	5.4	19	*->tttggcgc<-*	tttggcgc	TTTGGCGC
M00050	CD151	NM_139029	chr11	826937	826944	+	5.4	19	*->tttggcgc<-*	tttggcgc	TTTGGCGC
M00050	CD151	NM_139029	chr11	827396	827403	-	5.4	19	*->tttggcgc<-*	tttggcgc	TTTGGCGC
M00050	YWHAZ	NM_003406	chr8	101968984	101968991	-	5.4	19	*->tttggcgc<-*	tttggcgc	TTTGGCGC
M00050	STARD9	NM_020759	chr15	42864099	42864106	+	5.4	19	*->tttggcgc<-*	tttggcgc	TTTGGCGC
M00050	HELLS	NM_018063	chr10	96305469	96305476	-	5.4	19	*->tttggcgc<-*	tttggcgc	TTTGGCGC
M00050	LOC256880	NR_002799	chr4	100870612	100870619	-	5.4	19	*->tttggcgc<-*	tttggcgc	TTTGGCGC
M00050	BARHL1	NM_020064	chr9	135453530	135453537	-	5.4	19	*->tttggcgc<-*	tttggcgc	TTTGGCGC
M00050	MBTD1	NM_017643	chr17	49338968	49338975	+	5.4	19	*->tttggcgc<-*	tttggcgc	TTTGGCGC
M00050	PEG3	NM_006210	chr19	57347781	57347788	+	5.4	19	*->tttggcgc<-*	tttggcgc	TTTGGCGC
M00050	PEG3	NM_006210	chr19	57348930	57348937	+	5.4	19	*->tttggcgc<-*	tttggcgc	TTTGGCGC
M00050	PEG3	NM_006210	chr19	57352245	57352252	+	5.4	19	*->tttggcgc<-*	tttggcgc	TTTGGCGC
M00050	RPL41	NM_021104	chr12	56504792	56504799	-	5.4	19	*->tttggcgc<-*	tttggcgc	TTTGGCGC
M00050	PROCA1	NM_152465	chr17	27046974	27046981	+	5.4	19	*->tttggcgc<-*	tttggcgc	TTTGGCGC
M00050	ARHGEF9	NM_001173480	chrX	62974601	62974608	+	5.4	19	*->tttggcgc<-*	tttggcgc	TTTGGCGC
M00050	C16orf93	NM_001014979	chr16	30773572	30773579	+	5.4	19	*->tttggcgc<-*	tttggcgc	TTTGGCGC
M00050	SART3	NM_014706	chr12	108955248	108955255	+	5.4	19	*->tttggcgc<-*	tttggcgc	TTTGGCGC
M00050	LOC643008	NR_028439	chr17	73627691	73627698	+	5.4	19	*->tttggcgc<-*	tttggcgc	TTTGGCGC
M00050	MBOAT1	NM_001080480	chr6	20212662	20212669	+	5.4	19	*->tttggcgc<-*	tttggcgc	TTTGGCGC
M00050	GPR61	NM_031936	chr1	110080512	110080519	-	5.4	19	*->tttggcgc<-*	tttggcgc	TTTGGCGC
M00050	RAB34	NM_031934	chr17	27046974	27046981	+	5.4	19	*->tttggcgc<-*	tttggcgc	TTTGGCGC
M00050	PI4K2A	NM_018425	chr10	99392449	99392456	-	5.4	19	*->tttggcgc<-*	tttggcgc	TTTGGCGC
M00050	EXT2	NM_000401	chr11	44116007	44116014	-	5.4	19	*->tttggcgc<-*	tttggcgc	TTTGGCGC
M00050	HAL	NM_002108	chr12	96396790	96396797	-	5.4	19	*->tttggcgc<-*	tttggcgc	TTTGGCGC
M00050	CLCN6	NM_021736	chr1	11865351	11865358	-	5.4	19	*->tttggcgc<-*	tttggcgc	TTTGGCGC
M00050	NEUROD1	NM_002500	chr2	182545948	182545955	-	5.4	19	*->tttggcgc<-*	tttggcgc	TTTGGCGC
M00050	MDM2	NM_002392	chr12	69201720	69201727	-	5.4	19	*->tttggcgc<-*	tttggcgc	TTTGGCGC
M00050	SLC37A4	NM_001164279	chr11	118900307	118900314	-	5.4	19	*->tttggcgc<-*	tttggcgc	TTTGGCGC
M00050	TAOK2	NM_004783	chr16	29976002	29976009	-	5.4	19	*->tttggcgc<-*	tttggcgc	TTTGGCGC
M00050	NUDT9	NM_024047	chr4	88337477	88337484	+	5.4	19	*->tttggcgc<-*	tttggcgc	TTTGGCGC
M00050	LYNX1	NM_023946	chr8	143859352	143859359	+	5.4	19	*->tttggcgc<-*	tttggcgc	TTTGGCGC
M00050	ZNF408	NM_024741	chr11	46721920	46721927	-	5.4	19	*->tttggcgc<-*	tttggcgc	TTTGGCGC
M00050	STMN1	NM_203401	chr1	26232941	26232948	-	5.4	19	*->tttggcgc<-*	tttggcgc	TTTGGCGC
M00050	TOX2	NM_032883	chr20	42590631	42590638	-	5.4	19	*->tttggcgc<-*	tttggcgc	TTTGGCGC
M00050	ATG4C	NM_032852	chr1	63250081	63250088	+	5.4	19	*->tttggcgc<-*	tttggcgc	TTTGGCGC
M00050	ARL17A	NM_001113738	chr17	44438666	44438673	-	5.4	19	*->tttggcgc<-*	tttggcgc	TTTGGCGC
M00050	MIR331	NR_029895	chr12	95699292	95699299	+	5.4	19	*->tttggcgc<-*	tttggcgc	TTTGGCGC
M00050	C9orf167	NM_017723	chr9	140172084	140172091	+	5.4	19	*->tttggcgc<-*	tttggcgc	TTTGGCGC
M00050	SHMT2	NM_001166359	chr12	57618905	57618912	-	5.4	19	*->tttggcgc<-*	tttggcgc	TTTGGCGC
M00050	SHMT2	NM_001166359	chr12	57623447	57623454	+	5.4	19	*->tttggcgc<-*	tttggcgc	TTTGGCGC
M00050	PCDH7	NM_002589	chr4	30722269	30722276	+	5.4	19	*->tttggcgc<-*	tttggcgc	TTTGGCGC
M00050	SKP2	NM_032637	chr5	36152287	36152294	-	5.4	19	*->tttggcgc<-*	tttggcgc	TTTGGCGC
M00050	GJC2	NM_020435	chr1	228329659	228329666	+	5.4	19	*->tttggcgc<-*	tttggcgc	TTTGGCGC
M00050	P4HA2	NM_001142598	chr5	131563817	131563824	+	5.4	19	*->tttggcgc<-*	tttggcgc	TTTGGCGC
M00050	C22orf25	NM_152906	chr22	20008447	20008454	+	5.4	19	*->tttggcgc<-*	tttggcgc	TTTGGCGC
M00050	HIST1H2AL	NM_003511	chr6	27833167	27833174	-	5.4	19	*->tttggcgc<-*	tttggcgc	TTTGGCGC
M00050	PEG3	NM_001146185	chr19	57347781	57347788	+	5.4	19	*->tttggcgc<-*	tttggcgc	TTTGGCGC
M00050	PEG3	NM_001146185	chr19	57348930	57348937	+	5.4	19	*->tttggcgc<-*	tttggcgc	TTTGGCGC
M00050	PEG3	NM_001146185	chr19	57352245	57352252	+	5.4	19	*->tttggcgc<-*	tttggcgc	TTTGGCGC
M00050	TRPT1	NM_001160393	chr11	64002704	64002711	+	5.4	19	*->tttggcgc<-*	tttggcgc	TTTGGCGC
M00050	NUDT16L1	NM_032349	chr16	4735630	4735637	+	5.4	19	*->tttggcgc<-*	tttggcgc	TTTGGCGC
M00050	EVX2	NM_001080458	chr2	176951125	176951132	+	5.4	19	*->tttggcgc<-*	tttggcgc	TTTGGCGC
M00050	EVX2	NM_001080458	chr2	176951303	176951310	-	5.4	19	*->tttggcgc<-*	tttggcgc	TTTGGCGC
M00050	CNIH4	NM_014184	chr1	224540670	224540677	-	5.4	19	*->tttggcgc<-*	tttggcgc	TTTGGCGC
M00050	SNORD30	NR_002561	chr11	62622280	62622287	-	5.4	19	*->tttggcgc<-*	tttggcgc	TTTGGCGC
M00050	SNORD31	NR_002560	chr11	62622280	62622287	-	5.4	19	*->tttggcgc<-*	tttggcgc	TTTGGCGC
M00050	SNORD29	NR_002559	chr11	62622280	62622287	-	5.4	19	*->tttggcgc<-*	tttggcgc	TTTGGCGC
M00050	APOC1P1	NR_028413	chr19	45430463	45430470	-	5.4	19	*->tttggcgc<-*	tttggcgc	TTTGGCGC
M00050	CACNA1H	NM_021098	chr16	1193802	1193809	-	5.4	19	*->tttggcgc<-*	tttggcgc	TTTGGCGC
M00050	NRN1L	NM_198443	chr16	67908938	67908945	-	5.4	19	*->tttggcgc<-*	tttggcgc	TTTGGCGC
M00050	NRN1L	NM_198443	chr16	67917940	67917947	-	5.4	19	*->tttggcgc<-*	tttggcgc	TTTGGCGC
M00050	HOXA3	NM_030661	chr7	27163850	27163857	+	5.4	19	*->tttggcgc<-*	tttggcgc	TTTGGCGC
M00050	SLC3A2	NM_002394	chr11	62622280	62622287	-	5.4	19	*->tttggcgc<-*	tttggcgc	TTTGGCGC
M00050	PKMYT1	NM_004203	chr16	3030460	3030467	-	5.4	19	*->tttggcgc<-*	tttggcgc	TTTGGCGC
M00050	RNF185	NR_024209	chr22	31556319	31556326	-	5.4	19	*->tttggcgc<-*	tttggcgc	TTTGGCGC
M00050	RNF185	NR_024210	chr22	31556319	31556326	-	5.4	19	*->tttggcgc<-*	tttggcgc	TTTGGCGC
M00050	RNF185	NR_024211	chr22	31556319	31556326	-	5.4	19	*->tttggcgc<-*	tttggcgc	TTTGGCGC
M00050	RNF185	NR_024212	chr22	31556319	31556326	-	5.4	19	*->tttggcgc<-*	tttggcgc	TTTGGCGC
M00050	MPEG1	NM_001039396	chr11	58984543	58984550	-	5.4	19	*->tttggcgc<-*	tttggcgc	TTTGGCGC
M00050	MYBL2	NM_002466	chr20	42286965	42286972	-	5.4	19	*->tttggcgc<-*	tttggcgc	TTTGGCGC
M00050	RAD9B	NM_152442	chr12	110939272	110939279	-	5.4	19	*->tttggcgc<-*	tttggcgc	TTTGGCGC
M00050	RBM38	NM_183425	chr20	55957522	55957529	-	5.4	19	*->tttggcgc<-*	tttggcgc	TTTGGCGC
M00050	TNXB	NM_032470	chr6	32014483	32014490	-	5.4	19	*->tttggcgc<-*	tttggcgc	TTTGGCGC
M00050	ARHGAP6	NM_006125	chrX	11683976	11683983	-	5.4	19	*->tttggcgc<-*	tttggcgc	TTTGGCGC
M00050	ETAA1	NM_019002	chr2	67622121	67622128	-	5.4	19	*->tttggcgc<-*	tttggcgc	TTTGGCGC
M00050	TRPT1	NM_001160392	chr11	64002704	64002711	+	5.4	19	*->tttggcgc<-*	tttggcgc	TTTGGCGC
M00050	TRPT1	NM_001160390	chr11	64002704	64002711	+	5.4	19	*->tttggcgc<-*	tttggcgc	TTTGGCGC
M00050	CLCN2	NM_001171089	chr3	184086590	184086597	+	5.4	19	*->tttggcgc<-*	tttggcgc	TTTGGCGC
M00050	CLCN2	NM_001171088	chr3	184086590	184086597	+	5.4	19	*->tttggcgc<-*	tttggcgc	TTTGGCGC
M00050	TET1	NM_030625	chr10	70321054	70321061	+	5.4	19	*->tttggcgc<-*	tttggcgc	TTTGGCGC
M00050	KIAA0391	NM_014672	chr14	35591481	35591488	+	5.4	19	*->tttggcgc<-*	tttggcgc	TTTGGCGC
M00050	SELO	NM_031454	chr22	50634309	50634316	+	5.4	19	*->tttggcgc<-*	tttggcgc	TTTGGCGC
M00050	RFC2	NM_181471	chr7	73670792	73670799	+	5.4	19	*->tttggcgc<-*	tttggcgc	TTTGGCGC
M00050	KIF15	NM_020242	chr3	44803243	44803250	-	5.4	19	*->tttggcgc<-*	tttggcgc	TTTGGCGC
M00050	PDPN	NM_001006625	chr1	13910201	13910208	+	5.4	19	*->tttggcgc<-*	tttggcgc	TTTGGCGC
M00050	CELF2	NM_006561	chr10	11059572	11059579	+	5.4	19	*->tttggcgc<-*	tttggcgc	TTTGGCGC
M00050	NDUFA7	NM_005001	chr19	8387653	8387660	-	5.4	19	*->tttggcgc<-*	tttggcgc	TTTGGCGC
M00050	LOC149620	NR_003928	chr1	111813750	111813757	-	5.4	19	*->tttggcgc<-*	tttggcgc	TTTGGCGC
M00050	SPHK1	NM_001142602	chr17	74381020	74381027	+	5.4	19	*->tttggcgc<-*	tttggcgc	TTTGGCGC
M00050	POMT1	NM_001136114	chr9	134369928	134369935	-	5.4	19	*->tttggcgc<-*	tttggcgc	TTTGGCGC
M00050	PPARD	NM_177435	chr6	35359125	35359132	+	5.4	19	*->tttggcgc<-*	tttggcgc	TTTGGCGC
M00050	CNTNAP3	NM_033655	chr9	39288518	39288525	-	5.4	19	*->tttggcgc<-*	tttggcgc	TTTGGCGC
M00050	MEIS1	NM_002398	chr2	66653865	66653872	-	5.4	19	*->tttggcgc<-*	tttggcgc	TTTGGCGC
M00050	PTCHD2	NM_020780	chr1	11535897	11535904	-	5.4	19	*->tttggcgc<-*	tttggcgc	TTTGGCGC
M00050	ZNF620	NM_175888	chr3	40547212	40547219	+	5.4	19	*->tttggcgc<-*	tttggcgc	TTTGGCGC
M00050	ZNF620	NR_024114	chr3	40547212	40547219	+	5.4	19	*->tttggcgc<-*	tttggcgc	TTTGGCGC
M00050	CD37	NM_001774	chr19	49829134	49829141	+	5.4	19	*->tttggcgc<-*	tttggcgc	TTTGGCGC
M00050	KIAA1143	NM_020696	chr3	44803243	44803250	-	5.4	19	*->tttggcgc<-*	tttggcgc	TTTGGCGC
M00050	CTDSPL2	NM_016396	chr15	44720106	44720113	+	5.4	19	*->tttggcgc<-*	tttggcgc	TTTGGCGC
M00050	PCDHA2	NM_018905	chr5	140167898	140167905	-	5.4	19	*->tttggcgc<-*	tttggcgc	TTTGGCGC
M00050	KCNG4	NM_172347	chr16	84279830	84279837	+	5.4	19	*->tttggcgc<-*	tttggcgc	TTTGGCGC
M00050	RPL23A	NM_000984	chr17	27046974	27046981	+	5.4	19	*->tttggcgc<-*	tttggcgc	TTTGGCGC
M00050	VASH2	NM_001136475	chr1	213124931	213124938	-	5.4	19	*->tttggcgc<-*	tttggcgc	TTTGGCGC
M00050	VASH2	NM_001136474	chr1	213124931	213124938	-	5.4	19	*->tttggcgc<-*	tttggcgc	TTTGGCGC
M00050	GNG8	NM_033258	chr19	47141949	47141956	+	5.4	19	*->tttggcgc<-*	tttggcgc	TTTGGCGC
M00050	KIAA1609	NM_020947	chr16	84539037	84539044	+	5.4	19	*->tttggcgc<-*	tttggcgc	TTTGGCGC
M00050	ROM1	NM_000327	chr11	62374431	62374438	+	5.4	19	*->tttggcgc<-*	tttggcgc	TTTGGCGC
M00050	CRYAA	NM_000394	chr21	44582322	44582329	-	5.4	19	*->tttggcgc<-*	tttggcgc	TTTGGCGC
M00050	ALLC	NM_018436	chr2	3700713	3700720	+	5.4	19	*->tttggcgc<-*	tttggcgc	TTTGGCGC
M00050	SNORA59A	NR_003025	chr1	12559942	12559949	-	5.4	19	*->tttggcgc<-*	tttggcgc	TTTGGCGC
M00050	BCL6	NM_001130845	chr3	187455001	187455008	+	5.4	19	*->tttggcgc<-*	tttggcgc	TTTGGCGC
M00050	JRK	NM_003724	chr8	143748506	143748513	-	5.4	19	*->tttggcgc<-*	tttggcgc	TTTGGCGC
M00050	ZNF101	NM_033204	chr19	19773933	19773940	-	5.4	19	*->tttggcgc<-*	tttggcgc	TTTGGCGC
M00050	RFNG	NM_002917	chr17	80012646	80012653	-	5.4	19	*->tttggcgc<-*	tttggcgc	TTTGGCGC
M00050	MRPL12	NM_002949	chr17	79670059	79670066	-	5.4	19	*->tttggcgc<-*	tttggcgc	TTTGGCGC
M00050	BARHL2	NM_020063	chr1	91185415	91185422	+	5.4	19	*->tttggcgc<-*	tttggcgc	TTTGGCGC
M00050	NHEDC1	NM_139173	chr4	103940710	103940717	-	5.4	19	*->tttggcgc<-*	tttggcgc	TTTGGCGC
M00050	PRSS21	NM_144957	chr16	2864662	2864669	+	5.4	19	*->tttggcgc<-*	tttggcgc	TTTGGCGC
M00050	PRSS21	NM_144956	chr16	2864662	2864669	+	5.4	19	*->tttggcgc<-*	tttggcgc	TTTGGCGC
M00050	NEUROG3	NM_020999	chr10	71338416	71338423	+	5.4	19	*->tttggcgc<-*	tttggcgc	TTTGGCGC
M00050	MOCS2	NM_004531	chr5	52414893	52414900	-	5.4	19	*->tttggcgc<-*	tttggcgc	TTTGGCGC
M00050	UPK3B	NM_030570	chr7	76139337	76139344	-	5.4	19	*->tttggcgc<-*	tttggcgc	TTTGGCGC
M00050	TRIP10	NM_004240	chr19	6738819	6738826	-	5.4	19	*->tttggcgc<-*	tttggcgc	TTTGGCGC
M00050	FAM174A	NM_198507	chr5	99866156	99866163	+	5.4	19	*->tttggcgc<-*	tttggcgc	TTTGGCGC
M00050	FXYD1	NM_005031	chr19	35622055	35622062	-	5.4	19	*->tttggcgc<-*	tttggcgc	TTTGGCGC
M00050	LOC147727	NR_024333	chr19	10764707	10764714	-	5.4	19	*->tttggcgc<-*	tttggcgc	TTTGGCGC
M00050	AFG3L1	NR_003228	chr16	90037547	90037554	-	5.4	19	*->tttggcgc<-*	tttggcgc	TTTGGCGC
M00050	LPHN1	NM_014921	chr19	14318302	14318309	+	5.4	19	*->tttggcgc<-*	tttggcgc	TTTGGCGC
M00050	SOAT1	NM_003101	chr1	179264967	179264974	+	5.4	19	*->tttggcgc<-*	tttggcgc	TTTGGCGC
M00050	KRTAP2-4	NM_033184	chr17	39222475	39222482	+	5.4	19	*->tttggcgc<-*	tttggcgc	TTTGGCGC
M00050	GCNT1	NM_001490	chr9	79114535	79114542	+	5.4	19	*->tttggcgc<-*	tttggcgc	TTTGGCGC
M00050	RHOT2	NM_138769	chr16	717737	717744	+	5.4	19	*->tttggcgc<-*	tttggcgc	TTTGGCGC
M00050	N4BP2	NM_018177	chr4	40058036	40058043	-	5.4	19	*->tttggcgc<-*	tttggcgc	TTTGGCGC
M00050	DMRT1	NM_021951	chr9	841637	841644	-	5.4	19	*->tttggcgc<-*	tttggcgc	TTTGGCGC
M00050	ATP6V0D1	NM_004691	chr16	67519387	67519394	-	5.4	19	*->tttggcgc<-*	tttggcgc	TTTGGCGC
M00050	GPR174	NM_032553	chrX	78422864	78422871	-	5.4	19	*->tttggcgc<-*	tttggcgc	TTTGGCGC
M00050	E2F8	NM_024680	chr11	19262687	19262694	+	5.4	19	*->tttggcgc<-*	tttggcgc	TTTGGCGC
M00050	PRSS41	NM_001135086	chr16	2840912	2840919	+	5.4	19	*->tttggcgc<-*	tttggcgc	TTTGGCGC
M00050	TMUB1	NM_001136044	chr7	150784113	150784120	+	5.4	19	*->tttggcgc<-*	tttggcgc	TTTGGCGC
M00050	MLH1	NM_000249	chr3	37035031	37035038	-	5.4	19	*->tttggcgc<-*	tttggcgc	TTTGGCGC
M00050	PCDHA12	NM_031864	chr5	140250708	140250715	-	5.4	19	*->tttggcgc<-*	tttggcgc	TTTGGCGC
M00050	HOXD13	NM_000523	chr2	176951125	176951132	+	5.4	19	*->tttggcgc<-*	tttggcgc	TTTGGCGC
M00050	HOXD13	NM_000523	chr2	176951303	176951310	-	5.4	19	*->tttggcgc<-*	tttggcgc	TTTGGCGC
M00050	ZNF828	NM_032436	chr13	115079923	115079930	-	5.4	19	*->tttggcgc<-*	tttggcgc	TTTGGCGC
M00050	SMAD6	NM_005585	chr15	66995580	66995587	-	5.4	19	*->tttggcgc<-*	tttggcgc	TTTGGCGC
M00050	CDADC1	NM_030911	chr13	49821978	49821985	-	5.4	19	*->tttggcgc<-*	tttggcgc	TTTGGCGC
M00050	ARNTL	NM_001178	chr11	13299032	13299039	-	5.4	19	*->tttggcgc<-*	tttggcgc	TTTGGCGC
M00050	TBC1D10C	NM_198517	chr11	67165507	67165514	+	5.4	19	*->tttggcgc<-*	tttggcgc	TTTGGCGC
M00050	C14orf43	NM_194278	chr14	74220827	74220834	+	5.4	19	*->tttggcgc<-*	tttggcgc	TTTGGCGC
M00050	KCNIP2	NM_173194	chr10	103603630	103603637	+	5.4	19	*->tttggcgc<-*	tttggcgc	TTTGGCGC
M00050	THAP4	NM_015963	chr2	242577876	242577883	-	5.4	19	*->tttggcgc<-*	tttggcgc	TTTGGCGC
M00050	DMC1	NM_007068	chr22	38966183	38966190	+	5.4	19	*->tttggcgc<-*	tttggcgc	TTTGGCGC
M00050	DMC1	NM_007068	chr22	38966187	38966194	-	5.4	19	*->tttggcgc<-*	tttggcgc	TTTGGCGC
M00050	MGA	NM_001080541	chr15	41952880	41952887	+	5.4	19	*->tttggcgc<-*	tttggcgc	TTTGGCGC
M00050	SOX9	NM_000346	chr17	70114914	70114921	+	5.4	19	*->tttggcgc<-*	tttggcgc	TTTGGCGC
M00050	HIST1H2AC	NM_003512	chr6	26124495	26124502	-	5.4	19	*->tttggcgc<-*	tttggcgc	TTTGGCGC
M00050	KIAA0232	NM_001100590	chr4	6819675	6819682	-	5.4	19	*->tttggcgc<-*	tttggcgc	TTTGGCGC
M00050	KIAA0232	NM_014743	chr4	6819675	6819682	-	5.4	19	*->tttggcgc<-*	tttggcgc	TTTGGCGC
M00050	HOXA3	NM_153631	chr7	27163850	27163857	+	5.4	19	*->tttggcgc<-*	tttggcgc	TTTGGCGC
M00050	HOXA1	NM_153620	chr7	27145167	27145174	+	5.4	19	*->tttggcgc<-*	tttggcgc	TTTGGCGC
M00050	ZNF280B	NM_080764	chr22	22862623	22862630	-	5.4	19	*->tttggcgc<-*	tttggcgc	TTTGGCGC
M00050	ZNRD1	NM_014596	chr6	30023867	30023874	-	5.4	19	*->tttggcgc<-*	tttggcgc	TTTGGCGC
M00050	LRRC2	NM_024750	chr3	46616767	46616774	-	5.4	19	*->tttggcgc<-*	tttggcgc	TTTGGCGC
M00050	LHX1	NM_005568	chr17	35292072	35292079	+	5.4	19	*->tttggcgc<-*	tttggcgc	TTTGGCGC
M00050	KIR3DL1	NM_013289	chr19	55327886	55327893	-	5.4	19	*->tttggcgc<-*	tttggcgc	TTTGGCGC
M00050	SLC22A4	NM_003059	chr5	131629060	131629067	-	5.4	19	*->tttggcgc<-*	tttggcgc	TTTGGCGC
M00050	FAM96B	NM_016062	chr16	66970108	66970115	-	5.4	19	*->tttggcgc<-*	tttggcgc	TTTGGCGC
M00050	DUSP4	NM_001394	chr8	29208681	29208688	-	5.4	19	*->tttggcgc<-*	tttggcgc	TTTGGCGC
M00050	DOK1	NM_001381	chr2	74781621	74781628	-	5.4	19	*->tttggcgc<-*	tttggcgc	TTTGGCGC
M00050	AGPAT4	NM_020133	chr6	161679032	161679039	+	5.4	19	*->tttggcgc<-*	tttggcgc	TTTGGCGC
M00050	FAM19A5	NM_001082967	chr22	48884088	48884095	-	5.4	19	*->tttggcgc<-*	tttggcgc	TTTGGCGC
M00050	WDR70	NM_018034	chr5	37371180	37371187	-	5.4	19	*->tttggcgc<-*	tttggcgc	TTTGGCGC
M00050	WDR70	NM_018034	chr5	37377349	37377356	-	5.4	19	*->tttggcgc<-*	tttggcgc	TTTGGCGC
M00050	PGD	NM_002631	chr1	10458761	10458768	-	5.4	19	*->tttggcgc<-*	tttggcgc	TTTGGCGC
M00050	POLE2	NM_002692	chr14	50154930	50154937	+	5.4	19	*->tttggcgc<-*	tttggcgc	TTTGGCGC
M00050	CLLU1	NR_027933	chr12	92810397	92810404	-	5.4	19	*->tttggcgc<-*	tttggcgc	TTTGGCGC
M00050	CLLU1	NR_027932	chr12	92810397	92810404	-	5.4	19	*->tttggcgc<-*	tttggcgc	TTTGGCGC
M00050	CALB2	NR_027910	chr16	71416115	71416122	-	5.4	19	*->tttggcgc<-*	tttggcgc	TTTGGCGC
M00050	CALB2	NR_027910	chr16	71419873	71419880	-	5.4	19	*->tttggcgc<-*	tttggcgc	TTTGGCGC
M00050	CALB2	NR_027910	chr16	71421275	71421282	+	5.4	19	*->tttggcgc<-*	tttggcgc	TTTGGCGC
M00050	SETD8	NM_020382	chr12	123865306	123865313	+	5.4	19	*->tttggcgc<-*	tttggcgc	TTTGGCGC
M00050	FBXO42	NM_018994	chr1	16662360	16662367	-	5.4	19	*->tttggcgc<-*	tttggcgc	TTTGGCGC
M00050	CYSLTR2	NM_020377	chr13	49279241	49279248	+	5.4	19	*->tttggcgc<-*	tttggcgc	TTTGGCGC
M00050	C4orf36	NM_144645	chr4	87813032	87813039	-	5.4	19	*->tttggcgc<-*	tttggcgc	TTTGGCGC
M00050	VGF	NM_003378	chr7	100812885	100812892	-	5.4	19	*->tttggcgc<-*	tttggcgc	TTTGGCGC
M00050	PIM1	NM_002648	chr6	37137587	37137594	+	5.4	19	*->tttggcgc<-*	tttggcgc	TTTGGCGC
M00050	SGCE	NM_001099401	chr7	94285625	94285632	+	5.4	19	*->tttggcgc<-*	tttggcgc	TTTGGCGC
M00050	HIST3H2A	NM_033445	chr1	228647491	228647498	+	5.4	19	*->tttggcgc<-*	tttggcgc	TTTGGCGC
M00050	ARVCF	NM_001670	chr22	20008447	20008454	+	5.4	19	*->tttggcgc<-*	tttggcgc	TTTGGCGC
M00050	RAD51L1	NM_002877	chr14	68285410	68285417	+	5.4	19	*->tttggcgc<-*	tttggcgc	TTTGGCGC
M00050	PLA2G16	NM_007069	chr11	63390351	63390358	-	5.4	19	*->tttggcgc<-*	tttggcgc	TTTGGCGC
M00050	NUP155	NM_004298	chr5	37371180	37371187	-	5.4	19	*->tttggcgc<-*	tttggcgc	TTTGGCGC
M00050	NUP155	NM_004298	chr5	37377349	37377356	-	5.4	19	*->tttggcgc<-*	tttggcgc	TTTGGCGC
M00050	UCHL1	NM_004181	chr4	41255142	41255149	+	5.4	19	*->tttggcgc<-*	tttggcgc	TTTGGCGC
M00050	PSKH1	NM_006742	chr16	67917940	67917947	-	5.4	19	*->tttggcgc<-*	tttggcgc	TTTGGCGC
M00050	ACADS	NM_000017	chr12	121157975	121157982	-	5.4	19	*->tttggcgc<-*	tttggcgc	TTTGGCGC
M00050	PTPRS	NM_130854	chr19	5321756	5321763	-	5.4	19	*->tttggcgc<-*	tttggcgc	TTTGGCGC
M00050	KATNAL2	NM_031303	chr18	44545304	44545311	-	5.4	19	*->tttggcgc<-*	tttggcgc	TTTGGCGC
M00050	KATNAL2	NM_031303	chr18	44551231	44551238	-	5.4	19	*->tttggcgc<-*	tttggcgc	TTTGGCGC
M00050	KATNAL2	NM_031303	chr18	44557146	44557153	-	5.4	19	*->tttggcgc<-*	tttggcgc	TTTGGCGC
M00050	ZC3H10	NM_032786	chr12	56504792	56504799	-	5.4	19	*->tttggcgc<-*	tttggcgc	TTTGGCGC
M00050	MMGT1	NM_173470	chrX	135061482	135061489	+	5.4	19	*->tttggcgc<-*	tttggcgc	TTTGGCGC
M00050	PHEX	NM_000444	chrX	22049329	22049336	+	5.4	19	*->tttggcgc<-*	tttggcgc	TTTGGCGC
M00050	AXIN1	NM_003502	chr16	410943	410950	+	5.4	19	*->tttggcgc<-*	tttggcgc	TTTGGCGC
M00050	TOMM40L	NM_032174	chr1	161195162	161195169	-	5.4	19	*->tttggcgc<-*	tttggcgc	TTTGGCGC
M00050	UGT3A2	NM_174914	chr5	36066971	36066978	-	5.4	19	*->tttggcgc<-*	tttggcgc	TTTGGCGC
M00050	RHOBTB1	NM_014836	chr10	62703307	62703314	-	5.4	19	*->tttggcgc<-*	tttggcgc	TTTGGCGC
M00050	NFIB	NM_005596	chr9	14320902	14320909	+	5.4	19	*->tttggcgc<-*	tttggcgc	TTTGGCGC
M00050	TACR2	NM_001057	chr10	71182686	71182693	+	5.4	19	*->tttggcgc<-*	tttggcgc	TTTGGCGC
M00050	C3orf16	NM_001144960	chr3	149513345	149513352	+	5.4	19	*->tttggcgc<-*	tttggcgc	TTTGGCGC
M00050	LMBR1	NM_022458	chr7	156690482	156690489	-	5.4	19	*->tttggcgc<-*	tttggcgc	TTTGGCGC
M00050	GSK3A	NM_019884	chr19	42748936	42748943	-	5.4	19	*->tttggcgc<-*	tttggcgc	TTTGGCGC
M00050	UBL4A	NM_014235	chrX	153719836	153719843	+	5.4	19	*->tttggcgc<-*	tttggcgc	TTTGGCGC
M00050	TNFRSF1A	NM_001065	chr12	6454235	6454242	-	5.4	19	*->tttggcgc<-*	tttggcgc	TTTGGCGC
M00050	CYCS	NM_018947	chr7	25165326	25165333	+	5.4	19	*->tttggcgc<-*	tttggcgc	TTTGGCGC
M00050	RAD51L1	NM_133510	chr14	68285410	68285417	+	5.4	19	*->tttggcgc<-*	tttggcgc	TTTGGCGC
M00050	AHCY	NM_001161766	chr20	32892521	32892528	+	5.4	19	*->tttggcgc<-*	tttggcgc	TTTGGCGC
M00050	ZNF131	NM_003432	chr5	43121496	43121503	-	5.4	19	*->tttggcgc<-*	tttggcgc	TTTGGCGC
M00050	CANT1	NM_138793	chr17	76994546	76994553	-	5.4	19	*->tttggcgc<-*	tttggcgc	TTTGGCGC
M00050	AFG3L1	NR_003227	chr16	90037547	90037554	-	5.4	19	*->tttggcgc<-*	tttggcgc	TTTGGCGC
M00050	AFG3L1	NR_003226	chr16	90037547	90037554	-	5.4	19	*->tttggcgc<-*	tttggcgc	TTTGGCGC
M00050	TNFRSF10D	NM_003840	chr8	23021474	23021481	-	5.4	19	*->tttggcgc<-*	tttggcgc	TTTGGCGC
M00050	GDF10	NM_004962	chr10	48448303	48448310	+	5.4	19	*->tttggcgc<-*	tttggcgc	TTTGGCGC
M00050	PYDC1	NM_152901	chr16	31228554	31228561	-	5.4	19	*->tttggcgc<-*	tttggcgc	TTTGGCGC
M00050	C17orf48	NM_020233	chr17	10600762	10600769	-	5.4	19	*->tttggcgc<-*	tttggcgc	TTTGGCGC
M00050	WDR92	NM_138458	chr2	68392115	68392122	+	5.4	19	*->tttggcgc<-*	tttggcgc	TTTGGCGC
M00050	GNB3	NM_002075	chr12	6940092	6940099	+	5.4	19	*->tttggcgc<-*	tttggcgc	TTTGGCGC
M00050	YWHAZ	NM_001135699	chr8	101968984	101968991	-	5.4	19	*->tttggcgc<-*	tttggcgc	TTTGGCGC
M00050	DUT	NM_001948	chr15	48624367	48624374	+	5.4	19	*->tttggcgc<-*	tttggcgc	TTTGGCGC
M00050	LOC729603	NR_003288	chr6	160507377	160507384	+	5.4	19	*->tttggcgc<-*	tttggcgc	TTTGGCGC
M00050	FNDC3A	NM_014923	chr13	49682398	49682405	-	5.4	19	*->tttggcgc<-*	tttggcgc	TTTGGCGC
M00050	CPA4	NM_016352	chr7	129926074	129926081	+	5.4	19	*->tttggcgc<-*	tttggcgc	TTTGGCGC
M00050	RELT	NM_032871	chr11	73091855	73091862	+	5.4	19	*->tttggcgc<-*	tttggcgc	TTTGGCGC
M00050	PLCL2	NM_001144382	chr3	16926202	16926209	+	5.4	19	*->tttggcgc<-*	tttggcgc	TTTGGCGC
M00050	C2CD2	NM_199050	chr21	43350152	43350159	+	5.4	19	*->tttggcgc<-*	tttggcgc	TTTGGCGC
M00050	TM2D2	NM_001024381	chr8	38854853	38854860	+	5.4	19	*->tttggcgc<-*	tttggcgc	TTTGGCGC
M00050	TM2D2	NM_001024380	chr8	38854853	38854860	+	5.4	19	*->tttggcgc<-*	tttggcgc	TTTGGCGC
M00050	YWHAZ	NM_001135702	chr8	101968984	101968991	-	5.4	19	*->tttggcgc<-*	tttggcgc	TTTGGCGC
M00050	MEGF8	NM_001410	chr19	42821159	42821166	+	5.4	19	*->tttggcgc<-*	tttggcgc	TTTGGCGC
M00050	NLGN3	NM_001166660	chrX	70365571	70365578	+	5.4	19	*->tttggcgc<-*	tttggcgc	TTTGGCGC
M00050	AANAT	NM_001166579	chr17	74452957	74452964	+	5.4	19	*->tttggcgc<-*	tttggcgc	TTTGGCGC
M00050	C2orf28	NM_016085	chr2	27435718	27435725	-	5.4	19	*->tttggcgc<-*	tttggcgc	TTTGGCGC
M00050	SHMT2	NR_029415	chr12	57618905	57618912	-	5.4	19	*->tttggcgc<-*	tttggcgc	TTTGGCGC
M00050	SHMT2	NR_029415	chr12	57623447	57623454	+	5.4	19	*->tttggcgc<-*	tttggcgc	TTTGGCGC
M00050	IFT81	NM_001143779	chr12	110561752	110561759	+	5.4	19	*->tttggcgc<-*	tttggcgc	TTTGGCGC
M00050	TAF4B	NM_005640	chr18	23806868	23806875	-	5.4	19	*->tttggcgc<-*	tttggcgc	TTTGGCGC
M00050	LHFPL1	NM_178175	chrX	111918416	111918423	-	5.4	19	*->tttggcgc<-*	tttggcgc	TTTGGCGC
M00050	TEX2	NM_018469	chr17	62293994	62294001	-	5.4	19	*->tttggcgc<-*	tttggcgc	TTTGGCGC
M00050	KCNB2	NM_004770	chr8	73464264	73464271	-	5.4	19	*->tttggcgc<-*	tttggcgc	TTTGGCGC
M00050	KCNB2	NM_004770	chr8	73476927	73476934	-	5.4	19	*->tttggcgc<-*	tttggcgc	TTTGGCGC
M00050	ARL17A	NM_016632	chr17	44438666	44438673	-	5.4	19	*->tttggcgc<-*	tttggcgc	TTTGGCGC
M00050	CPSF3	NM_016207	chr2	9563565	9563572	+	5.4	19	*->tttggcgc<-*	tttggcgc	TTTGGCGC
M00050	SRPR	NM_001177842	chr11	126139024	126139031	+	5.4	19	*->tttggcgc<-*	tttggcgc	TTTGGCGC
M00050	SNX15	NM_147777	chr11	64794316	64794323	-	5.4	19	*->tttggcgc<-*	tttggcgc	TTTGGCGC
M00050	CD151	NM_139030	chr11	826937	826944	+	5.4	19	*->tttggcgc<-*	tttggcgc	TTTGGCGC
M00050	CD151	NM_139030	chr11	827396	827403	-	5.4	19	*->tttggcgc<-*	tttggcgc	TTTGGCGC
M00050	RAD23A	NM_005053	chr19	13054785	13054792	-	5.4	19	*->tttggcgc<-*	tttggcgc	TTTGGCGC
M00050	FBXO9	NM_033480	chr6	52929770	52929777	-	5.4	19	*->tttggcgc<-*	tttggcgc	TTTGGCGC
M00050	GNAS	NM_001077488	chr20	57464737	57464744	+	5.4	19	*->tttggcgc<-*	tttggcgc	TTTGGCGC
M00050	MET	NM_000245	chr7	116334163	116334170	-	5.4	19	*->tttggcgc<-*	tttggcgc	TTTGGCGC
M00050	MED1	NM_004774	chr17	37609530	37609537	-	5.4	19	*->tttggcgc<-*	tttggcgc	TTTGGCGC
M00050	ST6GAL1	NM_003032	chr3	186746609	186746616	+	5.4	19	*->tttggcgc<-*	tttggcgc	TTTGGCGC
M00050	HLA-E	NM_005516	chr6	30449171	30449178	-	5.4	19	*->tttggcgc<-*	tttggcgc	TTTGGCGC
M00050	HLA-E	NM_005516	chr6	30453265	30453272	-	5.4	19	*->tttggcgc<-*	tttggcgc	TTTGGCGC
M00050	IVL	NM_005547	chr1	152879067	152879074	-	5.4	19	*->tttggcgc<-*	tttggcgc	TTTGGCGC
M00050	GEMIN8	NM_017856	chrX	14050706	14050713	+	5.4	19	*->tttggcgc<-*	tttggcgc	TTTGGCGC
M00050	OR5A1	NM_001004728	chr11	59208622	59208629	+	5.4	19	*->tttggcgc<-*	tttggcgc	TTTGGCGC
M00050	NAT2	NM_000015	chr8	18244713	18244720	+	5.4	19	*->tttggcgc<-*	tttggcgc	TTTGGCGC
M00050	PDGFA	NM_033023	chr7	559880	559887	-	5.4	19	*->tttggcgc<-*	tttggcgc	TTTGGCGC
M00050	TLE3	NM_020908	chr15	70391893	70391900	+	5.4	19	*->tttggcgc<-*	tttggcgc	TTTGGCGC
M00050	CISD3	NM_001136498	chr17	36884843	36884850	-	5.4	19	*->tttggcgc<-*	tttggcgc	TTTGGCGC
M00050	CXCL2	NM_002089	chr4	74968450	74968457	-	5.4	19	*->tttggcgc<-*	tttggcgc	TTTGGCGC
M00050	CXCL2	NM_002089	chr4	74972652	74972659	-	5.4	19	*->tttggcgc<-*	tttggcgc	TTTGGCGC
M00050	ZIM2	NM_015363	chr19	57347781	57347788	+	5.4	19	*->tttggcgc<-*	tttggcgc	TTTGGCGC
M00050	ZIM2	NM_015363	chr19	57348930	57348937	+	5.4	19	*->tttggcgc<-*	tttggcgc	TTTGGCGC
M00050	ZIM2	NM_015363	chr19	57352245	57352252	+	5.4	19	*->tttggcgc<-*	tttggcgc	TTTGGCGC
M00050	MIR137	NR_029679	chr1	98520022	98520029	-	5.4	19	*->tttggcgc<-*	tttggcgc	TTTGGCGC
M00050	RAD51	NM_133487	chr15	40981587	40981594	-	5.4	19	*->tttggcgc<-*	tttggcgc	TTTGGCGC
M00050	ELOF1	NM_032377	chr19	11669697	11669704	-	5.4	19	*->tttggcgc<-*	tttggcgc	TTTGGCGC
M00050	TEX14	NM_031272	chr17	56738185	56738192	-	5.4	19	*->tttggcgc<-*	tttggcgc	TTTGGCGC
M00050	SLC39A9	NM_018375	chr14	69864952	69864959	-	5.4	19	*->tttggcgc<-*	tttggcgc	TTTGGCGC
M00050	ITGB1BP1	NM_004763	chr2	9563565	9563572	+	5.4	19	*->tttggcgc<-*	tttggcgc	TTTGGCGC
M00050	CUX1	NM_181552	chr7	101459221	101459228	+	5.4	19	*->tttggcgc<-*	tttggcgc	TTTGGCGC
M00050	MCM8	NM_182802	chr20	5926261	5926268	-	5.4	19	*->tttggcgc<-*	tttggcgc	TTTGGCGC
M00050	MCM8	NM_182802	chr20	5931324	5931331	-	5.4	19	*->tttggcgc<-*	tttggcgc	TTTGGCGC
M00050	ITGA8	NM_003638	chr10	15763101	15763108	+	5.4	19	*->tttggcgc<-*	tttggcgc	TTTGGCGC
M00050	GDPD5	NM_030792	chr11	75212983	75212990	-	5.4	19	*->tttggcgc<-*	tttggcgc	TTTGGCGC
M00050	HIST1H4I	NM_003495	chr6	27099714	27099721	+	5.4	19	*->tttggcgc<-*	tttggcgc	TTTGGCGC
M00050	HMGB2	NM_002129	chr4	174256750	174256757	-	5.4	19	*->tttggcgc<-*	tttggcgc	TTTGGCGC
M00050	LOC730755	NM_001165252	chr17	39222475	39222482	+	5.4	19	*->tttggcgc<-*	tttggcgc	TTTGGCGC
M00050	NUCB2	NM_005013	chr11	17296326	17296333	+	5.4	19	*->tttggcgc<-*	tttggcgc	TTTGGCGC
M00050	CYTH4	NM_013385	chr22	37670625	37670632	+	5.4	19	*->tttggcgc<-*	tttggcgc	TTTGGCGC
M00050	CDS2	NM_003818	chr20	5100015	5100022	+	5.4	19	*->tttggcgc<-*	tttggcgc	TTTGGCGC
M00050	C6orf89	NM_152734	chr6	36846152	36846159	+	5.4	19	*->tttggcgc<-*	tttggcgc	TTTGGCGC
M00050	ARID3B	NM_006465	chr15	74832479	74832486	-	5.4	19	*->tttggcgc<-*	tttggcgc	TTTGGCGC
M00050	PALLD	NM_001166109	chr4	169543125	169543132	-	5.4	19	*->tttggcgc<-*	tttggcgc	TTTGGCGC
M00050	NR3C2	NM_001166104	chr4	149365886	149365893	-	5.4	19	*->tttggcgc<-*	tttggcgc	TTTGGCGC
M00050	CADM1	NM_001098517	chr11	115376549	115376556	-	5.4	19	*->tttggcgc<-*	tttggcgc	TTTGGCGC
M00050	NRG1	NM_013958	chr8	32398240	32398247	-	5.4	19	*->tttggcgc<-*	tttggcgc	TTTGGCGC
M00050	NRG1	NM_013960	chr8	32398240	32398247	-	5.4	19	*->tttggcgc<-*	tttggcgc	TTTGGCGC
M00050	C6orf226	NM_001008739	chr6	42858748	42858755	-	5.4	19	*->tttggcgc<-*	tttggcgc	TTTGGCGC
M00050	EXT2	NM_001178083	chr11	44116007	44116014	-	5.4	19	*->tttggcgc<-*	tttggcgc	TTTGGCGC
M00050	TSTD2	NM_139246	chr9	100394808	100394815	-	5.4	19	*->tttggcgc<-*	tttggcgc	TTTGGCGC
M00050	TSTD2	NM_139246	chr9	100404088	100404095	+	5.4	19	*->tttggcgc<-*	tttggcgc	TTTGGCGC
M00050	VPS54	NM_016516	chr2	64236832	64236839	+	5.4	19	*->tttggcgc<-*	tttggcgc	TTTGGCGC
M00050	PRKCZ	NM_001033582	chr1	2066892	2066899	+	5.4	19	*->tttggcgc<-*	tttggcgc	TTTGGCGC
M00050	ABCD2	NM_005164	chr12	40020073	40020080	+	5.4	19	*->tttggcgc<-*	tttggcgc	TTTGGCGC
M00050	TMEM63B	NM_018426	chr6	44088989	44088996	+	5.4	19	*->tttggcgc<-*	tttggcgc	TTTGGCGC
M00050	TLN2	NM_015059	chr15	62932784	62932791	-	5.4	19	*->tttggcgc<-*	tttggcgc	TTTGGCGC
M00050	BCL2L14	NM_138723	chr12	12228714	12228721	+	5.4	19	*->tttggcgc<-*	tttggcgc	TTTGGCGC
M00050	BCL2L14	NM_138722	chr12	12228714	12228721	+	5.4	19	*->tttggcgc<-*	tttggcgc	TTTGGCGC
M00050	CLUAP1	NM_015041	chr16	3546904	3546911	+	5.4	19	*->tttggcgc<-*	tttggcgc	TTTGGCGC
M00050	AGRP	NM_001138	chr16	67519387	67519394	-	5.4	19	*->tttggcgc<-*	tttggcgc	TTTGGCGC
M00050	RNF40	NM_014771	chr16	30773572	30773579	+	5.4	19	*->tttggcgc<-*	tttggcgc	TTTGGCGC
M00050	MID1IP1	NM_021242	chrX	38663983	38663990	-	5.4	19	*->tttggcgc<-*	tttggcgc	TTTGGCGC
M00050	ZNF564	NM_144976	chr19	12663675	12663682	-	5.4	19	*->tttggcgc<-*	tttggcgc	TTTGGCGC
M00050	NDUFAF3	NM_199074	chr3	49049287	49049294	+	5.4	19	*->tttggcgc<-*	tttggcgc	TTTGGCGC
M00050	NDUFAF3	NM_199073	chr3	49049287	49049294	+	5.4	19	*->tttggcgc<-*	tttggcgc	TTTGGCGC
M00050	ZBTB44	NM_014155	chr11	130144139	130144146	+	5.4	19	*->tttggcgc<-*	tttggcgc	TTTGGCGC
M00050	CASP8AP2	NM_012115	chr6	90539450	90539457	+	5.4	19	*->tttggcgc<-*	tttggcgc	TTTGGCGC
M00050	SNX6	NM_021249	chr14	35106678	35106685	-	5.4	19	*->tttggcgc<-*	tttggcgc	TTTGGCGC
M00050	C1orf213	NR_033691	chr1	23692491	23692498	+	5.4	19	*->tttggcgc<-*	tttggcgc	TTTGGCGC
M00050	POMT1	NM_001136113	chr9	134369928	134369935	-	5.4	19	*->tttggcgc<-*	tttggcgc	TTTGGCGC
M00050	OTUD7B	NM_020205	chr1	149982818	149982825	+	5.4	19	*->tttggcgc<-*	tttggcgc	TTTGGCGC
M00050	NUSAP1	NM_001129897	chr15	41624905	41624912	+	5.4	19	*->tttggcgc<-*	tttggcgc	TTTGGCGC
M00050	MARCKS	NM_002356	chr6	114175748	114175755	+	5.4	19	*->tttggcgc<-*	tttggcgc	TTTGGCGC
M00050	PTPN1	NM_002827	chr20	49126006	49126013	-	5.4	19	*->tttggcgc<-*	tttggcgc	TTTGGCGC
M00050	FOXRED1	NM_017547	chr11	126139024	126139031	+	5.4	19	*->tttggcgc<-*	tttggcgc	TTTGGCGC
M00050	RGS19	NM_001039467	chr20	62709156	62709163	-	5.4	19	*->tttggcgc<-*	tttggcgc	TTTGGCGC
M00050	PCIF1	NM_022104	chr20	44563789	44563796	-	5.4	19	*->tttggcgc<-*	tttggcgc	TTTGGCGC
M00050	ELOVL5	NM_021814	chr6	53219703	53219710	-	5.4	19	*->tttggcgc<-*	tttggcgc	TTTGGCGC
M00050	FXYD6	NM_001164832	chr11	117738801	117738808	+	5.4	19	*->tttggcgc<-*	tttggcgc	TTTGGCGC
M00050	WNT16	NM_057168	chr7	120965046	120965053	-	5.4	19	*->tttggcgc<-*	tttggcgc	TTTGGCGC
M00050	CDH23	NM_001171932	chr10	73154296	73154303	+	5.4	19	*->tttggcgc<-*	tttggcgc	TTTGGCGC
M00050	FAM5B	NM_021165	chr1	177142528	177142535	-	5.4	19	*->tttggcgc<-*	tttggcgc	TTTGGCGC
M00050	PPPDE2	NM_015704	chr22	42017341	42017348	-	5.4	19	*->tttggcgc<-*	tttggcgc	TTTGGCGC
M00050	CSF2RA	NM_001161532	chrX	1352593	1352600	-	5.4	19	*->tttggcgc<-*	tttggcgc	TTTGGCGC
M00050	MAPK15	NM_139021	chr8	144790013	144790020	+	5.4	19	*->tttggcgc<-*	tttggcgc	TTTGGCGC
M00050	CAPN11	NM_007058	chr6	44120351	44120358	+	5.4	19	*->tttggcgc<-*	tttggcgc	TTTGGCGC
M00050	GCNT1	NM_001097635	chr9	79114535	79114542	+	5.4	19	*->tttggcgc<-*	tttggcgc	TTTGGCGC
M00050	ASAH1	NM_177924	chr8	17941821	17941828	+	5.4	19	*->tttggcgc<-*	tttggcgc	TTTGGCGC
M00050	LILRA5	NM_181986	chr19	54829235	54829242	+	5.4	19	*->tttggcgc<-*	tttggcgc	TTTGGCGC
M00050	MLL5	NM_182931	chr7	104652984	104652991	-	5.4	19	*->tttggcgc<-*	tttggcgc	TTTGGCGC
M00050	AXIN1	NM_181050	chr16	410943	410950	+	5.4	19	*->tttggcgc<-*	tttggcgc	TTTGGCGC
M00050	LILRA5	NM_181985	chr19	54829235	54829242	+	5.4	19	*->tttggcgc<-*	tttggcgc	TTTGGCGC
M00050	FOXJ3	NM_014947	chr1	42782615	42782622	-	5.4	19	*->tttggcgc<-*	tttggcgc	TTTGGCGC
M00050	FOXJ3	NM_014947	chr1	42801751	42801758	-	5.4	19	*->tttggcgc<-*	tttggcgc	TTTGGCGC
M00050	PCDH7	NM_032456	chr4	30722269	30722276	+	5.4	19	*->tttggcgc<-*	tttggcgc	TTTGGCGC
M00050	PFDN4	NM_002623	chr20	52816374	52816381	-	5.4	19	*->tttggcgc<-*	tttggcgc	TTTGGCGC
M00050	MMP8	NM_002424	chr11	102604195	102604202	-	5.4	19	*->tttggcgc<-*	tttggcgc	TTTGGCGC
M00050	F7	NM_019616	chr13	113758483	113758490	+	5.4	19	*->tttggcgc<-*	tttggcgc	TTTGGCGC
M00050	YPEL4	NM_145008	chr11	57414969	57414976	-	5.4	19	*->tttggcgc<-*	tttggcgc	TTTGGCGC
M00050	ZNF687	NM_020832	chr1	151253495	151253502	+	5.4	19	*->tttggcgc<-*	tttggcgc	TTTGGCGC
M00050	ZFYVE26	NM_015346	chr14	68285410	68285417	+	5.4	19	*->tttggcgc<-*	tttggcgc	TTTGGCGC
M00050	THAP5	NM_182529	chr7	108212287	108212294	-	5.4	19	*->tttggcgc<-*	tttggcgc	TTTGGCGC
M00050	SLC16A1	NM_003051	chr1	113508372	113508379	+	5.4	19	*->tttggcgc<-*	tttggcgc	TTTGGCGC
M00050	NME1	NM_000269	chr17	49221829	49221836	-	5.4	19	*->tttggcgc<-*	tttggcgc	TTTGGCGC
M00050	NME1	NM_000269	chr17	49229545	49229552	-	5.4	19	*->tttggcgc<-*	tttggcgc	TTTGGCGC
M00050	CNTN4	NM_175613	chr3	2938732	2938739	-	5.4	19	*->tttggcgc<-*	tttggcgc	TTTGGCGC
M00050	RRP1B	NM_015056	chr21	45077687	45077694	+	5.4	19	*->tttggcgc<-*	tttggcgc	TTTGGCGC
M00050	ZNF580	NM_016202	chr19	56146201	56146208	-	5.4	19	*->tttggcgc<-*	tttggcgc	TTTGGCGC
M00050	DYSF	NM_001130978	chr2	71680632	71680639	+	5.4	19	*->tttggcgc<-*	tttggcgc	TTTGGCGC
M00050	CDC14C	NR_003595	chr7	48961077	48961084	-	5.4	19	*->tttggcgc<-*	tttggcgc	TTTGGCGC
M00050	WDR54	NM_032118	chr2	74644230	74644237	+	5.4	19	*->tttggcgc<-*	tttggcgc	TTTGGCGC
M00050	ZNF708	NM_021269	chr19	21512165	21512172	-	5.4	19	*->tttggcgc<-*	tttggcgc	TTTGGCGC
M00050	CDH16	NM_004062	chr16	66956012	66956019	+	5.4	19	*->tttggcgc<-*	tttggcgc	TTTGGCGC
M00050	NRG1	NM_013957	chr8	32398240	32398247	-	5.4	19	*->tttggcgc<-*	tttggcgc	TTTGGCGC
M00050	PFKL	NR_024108	chr21	45747036	45747043	+	5.4	19	*->tttggcgc<-*	tttggcgc	TTTGGCGC
M00050	SS18L2	NM_016305	chr3	42623918	42623925	-	5.4	19	*->tttggcgc<-*	tttggcgc	TTTGGCGC
M00050	ITGB1	NM_133376	chr10	33229217	33229224	-	5.4	19	*->tttggcgc<-*	tttggcgc	TTTGGCGC
M00050	TRAPPC4	NM_016146	chr11	118888804	118888811	-	5.4	19	*->tttggcgc<-*	tttggcgc	TTTGGCGC
M00050	UGT2B15	NM_001076	chr4	69539647	69539654	+	5.4	19	*->tttggcgc<-*	tttggcgc	TTTGGCGC
M00050	FAM115A	NM_014719	chr7	143599398	143599405	-	5.4	19	*->tttggcgc<-*	tttggcgc	TTTGGCGC
M00050	LOC100131801	NR_033242	chr19	7688679	7688686	+	5.4	19	*->tttggcgc<-*	tttggcgc	TTTGGCGC
M00050	SLC6A1	NM_003042	chr3	11056679	11056686	+	5.4	19	*->tttggcgc<-*	tttggcgc	TTTGGCGC
M00050	BASP1	NM_006317	chr5	17216401	17216408	-	5.4	19	*->tttggcgc<-*	tttggcgc	TTTGGCGC
M00050	LRRC2	NM_024512	chr3	46616767	46616774	-	5.4	19	*->tttggcgc<-*	tttggcgc	TTTGGCGC
M00050	TMLHE	NM_018196	chrX	154826421	154826428	+	5.4	19	*->tttggcgc<-*	tttggcgc	TTTGGCGC
M00050	FAM65A	NM_024519	chr16	67555159	67555166	-	5.4	19	*->tttggcgc<-*	tttggcgc	TTTGGCGC
M00050	ZBTB48	NM_005341	chr1	6639934	6639941	-	5.4	19	*->tttggcgc<-*	tttggcgc	TTTGGCGC
M00050	IFT81	NM_014055	chr12	110561752	110561759	+	5.4	19	*->tttggcgc<-*	tttggcgc	TTTGGCGC
M00050	RELT	NM_152222	chr11	73091855	73091862	+	5.4	19	*->tttggcgc<-*	tttggcgc	TTTGGCGC
M00050	CCDC50	NM_178335	chr3	191039288	191039295	-	5.4	19	*->tttggcgc<-*	tttggcgc	TTTGGCGC
M00050	GAS1	NM_002048	chr9	89570534	89570541	+	5.4	19	*->tttggcgc<-*	tttggcgc	TTTGGCGC
M00050	PODN	NM_153703	chr1	53527094	53527101	-	5.4	19	*->tttggcgc<-*	tttggcgc	TTTGGCGC
M00050	G3BP1	NM_005754	chr5	151159692	151159699	+	5.4	19	*->tttggcgc<-*	tttggcgc	TTTGGCGC
M00050	ZNF831	NM_178457	chr20	57759961	57759968	-	5.4	19	*->tttggcgc<-*	tttggcgc	TTTGGCGC
M00050	TBXA2R	NM_001060	chr19	3603448	3603455	+	5.4	19	*->tttggcgc<-*	tttggcgc	TTTGGCGC
M00050	TAF4	NM_003185	chr20	60641770	60641777	-	5.4	19	*->tttggcgc<-*	tttggcgc	TTTGGCGC
M00050	STARD8	NM_014725	chrX	67902182	67902189	-	5.4	19	*->tttggcgc<-*	tttggcgc	TTTGGCGC
M00050	SMARCA4	NM_001128844	chr19	11066954	11066961	-	5.4	19	*->tttggcgc<-*	tttggcgc	TTTGGCGC
M00050	FKRP	NM_024301	chr19	47241815	47241822	+	5.4	19	*->tttggcgc<-*	tttggcgc	TTTGGCGC
M00050	TNFAIP8L3	NM_207381	chr15	51407195	51407202	-	5.4	19	*->tttggcgc<-*	tttggcgc	TTTGGCGC
M00050	ACAN	NM_001135	chr15	89339951	89339958	+	5.4	19	*->tttggcgc<-*	tttggcgc	TTTGGCGC
M00050	SORCS3	NM_014978	chr10	106394112	106394119	+	5.4	19	*->tttggcgc<-*	tttggcgc	TTTGGCGC
M00050	ARFGAP3	NM_014570	chr22	43256874	43256881	-	5.4	19	*->tttggcgc<-*	tttggcgc	TTTGGCGC
M00050	PABPC1	NM_002568	chr8	101737211	101737218	-	5.4	19	*->tttggcgc<-*	tttggcgc	TTTGGCGC
M00050	ESX1	NM_153448	chrX	103500291	103500298	-	5.4	19	*->tttggcgc<-*	tttggcgc	TTTGGCGC
M00050	DPY19L3	NM_001172774	chr19	32896104	32896111	-	5.4	19	*->tttggcgc<-*	tttggcgc	TTTGGCGC
M00050	BCL2L14	NM_030766	chr12	12228714	12228721	+	5.4	19	*->tttggcgc<-*	tttggcgc	TTTGGCGC
M00050	MICAL2	NM_014632	chr11	12132588	12132595	-	5.4	19	*->tttggcgc<-*	tttggcgc	TTTGGCGC
M00050	NCKIPSD	NM_016453	chr3	48732680	48732687	+	5.4	19	*->tttggcgc<-*	tttggcgc	TTTGGCGC
M00050	INSL6	NM_007179	chr9	5191834	5191841	+	5.4	19	*->tttggcgc<-*	tttggcgc	TTTGGCGC
M00050	GUK1	NM_001159391	chr1	228329659	228329666	+	5.4	19	*->tttggcgc<-*	tttggcgc	TTTGGCGC
M00050	CLCN3	NM_001829	chr4	170531994	170532001	+	5.4	19	*->tttggcgc<-*	tttggcgc	TTTGGCGC
M00050	CHID1	NM_001142677	chr11	912020	912027	+	5.4	19	*->tttggcgc<-*	tttggcgc	TTTGGCGC
M00050	CHID1	NM_001142676	chr11	912020	912027	+	5.4	19	*->tttggcgc<-*	tttggcgc	TTTGGCGC
M00050	CHID1	NM_001142675	chr11	912020	912027	+	5.4	19	*->tttggcgc<-*	tttggcgc	TTTGGCGC
M00050	CHID1	NM_001142674	chr11	912020	912027	+	5.4	19	*->tttggcgc<-*	tttggcgc	TTTGGCGC
M00050	GCA	NM_012198	chr2	163200126	163200133	+	5.4	19	*->tttggcgc<-*	tttggcgc	TTTGGCGC
M00050	ABCE1	NM_002940	chr4	146014312	146014319	-	5.4	19	*->tttggcgc<-*	tttggcgc	TTTGGCGC
M00050	ZNF253	NM_021047	chr19	19974542	19974549	+	5.4	19	*->tttggcgc<-*	tttggcgc	TTTGGCGC
M00050	NR4A1	NM_173157	chr12	52445727	52445734	+	5.4	19	*->tttggcgc<-*	tttggcgc	TTTGGCGC
M00050	MCM8	NM_032485	chr20	5926261	5926268	-	5.4	19	*->tttggcgc<-*	tttggcgc	TTTGGCGC
M00050	MCM8	NM_032485	chr20	5931324	5931331	-	5.4	19	*->tttggcgc<-*	tttggcgc	TTTGGCGC
M00050	BPHL	NR_026650	chr6	3115582	3115589	+	5.4	19	*->tttggcgc<-*	tttggcgc	TTTGGCGC
M00050	C7orf30	NM_138446	chr7	23331302	23331309	-	5.4	19	*->tttggcgc<-*	tttggcgc	TTTGGCGC
M00050	CCDC78	NM_001031737	chr16	785032	785039	-	5.4	19	*->tttggcgc<-*	tttggcgc	TTTGGCGC
M00050	MND1	NM_032117	chr4	154265806	154265813	-	5.4	19	*->tttggcgc<-*	tttggcgc	TTTGGCGC
M00050	OTOP1	NM_177998	chr4	4232071	4232078	+	5.4	19	*->tttggcgc<-*	tttggcgc	TTTGGCGC
M00050	OTOP1	NM_177998	chr4	4235697	4235704	+	5.4	19	*->tttggcgc<-*	tttggcgc	TTTGGCGC
M00050	UBE2A	NM_181777	chrX	118710787	118710794	+	5.4	19	*->tttggcgc<-*	tttggcgc	TTTGGCGC
M00050	CLK4	NM_020666	chr5	178053481	178053488	+	5.4	19	*->tttggcgc<-*	tttggcgc	TTTGGCGC
M00050	PDHX	NM_001166158	chr11	34937537	34937544	+	5.4	19	*->tttggcgc<-*	tttggcgc	TTTGGCGC
M00050	SNX18	NM_052870	chr5	53803838	53803845	-	5.4	19	*->tttggcgc<-*	tttggcgc	TTTGGCGC
M00050	NASP	NM_172164	chr1	46050291	46050298	+	5.4	19	*->tttggcgc<-*	tttggcgc	TTTGGCGC
M00050	NASP	NM_172164	chr1	46050295	46050302	-	5.4	19	*->tttggcgc<-*	tttggcgc	TTTGGCGC
M00050	RBP7	NM_052960	chr1	10050099	10050106	-	5.4	19	*->tttggcgc<-*	tttggcgc	TTTGGCGC
M00050	ZNF615	NM_198480	chr19	52511576	52511583	+	5.4	19	*->tttggcgc<-*	tttggcgc	TTTGGCGC
M00050	SNORD42A	NR_000014	chr17	27046974	27046981	+	5.4	19	*->tttggcgc<-*	tttggcgc	TTTGGCGC
M00050	SNORD42B	NR_000013	chr17	27046974	27046981	+	5.4	19	*->tttggcgc<-*	tttggcgc	TTTGGCGC
M00050	UPK3B	NM_182684	chr7	76139337	76139344	-	5.4	19	*->tttggcgc<-*	tttggcgc	TTTGGCGC
M00050	CDK18	NM_212503	chr1	205467223	205467230	+	5.4	19	*->tttggcgc<-*	tttggcgc	TTTGGCGC
M00050	ZMYND11	NM_006624	chr10	171357	171364	+	5.4	19	*->tttggcgc<-*	tttggcgc	TTTGGCGC
M00050	HERC2P4	NR_002827	chr16	32173411	32173418	-	5.4	19	*->tttggcgc<-*	tttggcgc	TTTGGCGC
M00050	SNORD20	NR_002908	chr2	232329477	232329484	+	5.4	19	*->tttggcgc<-*	tttggcgc	TTTGGCGC
M00050	RLN1	NM_006911	chr9	5343997	5344004	-	5.4	19	*->tttggcgc<-*	tttggcgc	TTTGGCGC
M00050	CANT1	NM_001159773	chr17	76994546	76994553	-	5.4	19	*->tttggcgc<-*	tttggcgc	TTTGGCGC
M00050	CANT1	NM_001159772	chr17	76994546	76994553	-	5.4	19	*->tttggcgc<-*	tttggcgc	TTTGGCGC
M00050	MFAP2	NM_001135247	chr1	17308776	17308783	+	5.4	19	*->tttggcgc<-*	tttggcgc	TTTGGCGC
M00050	PDK2	NM_002611	chr17	48166945	48166952	-	5.4	19	*->tttggcgc<-*	tttggcgc	TTTGGCGC
M00050	ZIM2	NM_001146326	chr19	57347781	57347788	+	5.4	19	*->tttggcgc<-*	tttggcgc	TTTGGCGC
M00050	ZIM2	NM_001146326	chr19	57348930	57348937	+	5.4	19	*->tttggcgc<-*	tttggcgc	TTTGGCGC
M00050	ZIM2	NM_001146326	chr19	57352245	57352252	+	5.4	19	*->tttggcgc<-*	tttggcgc	TTTGGCGC
M00050	MTA2	NM_004739	chr11	62374431	62374438	+	5.4	19	*->tttggcgc<-*	tttggcgc	TTTGGCGC
M00050	ZIC4	NM_001168379	chr3	147127948	147127955	+	5.4	19	*->tttggcgc<-*	tttggcgc	TTTGGCGC
M00050	ZIC4	NM_001168378	chr3	147127948	147127955	+	5.4	19	*->tttggcgc<-*	tttggcgc	TTTGGCGC
M00050	ATG4C	NM_178221	chr1	63250081	63250088	+	5.4	19	*->tttggcgc<-*	tttggcgc	TTTGGCGC
M00050	SLC16A6	NM_001174166	chr17	66288698	66288705	+	5.4	19	*->tttggcgc<-*	tttggcgc	TTTGGCGC
M00050	SLC16A6	NM_004694	chr17	66288698	66288705	+	5.4	19	*->tttggcgc<-*	tttggcgc	TTTGGCGC
M00050	TLE3	NM_005078	chr15	70391893	70391900	+	5.4	19	*->tttggcgc<-*	tttggcgc	TTTGGCGC
M00050	SNORA59B	NR_003022	chr1	12559942	12559949	-	5.4	19	*->tttggcgc<-*	tttggcgc	TTTGGCGC
M00050	SNORA75	NR_002921	chr2	232329477	232329484	+	5.4	19	*->tttggcgc<-*	tttggcgc	TTTGGCGC
M00050	SNORD22	NR_000008	chr11	62622280	62622287	-	5.4	19	*->tttggcgc<-*	tttggcgc	TTTGGCGC
M00050	PRNP	NM_000311	chr20	4676435	4676442	-	5.4	19	*->tttggcgc<-*	tttggcgc	TTTGGCGC
M00050	PROC	NM_000312	chr2	128174077	128174084	-	5.4	19	*->tttggcgc<-*	tttggcgc	TTTGGCGC
M00050	WIZ	NM_021241	chr19	15563974	15563981	+	5.4	19	*->tttggcgc<-*	tttggcgc	TTTGGCGC
M00050	GPR143	NM_000273	chrX	9734209	9734216	-	5.4	19	*->tttggcgc<-*	tttggcgc	TTTGGCGC
M00050	NEK6	NM_014397	chr9	127023120	127023127	-	5.4	19	*->tttggcgc<-*	tttggcgc	TTTGGCGC
M00050	EMX2OS	NR_002791	chr10	119311084	119311091	+	5.4	19	*->tttggcgc<-*	tttggcgc	TTTGGCGC
M00050	EMX2OS	NR_002791	chr10	119313272	119313279	-	5.4	19	*->tttggcgc<-*	tttggcgc	TTTGGCGC
M00050	NR4A1	NM_002135	chr12	52445727	52445734	+	5.4	19	*->tttggcgc<-*	tttggcgc	TTTGGCGC
M00050	POLE	NM_006231	chr12	133263939	133263946	+	5.4	19	*->tttggcgc<-*	tttggcgc	TTTGGCGC
M00050	C7orf47	NM_145030	chr7	100034453	100034460	-	5.4	19	*->tttggcgc<-*	tttggcgc	TTTGGCGC
M00050	NUDT6	NM_198041	chr4	123835266	123835273	-	5.4	19	*->tttggcgc<-*	tttggcgc	TTTGGCGC
M00050	NUDT9	NM_198038	chr4	88337477	88337484	+	5.4	19	*->tttggcgc<-*	tttggcgc	TTTGGCGC
M00050	LCLAT1	NM_182551	chr2	30670764	30670771	-	5.4	19	*->tttggcgc<-*	tttggcgc	TTTGGCGC
M00050	RAB40C	NM_001172666	chr16	635540	635547	+	5.4	19	*->tttggcgc<-*	tttggcgc	TTTGGCGC
M00050	NPC2	NM_006432	chr14	74968006	74968013	+	5.4	19	*->tttggcgc<-*	tttggcgc	TTTGGCGC
M00050	CYP1B1	NM_000104	chr2	38302746	38302753	-	5.4	19	*->tttggcgc<-*	tttggcgc	TTTGGCGC
M00050	C7orf53	NM_182597	chr7	112112951	112112958	-	5.4	19	*->tttggcgc<-*	tttggcgc	TTTGGCGC
M00050	C14orf70	NR_024096	chr14	101119830	101119837	+	5.4	19	*->tttggcgc<-*	tttggcgc	TTTGGCGC
M00050	RBMXL1	NM_001162536	chr1	89462287	89462294	+	5.4	19	*->tttggcgc<-*	tttggcgc	TTTGGCGC
M00050	SDAD1	NM_018115	chr4	76920665	76920672	-	5.4	19	*->tttggcgc<-*	tttggcgc	TTTGGCGC
M00050	NFIA	NM_001145512	chr1	61545834	61545841	-	5.4	19	*->tttggcgc<-*	tttggcgc	TTTGGCGC
M00050	LDHB	NM_001174097	chr12	21810186	21810193	-	5.4	19	*->tttggcgc<-*	tttggcgc	TTTGGCGC
M00050	C7orf55	NM_197964	chr7	139025272	139025279	+	5.4	19	*->tttggcgc<-*	tttggcgc	TTTGGCGC
M00050	STIM1	NM_003156	chr11	3875838	3875845	+	5.4	19	*->tttggcgc<-*	tttggcgc	TTTGGCGC
M00050	SHMT2	NM_001166357	chr12	57618905	57618912	-	5.4	19	*->tttggcgc<-*	tttggcgc	TTTGGCGC
M00050	SHMT2	NM_001166357	chr12	57623447	57623454	+	5.4	19	*->tttggcgc<-*	tttggcgc	TTTGGCGC
M00050	SLC10A3	NM_001142391	chrX	153719836	153719843	+	5.4	19	*->tttggcgc<-*	tttggcgc	TTTGGCGC
M00050	SNX15	NM_013306	chr11	64794316	64794323	-	5.4	19	*->tttggcgc<-*	tttggcgc	TTTGGCGC
M00050	XAF1	NM_199139	chr17	6653040	6653047	-	5.4	19	*->tttggcgc<-*	tttggcgc	TTTGGCGC
M00050	IQSEC1	NM_014869	chr3	13009615	13009622	-	5.4	19	*->tttggcgc<-*	tttggcgc	TTTGGCGC
M00050	CTNNA1	NM_001903	chr5	138103120	138103127	+	5.4	19	*->tttggcgc<-*	tttggcgc	TTTGGCGC
M00050	GUK1	NM_000858	chr1	228329659	228329666	+	5.4	19	*->tttggcgc<-*	tttggcgc	TTTGGCGC
M00050	SERPINB6	NM_004568	chr6	2971215	2971222	+	5.4	19	*->tttggcgc<-*	tttggcgc	TTTGGCGC
M00050	SH2D2A	NM_003975	chr1	156793500	156793507	+	5.4	19	*->tttggcgc<-*	tttggcgc	TTTGGCGC
M00050	SMC3	NM_005445	chr10	112327159	112327166	+	5.4	19	*->tttggcgc<-*	tttggcgc	TTTGGCGC
M00050	GJA10	NM_032602	chr6	90597447	90597454	-	5.4	19	*->tttggcgc<-*	tttggcgc	TTTGGCGC
M00050	EMID1	NM_133455	chr22	29592579	29592586	+	5.4	19	*->tttggcgc<-*	tttggcgc	TTTGGCGC
M00050	OR5AU1	NM_001004731	chr14	21625794	21625801	+	5.4	19	*->tttggcgc<-*	tttggcgc	TTTGGCGC
M00050	WSB2	NM_018639	chr12	118508529	118508536	+	5.4	19	*->tttggcgc<-*	tttggcgc	TTTGGCGC
M00050	PMS2L11	NR_023383	chr7	76645635	76645642	+	5.4	19	*->tttggcgc<-*	tttggcgc	TTTGGCGC
M00050	STK38L	NM_015000	chr12	27398360	27398367	+	5.4	19	*->tttggcgc<-*	tttggcgc	TTTGGCGC
M00050	COBLL1	NM_014900	chr2	165698017	165698024	+	5.4	19	*->tttggcgc<-*	tttggcgc	TTTGGCGC
M00050	CXCL5	NM_002994	chr4	74866395	74866402	+	5.4	19	*->tttggcgc<-*	tttggcgc	TTTGGCGC
M00050	CXCL5	NM_002994	chr4	74866399	74866406	-	5.4	19	*->tttggcgc<-*	tttggcgc	TTTGGCGC
M00050	RDX	NM_002906	chr11	110172115	110172122	-	5.4	19	*->tttggcgc<-*	tttggcgc	TTTGGCGC
M00050	C8orf58	NM_001013842	chr8	22452897	22452904	+	5.4	19	*->tttggcgc<-*	tttggcgc	TTTGGCGC
M00050	BEST2	NM_017682	chr19	12860630	12860637	-	5.4	19	*->tttggcgc<-*	tttggcgc	TTTGGCGC
M00050	P4HA2	NM_001017974	chr5	131563817	131563824	+	5.4	19	*->tttggcgc<-*	tttggcgc	TTTGGCGC
M00050	C11orf68	NM_001135635	chr11	65687546	65687553	+	5.4	19	*->tttggcgc<-*	tttggcgc	TTTGGCGC
M00050	CELSR2	NM_001408	chr1	109786280	109786287	-	5.4	19	*->tttggcgc<-*	tttggcgc	TTTGGCGC
M00050	FAM134C	NM_178126	chr17	40761670	40761677	+	5.4	19	*->tttggcgc<-*	tttggcgc	TTTGGCGC
M00050	FKBP2	NM_057092	chr11	64002704	64002711	+	5.4	19	*->tttggcgc<-*	tttggcgc	TTTGGCGC
M00050	NRBF2	NM_030759	chr10	64889931	64889938	+	5.4	19	*->tttggcgc<-*	tttggcgc	TTTGGCGC
M00050	SALL3	NM_171999	chr18	76734004	76734011	+	5.4	19	*->tttggcgc<-*	tttggcgc	TTTGGCGC
M00050	SLC10A3	NM_019848	chrX	153719836	153719843	+	5.4	19	*->tttggcgc<-*	tttggcgc	TTTGGCGC
M00050	ATG5	NM_004849	chr6	106779000	106779007	+	5.4	19	*->tttggcgc<-*	tttggcgc	TTTGGCGC
M00050	NEO1	NM_001172624	chr15	73343429	73343436	+	5.4	19	*->tttggcgc<-*	tttggcgc	TTTGGCGC
M00050	PPARD	NM_001171818	chr6	35359125	35359132	+	5.4	19	*->tttggcgc<-*	tttggcgc	TTTGGCGC
M00050	FBXL13	NM_145032	chr7	102691353	102691360	-	5.4	19	*->tttggcgc<-*	tttggcgc	TTTGGCGC
M00050	ZNF804B	NM_181646	chr7	88388755	88388762	+	5.4	19	*->tttggcgc<-*	tttggcgc	TTTGGCGC
M00050	PRUNE2	NM_015225	chr9	79520853	79520860	+	5.4	19	*->tttggcgc<-*	tttggcgc	TTTGGCGC
M00050	SH2B3	NM_005475	chr12	111841133	111841140	-	5.4	19	*->tttggcgc<-*	tttggcgc	TTTGGCGC
M00050	TMEM63C	NM_020431	chr14	77668481	77668488	-	5.4	19	*->tttggcgc<-*	tttggcgc	TTTGGCGC
M00050	SNORA30	NR_002966	chr16	30721636	30721643	+	5.4	19	*->tttggcgc<-*	tttggcgc	TTTGGCGC
M00050	PPARA	NM_005036	chr22	46546868	46546875	+	5.4	19	*->tttggcgc<-*	tttggcgc	TTTGGCGC
M00050	RAI2	NM_021785	chrX	17833665	17833672	+	5.4	19	*->tttggcgc<-*	tttggcgc	TTTGGCGC
M00050	RAB23	NM_016277	chr6	57088181	57088188	+	5.4	19	*->tttggcgc<-*	tttggcgc	TTTGGCGC
M00050	KIR3DL2	NM_006737	chr19	55361861	55361868	-	5.4	19	*->tttggcgc<-*	tttggcgc	TTTGGCGC
M00050	CCDC68	NM_025214	chr18	52613467	52613474	+	5.4	19	*->tttggcgc<-*	tttggcgc	TTTGGCGC
M00050	FLI1	NM_002017	chr11	128560099	128560106	+	5.4	19	*->tttggcgc<-*	tttggcgc	TTTGGCGC
M00050	DNAJC27	NM_016544	chr2	25198511	25198518	-	5.4	19	*->tttggcgc<-*	tttggcgc	TTTGGCGC
M00050	KCNA10	NM_005549	chr1	111070866	111070873	+	5.4	19	*->tttggcgc<-*	tttggcgc	TTTGGCGC
M00050	NOTCH2	NM_024408	chr1	120612729	120612736	-	5.4	19	*->tttggcgc<-*	tttggcgc	TTTGGCGC
M00050	C9orf98	NM_152572	chr9	135757239	135757246	+	5.4	19	*->tttggcgc<-*	tttggcgc	TTTGGCGC
M00050	ADCK5	NM_174922	chr8	145597572	145597579	-	5.4	19	*->tttggcgc<-*	tttggcgc	TTTGGCGC
M00050	TRPT1	NM_031472	chr11	64002704	64002711	+	5.4	19	*->tttggcgc<-*	tttggcgc	TTTGGCGC
M00050	PGA5	NM_014224	chr11	61005427	61005434	-	5.4	19	*->tttggcgc<-*	tttggcgc	TTTGGCGC
M00050	C19orf2	NM_134447	chr19	30432795	30432802	-	5.4	19	*->tttggcgc<-*	tttggcgc	TTTGGCGC
M00050	MTO1	NM_012123	chr6	74161659	74161666	+	5.4	19	*->tttggcgc<-*	tttggcgc	TTTGGCGC
M00050	ARID4A	NM_023001	chr14	58766330	58766337	+	5.4	19	*->tttggcgc<-*	tttggcgc	TTTGGCGC
M00050	P4HA2	NM_004199	chr5	131563817	131563824	+	5.4	19	*->tttggcgc<-*	tttggcgc	TTTGGCGC
M00050	RNU4ATAC	NR_023343	chr2	122285557	122285564	-	5.4	19	*->tttggcgc<-*	tttggcgc	TTTGGCGC
M00050	SF3A2	NM_007165	chr19	2236315	2236322	-	5.4	19	*->tttggcgc<-*	tttggcgc	TTTGGCGC
M00050	HIST1H2AG	NM_021064	chr6	27099714	27099721	+	5.4	19	*->tttggcgc<-*	tttggcgc	TTTGGCGC
M00050	DGCR8	NM_022720	chr22	20069279	20069286	+	5.4	19	*->tttggcgc<-*	tttggcgc	TTTGGCGC
M00050	KIF1C	NM_006612	chr17	4902681	4902688	+	5.4	19	*->tttggcgc<-*	tttggcgc	TTTGGCGC
M00050	PPP1R8	NM_014110	chr1	28157320	28157327	-	5.4	19	*->tttggcgc<-*	tttggcgc	TTTGGCGC
M00050	NIN	NM_020921	chr14	51302208	51302215	+	5.4	19	*->tttggcgc<-*	tttggcgc	TTTGGCGC
M00050	KIF20B	NM_016195	chr10	91463488	91463495	+	5.4	19	*->tttggcgc<-*	tttggcgc	TTTGGCGC
M00050	MYO18A	NM_078471	chr17	27506196	27506203	-	5.4	19	*->tttggcgc<-*	tttggcgc	TTTGGCGC
M00050	CCDC50	NM_174908	chr3	191039288	191039295	-	5.4	19	*->tttggcgc<-*	tttggcgc	TTTGGCGC
M00050	SP7	NM_152860	chr12	53732584	53732591	-	5.4	19	*->tttggcgc<-*	tttggcgc	TTTGGCGC
M00050	ATF6B	NM_004381	chr6	32096218	32096225	-	5.4	19	*->tttggcgc<-*	tttggcgc	TTTGGCGC
M00050	ATF6B	NM_004381	chr6	32098242	32098249	+	5.4	19	*->tttggcgc<-*	tttggcgc	TTTGGCGC
M00050	LPPR1	NM_017753	chr9	103937798	103937805	+	5.4	19	*->tttggcgc<-*	tttggcgc	TTTGGCGC
M00050	TADA2A	NM_133439	chr17	35767012	35767019	+	5.4	19	*->tttggcgc<-*	tttggcgc	TTTGGCGC
M00050	C9orf64	NM_032307	chr9	86580586	86580593	-	5.4	19	*->tttggcgc<-*	tttggcgc	TTTGGCGC
M00050	KPTN	NM_007059	chr19	47995329	47995336	+	5.4	19	*->tttggcgc<-*	tttggcgc	TTTGGCGC
M00050	CDC6	NM_001254	chr17	38444138	38444145	+	5.4	19	*->tttggcgc<-*	tttggcgc	TTTGGCGC
M00050	UTP14C	NM_021645	chr13	52600277	52600284	-	5.4	19	*->tttggcgc<-*	tttggcgc	TTTGGCGC
M00050	DYSF	NM_003494	chr2	71680632	71680639	+	5.4	19	*->tttggcgc<-*	tttggcgc	TTTGGCGC
M00050	IRX1	NM_024337	chr5	3591921	3591928	-	5.4	19	*->tttggcgc<-*	tttggcgc	TTTGGCGC
M00050	HCFC1R1	NM_017885	chr16	3081458	3081465	+	5.4	19	*->tttggcgc<-*	tttggcgc	TTTGGCGC
M00050	CAMKK1	NM_032294	chr17	3791696	3791703	+	5.4	19	*->tttggcgc<-*	tttggcgc	TTTGGCGC
M00050	TMEM229B	NM_182526	chr14	67960889	67960896	-	5.4	19	*->tttggcgc<-*	tttggcgc	TTTGGCGC
M00050	MICAL1	NM_022765	chr6	109780118	109780125	-	5.4	19	*->tttggcgc<-*	tttggcgc	TTTGGCGC
M00050	DAK	NM_015533	chr11	61094154	61094161	-	5.4	19	*->tttggcgc<-*	tttggcgc	TTTGGCGC
M00050	FGF22	NM_020637	chr19	633347	633354	-	5.4	19	*->tttggcgc<-*	tttggcgc	TTTGGCGC
M00050	NPR3	NM_000908	chr5	32711729	32711736	+	5.4	19	*->tttggcgc<-*	tttggcgc	TTTGGCGC
M00050	SMAD5	NM_005903	chr5	135474090	135474097	+	5.4	19	*->tttggcgc<-*	tttggcgc	TTTGGCGC
M00050	TLE3	NM_001105192	chr15	70391893	70391900	+	5.4	19	*->tttggcgc<-*	tttggcgc	TTTGGCGC
M00050	TMEM194A	NM_001130963	chr12	57481365	57481372	+	5.4	19	*->tttggcgc<-*	tttggcgc	TTTGGCGC
M00050	SNX18	NM_001145427	chr5	53803838	53803845	-	5.4	19	*->tttggcgc<-*	tttggcgc	TTTGGCGC
M00050	ATF6B	NM_001136153	chr6	32096218	32096225	-	5.4	19	*->tttggcgc<-*	tttggcgc	TTTGGCGC
M00050	ATF6B	NM_001136153	chr6	32098242	32098249	+	5.4	19	*->tttggcgc<-*	tttggcgc	TTTGGCGC
M00050	FAM78A	NM_033387	chr9	134152893	134152900	+	5.4	19	*->tttggcgc<-*	tttggcgc	TTTGGCGC
M00050	PRNP	NM_001080122	chr20	4676435	4676442	-	5.4	19	*->tttggcgc<-*	tttggcgc	TTTGGCGC
M00050	PTPRS	NM_130855	chr19	5321756	5321763	-	5.4	19	*->tttggcgc<-*	tttggcgc	TTTGGCGC
M00050	C9orf9	NM_018956	chr9	135757239	135757246	+	5.4	19	*->tttggcgc<-*	tttggcgc	TTTGGCGC
M00050	ELAVL2	NM_001171195	chr9	23831606	23831613	-	5.4	19	*->tttggcgc<-*	tttggcgc	TTTGGCGC
M00050	HMGA2	NM_003483	chr12	66216887	66216894	-	5.4	19	*->tttggcgc<-*	tttggcgc	TTTGGCGC
M00050	PCDHA12	NM_018903	chr5	140250708	140250715	-	5.4	19	*->tttggcgc<-*	tttggcgc	TTTGGCGC
M00050	ZUFSP	NM_145062	chr6	116989632	116989639	-	5.4	19	*->tttggcgc<-*	tttggcgc	TTTGGCGC
M00050	C9orf139	NM_207511	chr9	139915049	139915056	-	5.4	19	*->tttggcgc<-*	tttggcgc	TTTGGCGC
M00050	FAM166A	NM_001001710	chr9	140150739	140150746	+	5.4	19	*->tttggcgc<-*	tttggcgc	TTTGGCGC
M00050	MGA	NM_001164273	chr15	41952880	41952887	+	5.4	19	*->tttggcgc<-*	tttggcgc	TTTGGCGC
M00050	HK1	NM_033496	chr10	71066403	71066410	+	5.4	19	*->tttggcgc<-*	tttggcgc	TTTGGCGC
M00050	GART	NM_001136005	chr21	34914661	34914668	-	5.4	19	*->tttggcgc<-*	tttggcgc	TTTGGCGC
M00050	GUCA1A	NM_000409	chr6	42115098	42115105	-	5.4	19	*->tttggcgc<-*	tttggcgc	TTTGGCGC
M00050	ZWILCH	NM_017975	chr15	66789577	66789584	-	5.4	19	*->tttggcgc<-*	tttggcgc	TTTGGCGC
M00050	RAB34	NM_001144943	chr17	27046974	27046981	+	5.4	19	*->tttggcgc<-*	tttggcgc	TTTGGCGC
M00050	RAB34	NM_001144942	chr17	27046974	27046981	+	5.4	19	*->tttggcgc<-*	tttggcgc	TTTGGCGC
M00050	SCRN1	NM_001145515	chr7	30029712	30029719	+	5.4	19	*->tttggcgc<-*	tttggcgc	TTTGGCGC
M00050	TRIM45	NM_001145635	chr1	117664713	117664720	+	5.4	19	*->tttggcgc<-*	tttggcgc	TTTGGCGC
M00050	DUSP4	NM_057158	chr8	29208681	29208688	-	5.4	19	*->tttggcgc<-*	tttggcgc	TTTGGCGC
M00050	SPATA12	NM_181727	chr3	57102759	57102766	-	5.4	19	*->tttggcgc<-*	tttggcgc	TTTGGCGC
M00050	RNF150	NM_020724	chr4	142059829	142059836	+	5.4	19	*->tttggcgc<-*	tttggcgc	TTTGGCGC
M00050	AMELY	NM_001143	chrY	6742484	6742491	-	5.4	19	*->tttggcgc<-*	tttggcgc	TTTGGCGC
M00050	PRNP	NM_001080121	chr20	4676435	4676442	-	5.4	19	*->tttggcgc<-*	tttggcgc	TTTGGCGC
M00050	CLCN2	NM_001171087	chr3	184086590	184086597	+	5.4	19	*->tttggcgc<-*	tttggcgc	TTTGGCGC
M00050	ANKRD35	NM_144698	chr1	145546945	145546952	+	5.4	19	*->tttggcgc<-*	tttggcgc	TTTGGCGC
M00050	PROM2	NM_144707	chr2	95933449	95933456	-	5.4	19	*->tttggcgc<-*	tttggcgc	TTTGGCGC
M00050	HIST1H2BC	NM_003526	chr6	26124495	26124502	-	5.4	19	*->tttggcgc<-*	tttggcgc	TTTGGCGC
M00050	NFATC2IP	NM_032815	chr16	28962135	28962142	+	5.4	19	*->tttggcgc<-*	tttggcgc	TTTGGCGC
M00050	IDS	NM_006123	chrX	148587503	148587510	-	5.4	19	*->tttggcgc<-*	tttggcgc	TTTGGCGC
M00050	SLC7A9	NM_014270	chr19	33370581	33370588	+	5.4	19	*->tttggcgc<-*	tttggcgc	TTTGGCGC
M00050	CUX1	NM_001913	chr7	101459221	101459228	+	5.4	19	*->tttggcgc<-*	tttggcgc	TTTGGCGC
M00050	ELK3	NM_005230	chr12	96606945	96606952	+	5.4	19	*->tttggcgc<-*	tttggcgc	TTTGGCGC
M00050	CALHM2	NM_015916	chr10	105211223	105211230	-	5.4	19	*->tttggcgc<-*	tttggcgc	TTTGGCGC
M00050	SOX13	NM_005686	chr1	204038503	204038510	+	5.4	19	*->tttggcgc<-*	tttggcgc	TTTGGCGC
M00050	SOX13	NM_005686	chr1	204069678	204069685	-	5.4	19	*->tttggcgc<-*	tttggcgc	TTTGGCGC
M00050	EFCAB6	NM_198856	chr22	44183908	44183915	-	5.4	19	*->tttggcgc<-*	tttggcgc	TTTGGCGC
M00050	RAD51	NM_002875	chr15	40981587	40981594	-	5.4	19	*->tttggcgc<-*	tttggcgc	TTTGGCGC
M00050	GMNN	NM_015895	chr6	24775561	24775568	+	5.4	19	*->tttggcgc<-*	tttggcgc	TTTGGCGC
M00050	GATA6	NM_005257	chr18	19746803	19746810	-	5.4	19	*->tttggcgc<-*	tttggcgc	TTTGGCGC
M00050	ZMYND11	NM_001161482	chr10	171357	171364	+	5.4	19	*->tttggcgc<-*	tttggcgc	TTTGGCGC
M00050	TMEM14A	NM_014051	chr6	52536143	52536150	-	5.4	19	*->tttggcgc<-*	tttggcgc	TTTGGCGC
M00050	GGA3	NR_033345	chr17	73257821	73257828	+	5.4	19	*->tttggcgc<-*	tttggcgc	TTTGGCGC
M00050	PPARD	NM_006238	chr6	35359125	35359132	+	5.4	19	*->tttggcgc<-*	tttggcgc	TTTGGCGC
M00050	FMO4	NM_002022	chr1	171283120	171283127	+	5.4	19	*->tttggcgc<-*	tttggcgc	TTTGGCGC
M00050	P4HA2	NM_001142599	chr5	131563817	131563824	+	5.4	19	*->tttggcgc<-*	tttggcgc	TTTGGCGC
M00050	FAM3C	NM_014888	chr7	121028995	121029002	+	5.4	19	*->tttggcgc<-*	tttggcgc	TTTGGCGC
M00050	KLF3	NM_016531	chr4	38681605	38681612	+	5.4	19	*->tttggcgc<-*	tttggcgc	TTTGGCGC
M00050	PEG10	NM_001040152	chr7	94285625	94285632	+	5.4	19	*->tttggcgc<-*	tttggcgc	TTTGGCGC
M00050	CYLD	NM_001042412	chr16	50775494	50775501	-	5.4	19	*->tttggcgc<-*	tttggcgc	TTTGGCGC
M00050	GEMIN8	NM_001042479	chrX	14050706	14050713	+	5.4	19	*->tttggcgc<-*	tttggcgc	TTTGGCGC
M00050	TMUB1	NM_031434	chr7	150784113	150784120	+	5.4	19	*->tttggcgc<-*	tttggcgc	TTTGGCGC
M00050	PDHX	NM_001135024	chr11	34937537	34937544	+	5.4	19	*->tttggcgc<-*	tttggcgc	TTTGGCGC
M00050	PMS2L5	NR_027777	chr7	74314415	74314422	+	5.4	19	*->tttggcgc<-*	tttggcgc	TTTGGCGC
M00050	PMS2L5	NR_027776	chr7	74314415	74314422	+	5.4	19	*->tttggcgc<-*	tttggcgc	TTTGGCGC
M00050	PMS2L5	NR_027775	chr7	74314415	74314422	+	5.4	19	*->tttggcgc<-*	tttggcgc	TTTGGCGC
M00050	KCND2	NM_012281	chr7	119907546	119907553	-	5.4	19	*->tttggcgc<-*	tttggcgc	TTTGGCGC
M00050	LILRA4	NM_012276	chr19	54858697	54858704	+	5.4	19	*->tttggcgc<-*	tttggcgc	TTTGGCGC
M00050	RASGRP1	NM_005739	chr15	38860347	38860354	-	5.4	19	*->tttggcgc<-*	tttggcgc	TTTGGCGC
M00050	C1QL4	NM_001008223	chr12	49736641	49736648	+	5.4	19	*->tttggcgc<-*	tttggcgc	TTTGGCGC
M00050	SULT1A1	NM_177536	chr16	28639326	28639333	+	5.4	19	*->tttggcgc<-*	tttggcgc	TTTGGCGC
M00050	RAB23	NM_183227	chr6	57088181	57088188	+	5.4	19	*->tttggcgc<-*	tttggcgc	TTTGGCGC
M00050	PNO1	NM_020143	chr2	68384480	68384487	+	5.4	19	*->tttggcgc<-*	tttggcgc	TTTGGCGC
M00050	EFCAB2	NM_032328	chr1	245132425	245132432	-	5.4	19	*->tttggcgc<-*	tttggcgc	TTTGGCGC
M00050	PDXP	NM_020315	chr22	38051481	38051488	-	5.4	19	*->tttggcgc<-*	tttggcgc	TTTGGCGC
M00050	LOXL3	NM_032603	chr2	74781621	74781628	-	5.4	19	*->tttggcgc<-*	tttggcgc	TTTGGCGC
M00050	PPP1R8	NM_138558	chr1	28157320	28157327	-	5.4	19	*->tttggcgc<-*	tttggcgc	TTTGGCGC
M00050	PPP1R8	NM_138558	chr1	28167602	28167609	+	5.4	19	*->tttggcgc<-*	tttggcgc	TTTGGCGC
M00050	POMT1	NM_007171	chr9	134369928	134369935	-	5.4	19	*->tttggcgc<-*	tttggcgc	TTTGGCGC
M00050	RRP7B	NR_002184	chr22	42978163	42978170	-	5.4	19	*->tttggcgc<-*	tttggcgc	TTTGGCGC
M00050	MCM3APAS	NR_002776	chr21	47668236	47668243	-	5.4	19	*->tttggcgc<-*	tttggcgc	TTTGGCGC
M00050	KCNQ1OT1	NR_002728	chr11	2724472	2724479	+	5.4	19	*->tttggcgc<-*	tttggcgc	TTTGGCGC
M00050	OXGR1	NM_080818	chr13	97649412	97649419	-	5.4	19	*->tttggcgc<-*	tttggcgc	TTTGGCGC
M00050	LMBRD2	NM_001007527	chr5	36152287	36152294	-	5.4	19	*->tttggcgc<-*	tttggcgc	TTTGGCGC
M00050	KTN1	NM_182926	chr14	56059299	56059306	+	5.4	19	*->tttggcgc<-*	tttggcgc	TTTGGCGC
M00050	T	NM_003181	chr6	166583421	166583428	-	5.4	19	*->tttggcgc<-*	tttggcgc	TTTGGCGC
M00050	LOC100129716	NR_027435	chr5	90715602	90715609	+	5.4	19	*->tttggcgc<-*	tttggcgc	TTTGGCGC
M00050	FKBPL	NM_022110	chr6	32098242	32098249	+	5.4	19	*->tttggcgc<-*	tttggcgc	TTTGGCGC
M00050	PC	NM_022172	chr11	66680609	66680616	-	5.4	19	*->tttggcgc<-*	tttggcgc	TTTGGCGC
M00050	DCTPP1	NM_024096	chr16	30441642	30441649	-	5.4	19	*->tttggcgc<-*	tttggcgc	TTTGGCGC
M00050	BPHL	NM_004332	chr6	3115582	3115589	+	5.4	19	*->tttggcgc<-*	tttggcgc	TTTGGCGC
M00050	CDH7	NM_004361	chr18	63427177	63427184	+	5.4	19	*->tttggcgc<-*	tttggcgc	TTTGGCGC
M00050	ATP2A1	NM_004320	chr16	28887787	28887794	-	5.4	19	*->tttggcgc<-*	tttggcgc	TTTGGCGC
M00050	LOC253039	NR_024408	chr9	123605166	123605173	-	5.4	19	*->tttggcgc<-*	tttggcgc	TTTGGCGC
M00050	NENF	NR_026598	chr1	212611530	212611537	+	5.4	19	*->tttggcgc<-*	tttggcgc	TTTGGCGC
M00050	DYSF	NM_001130977	chr2	71680632	71680639	+	5.4	19	*->tttggcgc<-*	tttggcgc	TTTGGCGC
M00050	PRSS33	NM_152891	chr16	2840912	2840919	+	5.4	19	*->tttggcgc<-*	tttggcgc	TTTGGCGC
M00050	NDUFAF3	NM_199069	chr3	49049287	49049294	+	5.4	19	*->tttggcgc<-*	tttggcgc	TTTGGCGC
M00050	PEG10	NM_001172438	chr7	94285625	94285632	+	5.4	19	*->tttggcgc<-*	tttggcgc	TTTGGCGC
M00050	PEG10	NM_001172437	chr7	94285625	94285632	+	5.4	19	*->tttggcgc<-*	tttggcgc	TTTGGCGC
M00050	CCL23	NM_005064	chr17	34351582	34351589	-	5.4	19	*->tttggcgc<-*	tttggcgc	TTTGGCGC
M00050	NR2C1	NM_003297	chr12	95466959	95466966	+	5.4	19	*->tttggcgc<-*	tttggcgc	TTTGGCGC
M00050	SLC6A4	NM_001045	chr17	28564733	28564740	-	5.4	19	*->tttggcgc<-*	tttggcgc	TTTGGCGC
M00050	KLHL7	NM_001172428	chr7	23136853	23136860	-	5.4	19	*->tttggcgc<-*	tttggcgc	TTTGGCGC
M00050	SNORD111B	NR_003696	chr16	70557978	70557985	-	5.4	19	*->tttggcgc<-*	tttggcgc	TTTGGCGC
M00050	ANO1	NM_018043	chr11	69918230	69918237	-	5.4	19	*->tttggcgc<-*	tttggcgc	TTTGGCGC
M00050	ARMCX2	NM_014782	chrX	100914215	100914222	-	5.4	19	*->tttggcgc<-*	tttggcgc	TTTGGCGC
M00050	LOC285548	NR_015450	chr4	13551115	13551122	-	5.4	19	*->tttggcgc<-*	tttggcgc	TTTGGCGC
M00050	LOC153684	NR_015447	chr5	43040624	43040631	+	5.4	19	*->tttggcgc<-*	tttggcgc	TTTGGCGC
M00050	LOC153684	NR_015447	chr5	43042515	43042522	+	5.4	19	*->tttggcgc<-*	tttggcgc	TTTGGCGC
M00050	CBX3	NM_016587	chr7	26241059	26241066	+	5.4	19	*->tttggcgc<-*	tttggcgc	TTTGGCGC
M00050	DHFR	NM_000791	chr5	79950364	79950371	+	5.4	19	*->tttggcgc<-*	tttggcgc	TTTGGCGC
M00050	ACAN	NM_013227	chr15	89339951	89339958	+	5.4	19	*->tttggcgc<-*	tttggcgc	TTTGGCGC
M00050	ABCA1	NM_005502	chr9	107677423	107677430	-	5.4	19	*->tttggcgc<-*	tttggcgc	TTTGGCGC
M00050	CD151	NM_004357	chr11	826937	826944	+	5.4	19	*->tttggcgc<-*	tttggcgc	TTTGGCGC
M00050	CD151	NM_004357	chr11	827396	827403	-	5.4	19	*->tttggcgc<-*	tttggcgc	TTTGGCGC
M00050	DNAJC5G	NM_173650	chr2	27498284	27498291	-	5.4	19	*->tttggcgc<-*	tttggcgc	TTTGGCGC
M00050	SHMT2	NM_001166356	chr12	57618905	57618912	-	5.4	19	*->tttggcgc<-*	tttggcgc	TTTGGCGC
M00050	SHMT2	NM_001166356	chr12	57623447	57623454	+	5.4	19	*->tttggcgc<-*	tttggcgc	TTTGGCGC
M00050	SNORD28	NR_002562	chr11	62622280	62622287	-	5.4	19	*->tttggcgc<-*	tttggcgc	TTTGGCGC
M00050	ZNF580	NM_001163423	chr19	56146201	56146208	-	5.4	19	*->tttggcgc<-*	tttggcgc	TTTGGCGC
M00050	PMS2L2	NR_003614	chr7	72512332	72512339	+	5.4	19	*->tttggcgc<-*	tttggcgc	TTTGGCGC
M00050	PMS2L2	NR_003614	chr7	74980587	74980594	-	5.4	19	*->tttggcgc<-*	tttggcgc	TTTGGCGC
M00050	CDC25A	NM_001789	chr3	48229944	48229951	-	5.4	19	*->tttggcgc<-*	tttggcgc	TTTGGCGC
M00050	DNAJC22	NM_024902	chr12	49736641	49736648	+	5.4	19	*->tttggcgc<-*	tttggcgc	TTTGGCGC
M00050	MFSD5	NM_032889	chr12	53645859	53645866	+	5.4	19	*->tttggcgc<-*	tttggcgc	TTTGGCGC
M00050	C21orf49	NR_024622	chr21	34134578	34134585	+	5.4	19	*->tttggcgc<-*	tttggcgc	TTTGGCGC
M00050	MCM6	NM_005915	chr2	136634096	136634103	-	5.4	19	*->tttggcgc<-*	tttggcgc	TTTGGCGC
M00050	MCM6	NM_005915	chr2	136634158	136634165	-	5.4	19	*->tttggcgc<-*	tttggcgc	TTTGGCGC
M00050	ZNF354A	NM_005649	chr5	178158395	178158402	+	5.4	19	*->tttggcgc<-*	tttggcgc	TTTGGCGC
M00050	HSP90AA1	NM_005348	chr14	102563090	102563097	+	5.4	19	*->tttggcgc<-*	tttggcgc	TTTGGCGC
M00050	LILRA5	NM_181879	chr19	54829235	54829242	+	5.4	19	*->tttggcgc<-*	tttggcgc	TTTGGCGC
M00050	CD3D	NM_000732	chr11	118221118	118221125	+	5.4	19	*->tttggcgc<-*	tttggcgc	TTTGGCGC
M00050	C1orf213	NR_033690	chr1	23692491	23692498	+	5.4	19	*->tttggcgc<-*	tttggcgc	TTTGGCGC
M00050	RAB40C	NM_021168	chr16	635540	635547	+	5.4	19	*->tttggcgc<-*	tttggcgc	TTTGGCGC
M00050	FLJ44054	NR_024609	chr13	114617775	114617782	+	5.4	19	*->tttggcgc<-*	tttggcgc	TTTGGCGC
M00050	HMGB2	NM_001130689	chr4	174256750	174256757	-	5.4	19	*->tttggcgc<-*	tttggcgc	TTTGGCGC
M00050	RNF31	NM_017999	chr14	24610417	24610424	-	5.4	19	*->tttggcgc<-*	tttggcgc	TTTGGCGC
M00050	LOC100133612	NR_024455	chr1	3817391	3817398	+	5.4	19	*->tttggcgc<-*	tttggcgc	TTTGGCGC
M00050	PPARD	NM_001171820	chr6	35359125	35359132	+	5.4	19	*->tttggcgc<-*	tttggcgc	TTTGGCGC
M00050	LOC729121	NR_024439	chr2	108446165	108446172	+	5.4	19	*->tttggcgc<-*	tttggcgc	TTTGGCGC
M00050	LOC642826	NR_024495	chr10	48189213	48189220	+	5.4	19	*->tttggcgc<-*	tttggcgc	TTTGGCGC
M00050	HMGB2	NM_001130688	chr4	174256750	174256757	-	5.4	19	*->tttggcgc<-*	tttggcgc	TTTGGCGC
M00050	KLHL5	NM_001171654	chr4	39045788	39045795	-	5.4	19	*->tttggcgc<-*	tttggcgc	TTTGGCGC
M00050	DRD4	NM_000797	chr11	635750	635757	+	5.4	19	*->tttggcgc<-*	tttggcgc	TTTGGCGC
M00050	BTC	NM_001729	chr4	75729081	75729088	+	5.4	19	*->tttggcgc<-*	tttggcgc	TTTGGCGC
M00050	C21orf49	NR_024623	chr21	34134578	34134585	+	5.4	19	*->tttggcgc<-*	tttggcgc	TTTGGCGC
M00050	DPY19L3	NM_207325	chr19	32896104	32896111	-	5.4	19	*->tttggcgc<-*	tttggcgc	TTTGGCGC
M00050	DKFZp686O24166	NR_026750	chr11	17374172	17374179	+	5.4	19	*->tttggcgc<-*	tttggcgc	TTTGGCGC
M00050	LMNB2	NM_032737	chr19	2462268	2462275	+	5.4	19	*->tttggcgc<-*	tttggcgc	TTTGGCGC
M00050	LMNB2	NM_032737	chr19	2463059	2463066	+	5.4	19	*->tttggcgc<-*	tttggcgc	TTTGGCGC
M00050	DSCR8	NR_026838	chr21	39498955	39498962	+	5.4	19	*->tttggcgc<-*	tttggcgc	TTTGGCGC
M00050	CDH23	NM_001171931	chr10	73154296	73154303	+	5.4	19	*->tttggcgc<-*	tttggcgc	TTTGGCGC
M00050	CDH23	NM_001171930	chr10	73154296	73154303	+	5.4	19	*->tttggcgc<-*	tttggcgc	TTTGGCGC
M00050	FLJ37201	NR_026835	chr10	91463488	91463495	+	5.4	19	*->tttggcgc<-*	tttggcgc	TTTGGCGC
M00050	RNY4	NR_004393	chr6	80443362	80443369	+	5.4	19	*->tttggcgc<-*	tttggcgc	TTTGGCGC
M00050	DSCR9	NR_026719	chr21	38573438	38573445	+	5.4	19	*->tttggcgc<-*	tttggcgc	TTTGGCGC
M00050	SMAD5OS	NR_026763	chr5	135474090	135474097	+	5.4	19	*->tttggcgc<-*	tttggcgc	TTTGGCGC
M00050	PACS2	NM_001100913	chr14	105772246	105772253	-	5.4	19	*->tttggcgc<-*	tttggcgc	TTTGGCGC
M00050	GSS	NM_000178	chr20	33543674	33543681	+	5.4	19	*->tttggcgc<-*	tttggcgc	TTTGGCGC
M00050	FAM66A	NR_026789	chr8	12237605	12237612	-	5.4	19	*->tttggcgc<-*	tttggcgc	TTTGGCGC
M00050	DMTF1	NR_024550	chr7	86819405	86819412	-	5.4	19	*->tttggcgc<-*	tttggcgc	TTTGGCGC
M00050	FLJ36000	NR_027084	chr17	21911392	21911399	-	5.4	19	*->tttggcgc<-*	tttggcgc	TTTGGCGC
M00050	LOC80054	NR_026887	chr19	33789004	33789011	+	5.4	19	*->tttggcgc<-*	tttggcgc	TTTGGCGC
M00050	MGC12982	NR_026878	chr1	47904892	47904899	-	5.4	19	*->tttggcgc<-*	tttggcgc	TTTGGCGC
M00050	MGC12982	NR_026878	chr1	47910249	47910256	+	5.4	19	*->tttggcgc<-*	tttggcgc	TTTGGCGC
M00050	MGC2889	NR_026877	chr3	192958368	192958375	+	5.4	19	*->tttggcgc<-*	tttggcgc	TTTGGCGC
M00050	FLJ39609	NR_026874	chr1	860787	860794	+	5.4	19	*->tttggcgc<-*	tttggcgc	TTTGGCGC
M00050	JMJD1C	NM_004241	chr10	64980287	64980294	-	5.4	19	*->tttggcgc<-*	tttggcgc	TTTGGCGC
M00050	LUC7L2	NM_016019	chr7	139044430	139044437	+	5.4	19	*->tttggcgc<-*	tttggcgc	TTTGGCGC
M00050	DSCR8	NR_026842	chr21	39498955	39498962	+	5.4	19	*->tttggcgc<-*	tttggcgc	TTTGGCGC
M00050	DSCR8	NR_026841	chr21	39498955	39498962	+	5.4	19	*->tttggcgc<-*	tttggcgc	TTTGGCGC
M00050	DSCR8	NR_026840	chr21	39498955	39498962	+	5.4	19	*->tttggcgc<-*	tttggcgc	TTTGGCGC
M00050	LOC644172	NR_026901	chr17	43683063	43683070	-	5.4	19	*->tttggcgc<-*	tttggcgc	TTTGGCGC
M00050	LOC644172	NR_026901	chr17	43683589	43683596	+	5.4	19	*->tttggcgc<-*	tttggcgc	TTTGGCGC
M00050	LOC150776	NR_026922	chr2	132250651	132250658	+	5.4	19	*->tttggcgc<-*	tttggcgc	TTTGGCGC
M00050	RAB40C	NM_001172663	chr16	635540	635547	+	5.4	19	*->tttggcgc<-*	tttggcgc	TTTGGCGC
M00050	RAB40C	NM_001172664	chr16	635540	635547	+	5.4	19	*->tttggcgc<-*	tttggcgc	TTTGGCGC
M00050	SLC14A1	NM_001146037	chr18	43299775	43299782	+	5.4	19	*->tttggcgc<-*	tttggcgc	TTTGGCGC
M00050	SLC14A1	NM_001146036	chr18	43299775	43299782	+	5.4	19	*->tttggcgc<-*	tttggcgc	TTTGGCGC
M00050	BPHL	NR_026649	chr6	3115582	3115589	+	5.4	19	*->tttggcgc<-*	tttggcgc	TTTGGCGC
M00050	NR2C2	NM_003298	chr3	14989395	14989402	+	5.4	19	*->tttggcgc<-*	tttggcgc	TTTGGCGC
M00050	NR2C2	NM_003298	chr3	14989399	14989406	-	5.4	19	*->tttggcgc<-*	tttggcgc	TTTGGCGC
M00050	KLHL7	NM_018846	chr7	23136853	23136860	-	5.4	19	*->tttggcgc<-*	tttggcgc	TTTGGCGC
M00050	MGST1	NM_145791	chr12	16500402	16500409	-	5.4	19	*->tttggcgc<-*	tttggcgc	TTTGGCGC
M00050	MGST1	NM_145791	chr12	16502616	16502623	-	5.4	19	*->tttggcgc<-*	tttggcgc	TTTGGCGC
M00050	MGST1	NM_145764	chr12	16500402	16500409	-	5.4	19	*->tttggcgc<-*	tttggcgc	TTTGGCGC
M00050	MGST1	NM_145764	chr12	16502616	16502623	-	5.4	19	*->tttggcgc<-*	tttggcgc	TTTGGCGC
M00050	RAB40C	NM_001172665	chr16	635540	635547	+	5.4	19	*->tttggcgc<-*	tttggcgc	TTTGGCGC
M00050	C1orf174	NM_207356	chr1	3817391	3817398	+	5.4	19	*->tttggcgc<-*	tttggcgc	TTTGGCGC
M00050	FLJ42393	NR_024413	chr3	187887939	187887946	+	5.4	19	*->tttggcgc<-*	tttggcgc	TTTGGCGC
M00050	TREH	NM_007180	chr11	118560195	118560202	-	5.4	19	*->tttggcgc<-*	tttggcgc	TTTGGCGC
M00050	SMAD1	NM_001003688	chr4	146395427	146395434	-	5.4	19	*->tttggcgc<-*	tttggcgc	TTTGGCGC
M00050	INCA1	NM_001167987	chr17	4902681	4902688	+	5.4	19	*->tttggcgc<-*	tttggcgc	TTTGGCGC
M00050	INCA1	NM_001167986	chr17	4902681	4902688	+	5.4	19	*->tttggcgc<-*	tttggcgc	TTTGGCGC
M00050	INCA1	NM_001167985	chr17	4902681	4902688	+	5.4	19	*->tttggcgc<-*	tttggcgc	TTTGGCGC
M00050	DMKN	NM_033317	chr19	36013938	36013945	+	5.4	19	*->tttggcgc<-*	tttggcgc	TTTGGCGC
M00050	MKX	NM_173576	chr10	28036200	28036207	+	5.4	19	*->tttggcgc<-*	tttggcgc	TTTGGCGC
M00050	MKX	NM_173576	chr10	28041805	28041812	+	5.4	19	*->tttggcgc<-*	tttggcgc	TTTGGCGC
M00050	USP6NL	NM_014688	chr10	11652919	11652926	-	5.4	19	*->tttggcgc<-*	tttggcgc	TTTGGCGC
M00050	ACOX1	NM_001185039	chr17	73975323	73975330	+	5.4	19	*->tttggcgc<-*	tttggcgc	TTTGGCGC
M00050	SMARCA4	NM_001128849	chr19	11066954	11066961	-	5.4	19	*->tttggcgc<-*	tttggcgc	TTTGGCGC
M00050	GTF2F2	NM_004128	chr13	45694822	45694829	-	5.4	19	*->tttggcgc<-*	tttggcgc	TTTGGCGC
M00050	BPHL	NR_026648	chr6	3115582	3115589	+	5.4	19	*->tttggcgc<-*	tttggcgc	TTTGGCGC
M00050	DMKN	NM_001126058	chr19	36013938	36013945	+	5.4	19	*->tttggcgc<-*	tttggcgc	TTTGGCGC
M00050	DMKN	NM_001126057	chr19	36013938	36013945	+	5.4	19	*->tttggcgc<-*	tttggcgc	TTTGGCGC
M00050	DMKN	NM_001126056	chr19	36013938	36013945	+	5.4	19	*->tttggcgc<-*	tttggcgc	TTTGGCGC
M00050	SMARCD2	NM_001098426	chr17	61926450	61926457	-	5.4	19	*->tttggcgc<-*	tttggcgc	TTTGGCGC
M00050	THAP5	NM_001130475	chr7	108212287	108212294	-	5.4	19	*->tttggcgc<-*	tttggcgc	TTTGGCGC
M00050	PSCA	NR_033343	chr8	143747064	143747071	-	5.4	19	*->tttggcgc<-*	tttggcgc	TTTGGCGC
M00050	PSCA	NR_033343	chr8	143748506	143748513	-	5.4	19	*->tttggcgc<-*	tttggcgc	TTTGGCGC
M00050	MTO1	NM_001123226	chr6	74161659	74161666	+	5.4	19	*->tttggcgc<-*	tttggcgc	TTTGGCGC
M00050	FREM1	NM_144966	chr9	14900803	14900810	+	5.4	19	*->tttggcgc<-*	tttggcgc	TTTGGCGC
M00050	GPR123	NM_001083909	chr10	134896421	134896428	-	5.4	19	*->tttggcgc<-*	tttggcgc	TTTGGCGC
M00050	ZFYVE19	NM_001077268	chr15	41091123	41091130	+	5.4	19	*->tttggcgc<-*	tttggcgc	TTTGGCGC
M00050	IDS	NM_001166550	chrX	148587503	148587510	-	5.4	19	*->tttggcgc<-*	tttggcgc	TTTGGCGC
M00050	TCEB3CL	NM_001100817	chr18	44557146	44557153	-	5.4	19	*->tttggcgc<-*	tttggcgc	TTTGGCGC
M00050	PLA2G16	NM_001128203	chr11	63390351	63390358	-	5.4	19	*->tttggcgc<-*	tttggcgc	TTTGGCGC
M00050	MRVI1	NM_001100167	chr11	10678937	10678944	-	5.4	19	*->tttggcgc<-*	tttggcgc	TTTGGCGC
M00050	ARHGAP11B	NM_001039841	chr15	30918279	30918286	+	5.4	19	*->tttggcgc<-*	tttggcgc	TTTGGCGC
M00050	TBX20	NM_001077653	chr7	35296750	35296757	+	5.4	19	*->tttggcgc<-*	tttggcgc	TTTGGCGC
M00050	LOC339524	NR_026985	chr1	87601137	87601144	+	5.4	19	*->tttggcgc<-*	tttggcgc	TTTGGCGC
M00050	LOC100132831	NR_027761	chrX	40698433	40698440	+	5.4	19	*->tttggcgc<-*	tttggcgc	TTTGGCGC
M00050	AGAP3	NM_001042535	chr7	150774624	150774631	+	5.4	19	*->tttggcgc<-*	tttggcgc	TTTGGCGC
M00050	AGAP3	NM_001042535	chr7	150778035	150778042	-	5.4	19	*->tttggcgc<-*	tttggcgc	TTTGGCGC
M00050	EML5	NM_183387	chr14	89264735	89264742	-	5.4	19	*->tttggcgc<-*	tttggcgc	TTTGGCGC
M00050	NHEDC1	NM_001100874	chr4	103940710	103940717	-	5.4	19	*->tttggcgc<-*	tttggcgc	TTTGGCGC
M00050	TCEB3CL	NM_001100817	chr18	44545304	44545311	-	5.4	19	*->tttggcgc<-*	tttggcgc	TTTGGCGC
M00050	TCEB3CL	NM_001100817	chr18	44551231	44551238	-	5.4	19	*->tttggcgc<-*	tttggcgc	TTTGGCGC
M00050	TCEB3CL	NM_001100817	chr18	44551231	44551238	-	5.4	19	*->tttggcgc<-*	tttggcgc	TTTGGCGC
M00050	TCEB3CL	NM_001100817	chr18	44557146	44557153	-	5.4	19	*->tttggcgc<-*	tttggcgc	TTTGGCGC
M00050	GRM1	NM_001114329	chr6	146349261	146349268	+	5.4	19	*->tttggcgc<-*	tttggcgc	TTTGGCGC
M00050	ARHGEF3	NM_001128615	chr3	57102759	57102766	-	5.4	19	*->tttggcgc<-*	tttggcgc	TTTGGCGC
M00050	SCARNA14	NR_004388	chr15	66649078	66649085	+	5.4	19	*->tttggcgc<-*	tttggcgc	TTTGGCGC
M00050	SCARNA14	NR_004388	chr15	66649082	66649089	-	5.4	19	*->tttggcgc<-*	tttggcgc	TTTGGCGC
M00050	RASGEF1A	NM_145313	chr10	43707895	43707902	-	5.4	19	*->tttggcgc<-*	tttggcgc	TTTGGCGC
M00050	RASGEF1A	NM_145313	chr10	43711428	43711435	-	5.4	19	*->tttggcgc<-*	tttggcgc	TTTGGCGC
M00050	LPIN1	NM_145693	chr2	11887984	11887991	+	5.4	19	*->tttggcgc<-*	tttggcgc	TTTGGCGC
M00050	CCDC76	NM_019083	chr1	100598464	100598471	+	5.4	19	*->tttggcgc<-*	tttggcgc	TTTGGCGC
M00050	DMTF1	NR_024549	chr7	86819405	86819412	-	5.4	19	*->tttggcgc<-*	tttggcgc	TTTGGCGC
M00050	KRT16P2	NR_029392	chr17	16739635	16739642	-	5.4	19	*->tttggcgc<-*	tttggcgc	TTTGGCGC
M00050	ORAI1	NM_032790	chr12	122064020	122064027	-	5.4	19	*->tttggcgc<-*	tttggcgc	TTTGGCGC
M00050	ZNF487	NR_026693	chr10	43951219	43951226	+	5.4	19	*->tttggcgc<-*	tttggcgc	TTTGGCGC
M00050	CCDC69	NM_015621	chr5	150610125	150610132	-	5.4	19	*->tttggcgc<-*	tttggcgc	TTTGGCGC
M00050	GART	NM_175085	chr21	34914661	34914668	-	5.4	19	*->tttggcgc<-*	tttggcgc	TTTGGCGC
M00050	TRIM41	NM_033549	chr5	180649684	180649691	+	5.4	19	*->tttggcgc<-*	tttggcgc	TTTGGCGC
M00050	KRT27	NM_181537	chr17	38947429	38947436	+	5.4	19	*->tttggcgc<-*	tttggcgc	TTTGGCGC
M00050	CARD9	NM_052813	chr9	139270704	139270711	-	5.4	19	*->tttggcgc<-*	tttggcgc	TTTGGCGC
M00050	CTAGE5	NM_203355	chr14	39736655	39736662	+	5.4	19	*->tttggcgc<-*	tttggcgc	TTTGGCGC
M00050	MOGS	NM_001146158	chr2	74699236	74699243	+	5.4	19	*->tttggcgc<-*	tttggcgc	TTTGGCGC
M00050	CLCN3	NM_173872	chr4	170531994	170532001	+	5.4	19	*->tttggcgc<-*	tttggcgc	TTTGGCGC
M00050	2014-09-09	NM_001113493	chr17	75365921	75365928	-	5.4	19	*->tttggcgc<-*	tttggcgc	TTTGGCGC
M00050	ZAR1	NM_175619	chr4	48491274	48491281	+	5.4	19	*->tttggcgc<-*	tttggcgc	TTTGGCGC
M00050	WDFY3	NM_178585	chr4	85606205	85606212	-	5.4	19	*->tttggcgc<-*	tttggcgc	TTTGGCGC
M00050	GEM	NM_181702	chr8	95277034	95277041	-	5.4	19	*->tttggcgc<-*	tttggcgc	TTTGGCGC
M00050	NRG1	NM_001160002	chr8	32398240	32398247	-	5.4	19	*->tttggcgc<-*	tttggcgc	TTTGGCGC
M00050	NGDN	NM_001042635	chr14	23938404	23938411	+	5.4	19	*->tttggcgc<-*	tttggcgc	TTTGGCGC
M00050	TTC39A	NM_001080494	chr1	51792395	51792402	-	5.4	19	*->tttggcgc<-*	tttggcgc	TTTGGCGC
M00050	TTC39A	NM_001080494	chr1	51796479	51796486	+	5.4	19	*->tttggcgc<-*	tttggcgc	TTTGGCGC
M00050	C16orf90	NM_001080524	chr16	3546904	3546911	+	5.4	19	*->tttggcgc<-*	tttggcgc	TTTGGCGC
M00050	GPR155	NM_001033045	chr2	175350919	175350926	-	5.4	19	*->tttggcgc<-*	tttggcgc	TTTGGCGC
M00050	GPR155	NM_001033045	chr2	175351214	175351221	+	5.4	19	*->tttggcgc<-*	tttggcgc	TTTGGCGC
M00050	WHSC1	NM_001042424	chr4	1868414	1868421	-	5.4	19	*->tttggcgc<-*	tttggcgc	TTTGGCGC
M00050	ARL17A	NM_001113738	chr17	44656591	44656598	-	5.4	19	*->tttggcgc<-*	tttggcgc	TTTGGCGC
M00050	PGA4	NM_001079808	chr11	60986598	60986605	-	5.4	19	*->tttggcgc<-*	tttggcgc	TTTGGCGC
M00050	GNAS	NM_001077489	chr20	57464737	57464744	+	5.4	19	*->tttggcgc<-*	tttggcgc	TTTGGCGC
M00050	TMC5	NM_001105249	chr16	19426956	19426963	+	5.4	19	*->tttggcgc<-*	tttggcgc	TTTGGCGC
M00050	TMC5	NM_001105249	chr16	19438183	19438190	+	5.4	19	*->tttggcgc<-*	tttggcgc	TTTGGCGC
M00050	TMC5	NM_001105248	chr16	19426956	19426963	+	5.4	19	*->tttggcgc<-*	tttggcgc	TTTGGCGC
M00050	TMC5	NM_001105248	chr16	19438183	19438190	+	5.4	19	*->tttggcgc<-*	tttggcgc	TTTGGCGC
M00050	ZNF799	NM_001080821	chr19	12519891	12519898	+	5.4	19	*->tttggcgc<-*	tttggcgc	TTTGGCGC
M00050	ARL17B	NM_001103154	chr17	44438666	44438673	-	5.4	19	*->tttggcgc<-*	tttggcgc	TTTGGCGC
M00050	LOC284661	NR_027088	chr1	4468088	4468095	-	5.4	19	*->tttggcgc<-*	tttggcgc	TTTGGCGC
M00050	MGST3	NM_004528	chr1	165605286	165605293	+	5.4	19	*->tttggcgc<-*	tttggcgc	TTTGGCGC
M00050	MRVI1	NM_130385	chr11	10678937	10678944	-	5.4	19	*->tttggcgc<-*	tttggcgc	TTTGGCGC
M00050	UBE2O	NM_022066	chr17	74452957	74452964	+	5.4	19	*->tttggcgc<-*	tttggcgc	TTTGGCGC
M00050	ZWILCH	NR_003105	chr15	66789577	66789584	-	5.4	19	*->tttggcgc<-*	tttggcgc	TTTGGCGC
M00050	NRG1	NM_001160005	chr8	32398240	32398247	-	5.4	19	*->tttggcgc<-*	tttggcgc	TTTGGCGC
M00050	CSF2RA	NR_027760	chrX	1352593	1352600	-	5.4	19	*->tttggcgc<-*	tttggcgc	TTTGGCGC
M00050	BACH1	NR_027655	chr21	30671126	30671133	+	5.4	19	*->tttggcgc<-*	tttggcgc	TTTGGCGC
M00050	PPIL1	NM_016059	chr6	36846152	36846159	+	5.4	19	*->tttggcgc<-*	tttggcgc	TTTGGCGC
M00050	SLC16A13	NM_201566	chr17	6938925	6938932	-	5.4	19	*->tttggcgc<-*	tttggcgc	TTTGGCGC
M00050	LOC339524	NR_026987	chr1	87601137	87601144	+	5.4	19	*->tttggcgc<-*	tttggcgc	TTTGGCGC
M00050	LOC339524	NR_026989	chr1	87601137	87601144	+	5.4	19	*->tttggcgc<-*	tttggcgc	TTTGGCGC
M00050	LOC339524	NR_026988	chr1	87601137	87601144	+	5.4	19	*->tttggcgc<-*	tttggcgc	TTTGGCGC
M00050	ITGB1	NM_033668	chr10	33229217	33229224	-	5.4	19	*->tttggcgc<-*	tttggcgc	TTTGGCGC
M00050	ITGB1	NM_033667	chr10	33229217	33229224	-	5.4	19	*->tttggcgc<-*	tttggcgc	TTTGGCGC
M00050	RPL14	NM_001034996	chr3	40498928	40498935	-	5.4	19	*->tttggcgc<-*	tttggcgc	TTTGGCGC
M00050	IP6K2	NM_001146179	chr3	48732680	48732687	+	5.4	19	*->tttggcgc<-*	tttggcgc	TTTGGCGC
M00050	IP6K2	NM_001146178	chr3	48732680	48732687	+	5.4	19	*->tttggcgc<-*	tttggcgc	TTTGGCGC
M00050	NIN	NM_182946	chr14	51302208	51302215	+	5.4	19	*->tttggcgc<-*	tttggcgc	TTTGGCGC
M00050	VWC2	NM_198570	chr7	49813719	49813726	+	5.4	19	*->tttggcgc<-*	tttggcgc	TTTGGCGC
M00050	POMT1	NM_001077366	chr9	134369928	134369935	-	5.4	19	*->tttggcgc<-*	tttggcgc	TTTGGCGC
M00050	LOC339524	NR_026986	chr1	87601137	87601144	+	5.4	19	*->tttggcgc<-*	tttggcgc	TTTGGCGC
M00050	FHOD3	NM_025135	chr18	33877473	33877480	+	5.4	19	*->tttggcgc<-*	tttggcgc	TTTGGCGC
M00050	ARL5C	NM_001143968	chr17	37328333	37328340	-	5.4	19	*->tttggcgc<-*	tttggcgc	TTTGGCGC
M00050	BACH1	NM_206866	chr21	30671126	30671133	+	5.4	19	*->tttggcgc<-*	tttggcgc	TTTGGCGC
M00050	RFC2	NM_002914	chr7	73670792	73670799	+	5.4	19	*->tttggcgc<-*	tttggcgc	TTTGGCGC
M00050	GGA3	NM_138619	chr17	73257821	73257828	+	5.4	19	*->tttggcgc<-*	tttggcgc	TTTGGCGC
M00050	IGF1	NM_001111283	chr12	102879100	102879107	+	5.4	19	*->tttggcgc<-*	tttggcgc	TTTGGCGC
M00050	EEF1E1	NM_001135650	chr6	8102883	8102890	-	5.4	19	*->tttggcgc<-*	tttggcgc	TTTGGCGC
M00050	MORN4	NM_001098831	chr10	99392449	99392456	-	5.4	19	*->tttggcgc<-*	tttggcgc	TTTGGCGC
M00050	TOX2	NM_001098796	chr20	42590631	42590638	-	5.4	19	*->tttggcgc<-*	tttggcgc	TTTGGCGC
M00050	RNASEN	NM_001100412	chr5	31535228	31535235	-	5.4	19	*->tttggcgc<-*	tttggcgc	TTTGGCGC
M00050	MET	NM_001127500	chr7	116334163	116334170	-	5.4	19	*->tttggcgc<-*	tttggcgc	TTTGGCGC
M00050	RBL1	NM_183404	chr20	35724409	35724416	-	5.4	19	*->tttggcgc<-*	tttggcgc	TTTGGCGC
M00050	RBL1	NM_183404	chr20	35724826	35724833	-	5.4	19	*->tttggcgc<-*	tttggcgc	TTTGGCGC
M00050	RBL1	NM_183404	chr20	35730819	35730826	-	5.4	19	*->tttggcgc<-*	tttggcgc	TTTGGCGC
M00050	TM2D2	NM_078473	chr8	38854853	38854860	+	5.4	19	*->tttggcgc<-*	tttggcgc	TTTGGCGC
M00050	SUMF1	NM_182760	chr3	4509053	4509060	+	5.4	19	*->tttggcgc<-*	tttggcgc	TTTGGCGC
M00050	HNRNPA2B1	NM_002137	chr7	26241059	26241066	+	5.4	19	*->tttggcgc<-*	tttggcgc	TTTGGCGC
M00050	BACH1	NM_001186	chr21	30671126	30671133	+	5.4	19	*->tttggcgc<-*	tttggcgc	TTTGGCGC
M00050	NFIA	NM_001134673	chr1	61545834	61545841	-	5.4	19	*->tttggcgc<-*	tttggcgc	TTTGGCGC
M00050	MS4A15	NM_001098835	chr11	60525338	60525345	+	5.4	19	*->tttggcgc<-*	tttggcgc	TTTGGCGC
M00050	CCDC90A	NM_001031713	chr6	13814707	13814714	+	5.4	19	*->tttggcgc<-*	tttggcgc	TTTGGCGC
M00050	TRIM37	NM_015294	chr17	57184466	57184473	-	5.4	19	*->tttggcgc<-*	tttggcgc	TTTGGCGC
M00050	LOC100132832	NR_028058	chr7	76673558	76673565	+	5.4	19	*->tttggcgc<-*	tttggcgc	TTTGGCGC
M00050	C1orf53	NM_001024594	chr1	197867641	197867648	-	5.4	19	*->tttggcgc<-*	tttggcgc	TTTGGCGC
M00050	CD3D	NM_001040651	chr11	118221118	118221125	+	5.4	19	*->tttggcgc<-*	tttggcgc	TTTGGCGC
M00050	TCEAL5	NM_001012979	chrX	102531490	102531497	-	5.4	19	*->tttggcgc<-*	tttggcgc	TTTGGCGC
M00050	CD37	NM_001040031	chr19	49829134	49829141	+	5.4	19	*->tttggcgc<-*	tttggcgc	TTTGGCGC
M00050	FAM134B	NM_001034850	chr5	16619185	16619192	+	5.4	19	*->tttggcgc<-*	tttggcgc	TTTGGCGC
M00050	TFAP2A	NM_001042425	chr6	10426623	10426630	-	5.4	19	*->tttggcgc<-*	tttggcgc	TTTGGCGC
M00050	FAM171A1	NM_001010924	chr10	15422054	15422061	-	5.4	19	*->tttggcgc<-*	tttggcgc	TTTGGCGC
M00050	VPS26A	NM_001035260	chr10	70874525	70874532	+	5.4	19	*->tttggcgc<-*	tttggcgc	TTTGGCGC
M00050	C6orf127	NM_001010886	chr6	35740527	35740534	-	5.4	19	*->tttggcgc<-*	tttggcgc	TTTGGCGC
M00050	CD151	NM_001039490	chr11	826937	826944	+	5.4	19	*->tttggcgc<-*	tttggcgc	TTTGGCGC
M00050	CD151	NM_001039490	chr11	827396	827403	-	5.4	19	*->tttggcgc<-*	tttggcgc	TTTGGCGC
M00050	KLHL7	NM_001031710	chr7	23136853	23136860	-	5.4	19	*->tttggcgc<-*	tttggcgc	TTTGGCGC
M00050	ARL17B	NM_001039083	chr17	44438666	44438673	-	5.4	19	*->tttggcgc<-*	tttggcgc	TTTGGCGC
M00050	CYorf15A	NM_001005852	chrY	21727941	21727948	+	5.4	19	*->tttggcgc<-*	tttggcgc	TTTGGCGC
M00050	IQSEC2	NM_001111125	chrX	53358925	53358932	+	5.4	19	*->tttggcgc<-*	tttggcgc	TTTGGCGC
M00050	ITM2C	NM_001012514	chr2	231729146	231729153	+	5.4	19	*->tttggcgc<-*	tttggcgc	TTTGGCGC
M00050	TIAM2	NM_001010927	chr6	155549504	155549511	+	5.4	19	*->tttggcgc<-*	tttggcgc	TTTGGCGC
M00050	TRPC2	NR_002720	chr11	3653066	3653073	-	5.4	19	*->tttggcgc<-*	tttggcgc	TTTGGCGC
M00050	LOC100132215	NR_027069	chr2	63282655	63282662	-	5.4	19	*->tttggcgc<-*	tttggcgc	TTTGGCGC
M00050	TACC2	NM_206862	chr10	123759164	123759171	+	5.4	19	*->tttggcgc<-*	tttggcgc	TTTGGCGC
M00050	SLC5A6	NR_028323	chr2	27435718	27435725	-	5.4	19	*->tttggcgc<-*	tttggcgc	TTTGGCGC
M00050	NEAT1	NR_028272	chr11	65191130	65191137	+	5.4	19	*->tttggcgc<-*	tttggcgc	TTTGGCGC
M00050	RAB34	NR_024579	chr17	27046974	27046981	+	5.4	19	*->tttggcgc<-*	tttggcgc	TTTGGCGC
M00050	ZNF828	NM_001164145	chr13	115079923	115079930	-	5.4	19	*->tttggcgc<-*	tttggcgc	TTTGGCGC
M00050	ZNF828	NM_001164144	chr13	115079923	115079930	-	5.4	19	*->tttggcgc<-*	tttggcgc	TTTGGCGC
M00050	STMN1	NM_203399	chr1	26232941	26232948	-	5.4	19	*->tttggcgc<-*	tttggcgc	TTTGGCGC
M00050	C6orf132	NM_001164446	chr6	42115098	42115105	-	5.4	19	*->tttggcgc<-*	tttggcgc	TTTGGCGC
M00050	GLRX2	NM_197962	chr1	193074501	193074508	-	5.4	19	*->tttggcgc<-*	tttggcgc	TTTGGCGC
M00050	SCML4	NM_198081	chr6	108152237	108152244	-	5.4	19	*->tttggcgc<-*	tttggcgc	TTTGGCGC
M00050	CDC25A	NM_201567	chr3	48229944	48229951	-	5.4	19	*->tttggcgc<-*	tttggcgc	TTTGGCGC
M00050	ZNF474	NM_207317	chr5	121456212	121456219	-	5.4	19	*->tttggcgc<-*	tttggcgc	TTTGGCGC
M00050	STAG3L1	NM_018991	chr7	74980587	74980594	-	5.4	19	*->tttggcgc<-*	tttggcgc	TTTGGCGC
M00050	EXT2	NM_207122	chr11	44116007	44116014	-	5.4	19	*->tttggcgc<-*	tttggcgc	TTTGGCGC
M00050	MORN4	NM_178832	chr10	99392449	99392456	-	5.4	19	*->tttggcgc<-*	tttggcgc	TTTGGCGC
M00050	APOA2	NM_001643	chr1	161195162	161195169	-	5.4	19	*->tttggcgc<-*	tttggcgc	TTTGGCGC
M00050	NCRUPAR	NR_028375	chr5	76007309	76007316	-	5.4	19	*->tttggcgc<-*	tttggcgc	TTTGGCGC
M00050	CPA4	NM_001163446	chr7	129926074	129926081	+	5.4	19	*->tttggcgc<-*	tttggcgc	TTTGGCGC
M00050	DYSF	NM_001130976	chr2	71680632	71680639	+	5.4	19	*->tttggcgc<-*	tttggcgc	TTTGGCGC
M00050	NAT1	NM_001160179	chr8	18056856	18056863	+	5.4	19	*->tttggcgc<-*	tttggcgc	TTTGGCGC
M00050	PRR24	NM_178511	chr19	47773147	47773154	+	5.4	19	*->tttggcgc<-*	tttggcgc	TTTGGCGC
M00050	RBM46	NM_144979	chr4	155702068	155702075	-	5.4	19	*->tttggcgc<-*	tttggcgc	TTTGGCGC
M00050	KTN1	NM_001079521	chr14	56059299	56059306	+	5.4	19	*->tttggcgc<-*	tttggcgc	TTTGGCGC
M00050	KCTD19	NM_001100915	chr16	67360577	67360584	+	5.4	19	*->tttggcgc<-*	tttggcgc	TTTGGCGC
M00050	CHN2	NM_001039936	chr7	29511509	29511516	+	5.4	19	*->tttggcgc<-*	tttggcgc	TTTGGCGC
M00050	CYLD	NM_001042355	chr16	50775494	50775501	-	5.4	19	*->tttggcgc<-*	tttggcgc	TTTGGCGC
M00050	FKRP	NM_001039885	chr19	47241815	47241822	+	5.4	19	*->tttggcgc<-*	tttggcgc	TTTGGCGC
M00050	ABCE1	NM_001040876	chr4	146014312	146014319	-	5.4	19	*->tttggcgc<-*	tttggcgc	TTTGGCGC
M00050	C14orf43	NM_001043318	chr14	74220827	74220834	+	5.4	19	*->tttggcgc<-*	tttggcgc	TTTGGCGC
M00050	FAM110A	NM_001042353	chr20	814991	814998	+	5.4	19	*->tttggcgc<-*	tttggcgc	TTTGGCGC
M00050	FAM110A	NM_001042353	chr20	822867	822874	-	5.4	19	*->tttggcgc<-*	tttggcgc	TTTGGCGC
M00050	ZCWPW2	NM_001040432	chr3	28429272	28429279	+	5.4	19	*->tttggcgc<-*	tttggcgc	TTTGGCGC
M00050	AWAT1	NM_001013579	chrX	69449707	69449714	-	5.4	19	*->tttggcgc<-*	tttggcgc	TTTGGCGC
M00050	AKT2	NM_001626	chr19	40790705	40790712	-	5.4	19	*->tttggcgc<-*	tttggcgc	TTTGGCGC
M00050	RAB34	NR_024575	chr17	27046974	27046981	+	5.4	19	*->tttggcgc<-*	tttggcgc	TTTGGCGC
M00050	PLIN4	NM_001080400	chr19	4519057	4519064	+	5.4	19	*->tttggcgc<-*	tttggcgc	TTTGGCGC
M00050	APOC1P1	NR_028412	chr19	45430463	45430470	-	5.4	19	*->tttggcgc<-*	tttggcgc	TTTGGCGC
M00050	C3orf24	NM_001164839	chr3	10149717	10149724	-	5.4	19	*->tttggcgc<-*	tttggcgc	TTTGGCGC
M00050	ARID1A	NM_139135	chr1	27020199	27020206	+	5.4	19	*->tttggcgc<-*	tttggcgc	TTTGGCGC
M00050	ZNRF2	NM_147128	chr7	30324978	30324985	-	5.4	19	*->tttggcgc<-*	tttggcgc	TTTGGCGC
M00050	TCEA2	NM_198723	chr20	62680401	62680408	+	5.4	19	*->tttggcgc<-*	tttggcgc	TTTGGCGC
M00050	ZDHHC24	NM_207340	chr11	66315297	66315304	-	5.4	19	*->tttggcgc<-*	tttggcgc	TTTGGCGC
M00050	PSD3	NM_206909	chr8	18671011	18671018	-	5.4	19	*->tttggcgc<-*	tttggcgc	TTTGGCGC
M00050	PDCD6	NM_013232	chr5	271583	271590	-	5.4	19	*->tttggcgc<-*	tttggcgc	TTTGGCGC
M00050	TRIM41	NM_201627	chr5	180649684	180649691	+	5.4	19	*->tttggcgc<-*	tttggcgc	TTTGGCGC
M00050	PHF17	NM_199320	chr4	129731285	129731292	-	5.4	19	*->tttggcgc<-*	tttggcgc	TTTGGCGC
M00050	TBXA2R	NM_201636	chr19	3603448	3603455	+	5.4	19	*->tttggcgc<-*	tttggcgc	TTTGGCGC
M00050	WNK2	NM_006648	chr9	95945919	95945926	+	5.4	19	*->tttggcgc<-*	tttggcgc	TTTGGCGC
M00050	TMEM45A	NM_018004	chr3	100210711	100210718	+	5.4	19	*->tttggcgc<-*	tttggcgc	TTTGGCGC
M00050	CDK18	NM_212502	chr1	205467223	205467230	+	5.4	19	*->tttggcgc<-*	tttggcgc	TTTGGCGC
M00050	ARRB2	NM_199004	chr17	4607688	4607695	-	5.4	19	*->tttggcgc<-*	tttggcgc	TTTGGCGC
M00050	ARRB2	NM_199004	chr17	4608092	4608099	-	5.4	19	*->tttggcgc<-*	tttggcgc	TTTGGCGC
M00050	DCP1B	NM_152640	chr12	2113950	2113957	+	5.4	19	*->tttggcgc<-*	tttggcgc	TTTGGCGC
M00050	E2F7	NM_203394	chr12	77458760	77458767	+	5.4	19	*->tttggcgc<-*	tttggcgc	TTTGGCGC
M00050	NOTCH2NL	NM_203458	chr1	145208649	145208656	+	5.4	19	*->tttggcgc<-*	tttggcgc	TTTGGCGC
M00050	TACC2	NM_206861	chr10	123759164	123759171	+	5.4	19	*->tttggcgc<-*	tttggcgc	TTTGGCGC
M00050	FLJ31306	NR_029434	chr14	58766330	58766337	+	5.4	19	*->tttggcgc<-*	tttggcgc	TTTGGCGC
M00050	FLJ31306	NR_029435	chr14	58766330	58766337	+	5.4	19	*->tttggcgc<-*	tttggcgc	TTTGGCGC
M00050	MYO18A	NM_203318	chr17	27506196	27506203	-	5.4	19	*->tttggcgc<-*	tttggcgc	TTTGGCGC
M00050	MIR7-2	NR_029606	chr15	89149291	89149298	-	5.4	19	*->tttggcgc<-*	tttggcgc	TTTGGCGC
M00050	SHMT2	NR_029416	chr12	57618905	57618912	-	5.4	19	*->tttggcgc<-*	tttggcgc	TTTGGCGC
M00050	SHMT2	NR_029416	chr12	57623447	57623454	+	5.4	19	*->tttggcgc<-*	tttggcgc	TTTGGCGC
M00050	MIR617	NR_030348	chr12	81231200	81231207	+	5.4	19	*->tttggcgc<-*	tttggcgc	TTTGGCGC
M00050	MIR147B	NR_030599	chr15	45722922	45722929	+	5.4	19	*->tttggcgc<-*	tttggcgc	TTTGGCGC
M00050	MIR330	NR_029886	chr19	46144907	46144914	+	5.4	19	*->tttggcgc<-*	tttggcgc	TTTGGCGC
M00050	MIR101-1	NR_029516	chr1	65531375	65531382	+	5.4	19	*->tttggcgc<-*	tttggcgc	TTTGGCGC
M00050	MIR641	NR_030371	chr19	40790705	40790712	-	5.4	19	*->tttggcgc<-*	tttggcgc	TTTGGCGC
M00050	MIR512-2	NR_030181	chr19	54161794	54161801	+	5.4	19	*->tttggcgc<-*	tttggcgc	TTTGGCGC
M00050	MIR512-1	NR_030180	chr19	54161794	54161801	+	5.4	19	*->tttggcgc<-*	tttggcgc	TTTGGCGC
M00050	MIR218-1	NR_029631	chr4	20527026	20527033	+	5.4	19	*->tttggcgc<-*	tttggcgc	TTTGGCGC
M00050	MIR580	NR_030306	chr5	36152287	36152294	-	5.4	19	*->tttggcgc<-*	tttggcgc	TTTGGCGC
M00050	SHMT2	NR_029417	chr12	57618905	57618912	-	5.4	19	*->tttggcgc<-*	tttggcgc	TTTGGCGC
M00050	SHMT2	NR_029417	chr12	57623447	57623454	+	5.4	19	*->tttggcgc<-*	tttggcgc	TTTGGCGC
M00050	MIR550-1	NR_030319	chr7	30324978	30324985	-	5.4	19	*->tttggcgc<-*	tttggcgc	TTTGGCGC
M00050	MIRLET7F1	NR_029483	chr9	96930539	96930546	-	5.4	19	*->tttggcgc<-*	tttggcgc	TTTGGCGC
M00050	MIR196A1	NR_029582	chr17	46714125	46714132	+	5.4	19	*->tttggcgc<-*	tttggcgc	TTTGGCGC
M00050	ING3	NM_198267	chr7	120590791	120590798	-	5.4	19	*->tttggcgc<-*	tttggcgc	TTTGGCGC
M00050	ISCU	NM_213595	chr12	108951325	108951332	-	5.4	19	*->tttggcgc<-*	tttggcgc	TTTGGCGC
M00050	ISCU	NM_213595	chr12	108955248	108955255	+	5.4	19	*->tttggcgc<-*	tttggcgc	TTTGGCGC
M00050	C20orf7	NM_001039375	chr20	13758913	13758920	-	5.4	19	*->tttggcgc<-*	tttggcgc	TTTGGCGC
M00050	RIMS2	NM_001100117	chr8	104511237	104511244	-	5.4	19	*->tttggcgc<-*	tttggcgc	TTTGGCGC
M00050	NME1-NME2	NM_001018136	chr17	49221829	49221836	-	5.4	19	*->tttggcgc<-*	tttggcgc	TTTGGCGC
M00050	NME1-NME2	NM_001018136	chr17	49229545	49229552	-	5.4	19	*->tttggcgc<-*	tttggcgc	TTTGGCGC
M00050	ARNTL	NM_001030272	chr11	13299032	13299039	-	5.4	19	*->tttggcgc<-*	tttggcgc	TTTGGCGC
M00050	GPR108	NM_001080452	chr19	6738819	6738826	-	5.4	19	*->tttggcgc<-*	tttggcgc	TTTGGCGC
M00050	RABGAP1L	NM_001035230	chr1	174836474	174836481	-	5.4	19	*->tttggcgc<-*	tttggcgc	TTTGGCGC
M00050	SYCP2L	NM_001040274	chr6	10884398	10884405	-	5.4	19	*->tttggcgc<-*	tttggcgc	TTTGGCGC
M00050	TADA2A	NM_001166105	chr17	35767012	35767019	+	5.4	19	*->tttggcgc<-*	tttggcgc	TTTGGCGC
M00050	C5orf39	NM_001014279	chr5	43040624	43040631	+	5.4	19	*->tttggcgc<-*	tttggcgc	TTTGGCGC
M00050	C5orf39	NM_001014279	chr5	43042515	43042522	+	5.4	19	*->tttggcgc<-*	tttggcgc	TTTGGCGC
M00050	NHSL2	NM_001013627	chrX	71130786	71130793	+	5.4	19	*->tttggcgc<-*	tttggcgc	TTTGGCGC
M00050	TCEAL8	NM_001006684	chrX	102513840	102513847	+	5.4	19	*->tttggcgc<-*	tttggcgc	TTTGGCGC
M00050	SYAP1	NR_033181	chrX	16743363	16743370	+	5.4	19	*->tttggcgc<-*	tttggcgc	TTTGGCGC
M00050	NR2C1	NM_001032287	chr12	95466959	95466966	+	5.4	19	*->tttggcgc<-*	tttggcgc	TTTGGCGC
M00050	C10orf114	NM_001010911	chr10	21789037	21789044	-	5.4	19	*->tttggcgc<-*	tttggcgc	TTTGGCGC
M00050	NUP155	NM_153485	chr5	37371180	37371187	-	5.4	19	*->tttggcgc<-*	tttggcgc	TTTGGCGC
M00050	NUP155	NM_153485	chr5	37377349	37377356	-	5.4	19	*->tttggcgc<-*	tttggcgc	TTTGGCGC
M00050	MICAL1	NM_001159291	chr6	109780118	109780125	-	5.4	19	*->tttggcgc<-*	tttggcgc	TTTGGCGC
M00050	TPM2	NM_213674	chr9	35692229	35692236	+	5.4	19	*->tttggcgc<-*	tttggcgc	TTTGGCGC
M00050	PDE10A	NM_001130690	chr6	166077614	166077621	-	5.4	19	*->tttggcgc<-*	tttggcgc	TTTGGCGC
M00050	SEC14L4	NM_001161368	chr22	30909555	30909562	-	5.4	19	*->tttggcgc<-*	tttggcgc	TTTGGCGC
M00050	MIR1915	NR_031736	chr10	21789037	21789044	-	5.4	19	*->tttggcgc<-*	tttggcgc	TTTGGCGC
M00050	MIR2116	NR_031750	chr15	59466829	59466836	+	5.4	19	*->tttggcgc<-*	tttggcgc	TTTGGCGC
M00050	MIR1179	NR_031590	chr15	89149291	89149298	-	5.4	19	*->tttggcgc<-*	tttggcgc	TTTGGCGC
M00050	MIR1227	NR_031596	chr19	2236315	2236322	-	5.4	19	*->tttggcgc<-*	tttggcgc	TTTGGCGC
M00050	MIR1306	NR_031706	chr22	20069279	20069286	+	5.4	19	*->tttggcgc<-*	tttggcgc	TTTGGCGC
M00050	SLC25A24	NM_213651	chr1	108735375	108735382	-	5.4	19	*->tttggcgc<-*	tttggcgc	TTTGGCGC
M00050	MIR30C1	NR_029833	chr1	41215033	41215040	+	5.4	19	*->tttggcgc<-*	tttggcgc	TTTGGCGC
M00050	NEK6	NM_001166168	chr9	127023120	127023127	-	5.4	19	*->tttggcgc<-*	tttggcgc	TTTGGCGC
M00050	MLH1	NM_001167617	chr3	37035031	37035038	-	5.4	19	*->tttggcgc<-*	tttggcgc	TTTGGCGC
M00050	SLC14A1	NM_001128588	chr18	43299775	43299782	+	5.4	19	*->tttggcgc<-*	tttggcgc	TTTGGCGC
M00050	RWDD3	NM_001128142	chr1	95698949	95698956	+	5.4	19	*->tttggcgc<-*	tttggcgc	TTTGGCGC
M00050	MRPS14	NM_022100	chr1	174996909	174996916	-	5.4	19	*->tttggcgc<-*	tttggcgc	TTTGGCGC
M00050	CHID1	NM_023947	chr11	912020	912027	+	5.4	19	*->tttggcgc<-*	tttggcgc	TTTGGCGC
M00050	SLC37A4	NM_001164280	chr11	118900307	118900314	-	5.4	19	*->tttggcgc<-*	tttggcgc	TTTGGCGC
M00050	AGTPBP1	NM_015239	chr9	88341222	88341229	+	5.4	19	*->tttggcgc<-*	tttggcgc	TTTGGCGC
M00050	RAD51	NM_001164270	chr15	40981587	40981594	-	5.4	19	*->tttggcgc<-*	tttggcgc	TTTGGCGC
M00050	RAD51	NM_001164269	chr15	40981587	40981594	-	5.4	19	*->tttggcgc<-*	tttggcgc	TTTGGCGC
M00050	LOC641746	NR_033245	chr7	64035062	64035069	+	5.4	19	*->tttggcgc<-*	tttggcgc	TTTGGCGC
M00050	MIR30E	NR_029846	chr1	41215033	41215040	+	5.4	19	*->tttggcgc<-*	tttggcgc	TTTGGCGC
M00050	PSMD5	NM_005047	chr9	123605166	123605173	-	5.4	19	*->tttggcgc<-*	tttggcgc	TTTGGCGC
M00050	SUMF1	NM_001164675	chr3	4509053	4509060	+	5.4	19	*->tttggcgc<-*	tttggcgc	TTTGGCGC
M00050	SUMF1	NM_001164674	chr3	4509053	4509060	+	5.4	19	*->tttggcgc<-*	tttggcgc	TTTGGCGC
M00050	C1orf213	NM_001008896	chr1	23692491	23692498	+	5.4	19	*->tttggcgc<-*	tttggcgc	TTTGGCGC
M00050	PROM2	NM_001165977	chr2	95933449	95933456	-	5.4	19	*->tttggcgc<-*	tttggcgc	TTTGGCGC
M00050	PROM2	NM_001165978	chr2	95933449	95933456	-	5.4	19	*->tttggcgc<-*	tttggcgc	TTTGGCGC
M00050	P4HA2	NM_001017973	chr5	131563817	131563824	+	5.4	19	*->tttggcgc<-*	tttggcgc	TTTGGCGC
M00050	IGFBP3	NM_001013398	chr7	45962999	45963006	-	5.4	19	*->tttggcgc<-*	tttggcgc	TTTGGCGC
M00050	PDE4B	NM_001037340	chr1	66458356	66458363	+	5.4	19	*->tttggcgc<-*	tttggcgc	TTTGGCGC
M00050	DUT	NM_001025249	chr15	48624367	48624374	+	5.4	19	*->tttggcgc<-*	tttggcgc	TTTGGCGC
M00050	GPX8	NM_001008397	chr5	54452565	54452572	+	5.4	19	*->tttggcgc<-*	tttggcgc	TTTGGCGC
M00050	FAM3C	NM_001040020	chr7	121028995	121029002	+	5.4	19	*->tttggcgc<-*	tttggcgc	TTTGGCGC
M00050	CYB5RL	NM_001031672	chr1	54665367	54665374	+	5.4	19	*->tttggcgc<-*	tttggcgc	TTTGGCGC
M00050	CYB5RL	NM_001031672	chr1	54665827	54665834	+	5.4	19	*->tttggcgc<-*	tttggcgc	TTTGGCGC
M00050	RAB24	NM_001031677	chr5	176738574	176738581	+	5.4	19	*->tttggcgc<-*	tttggcgc	TTTGGCGC
M00050	ITM2C	NM_001012516	chr2	231729146	231729153	+	5.4	19	*->tttggcgc<-*	tttggcgc	TTTGGCGC
M00050	CACYBP	NM_001007214	chr1	174968593	174968600	-	5.4	19	*->tttggcgc<-*	tttggcgc	TTTGGCGC
M00050	KLHL5	NM_001007075	chr4	39045788	39045795	-	5.4	19	*->tttggcgc<-*	tttggcgc	TTTGGCGC
M00050	CARS	NM_001014438	chr11	3069504	3069511	-	5.4	19	*->tttggcgc<-*	tttggcgc	TTTGGCGC
M00050	CCNC	NM_001013399	chr6	100010778	100010785	+	5.4	19	*->tttggcgc<-*	tttggcgc	TTTGGCGC
M00050	RAP1B	NM_001010942	chr12	69011008	69011015	-	5.4	19	*->tttggcgc<-*	tttggcgc	TTTGGCGC
M00050	VPS54	NM_001005739	chr2	64236832	64236839	+	5.4	19	*->tttggcgc<-*	tttggcgc	TTTGGCGC
M00050	SF3B1	NM_001005526	chr2	198299824	198299831	-	5.4	19	*->tttggcgc<-*	tttggcgc	TTTGGCGC
M00050	GEMIN8	NM_001042480	chrX	14050706	14050713	+	5.4	19	*->tttggcgc<-*	tttggcgc	TTTGGCGC
M00050	GLYATL3	NM_001010904	chr6	49459865	49459872	+	5.4	19	*->tttggcgc<-*	tttggcgc	TTTGGCGC
M00050	KIR3DP1	NM_001015070	chr19	55266405	55266412	-	5.4	19	*->tttggcgc<-*	tttggcgc	TTTGGCGC
M00050	TRIM37	NM_001005207	chr17	57184466	57184473	-	5.4	19	*->tttggcgc<-*	tttggcgc	TTTGGCGC
M00050	HPD	NM_001171993	chr12	122326670	122326677	+	5.4	19	*->tttggcgc<-*	tttggcgc	TTTGGCGC
M00050	TMEM106C	NM_024056	chr12	48357367	48357374	+	5.4	19	*->tttggcgc<-*	tttggcgc	TTTGGCGC
M00050	SHMT2	NM_001166358	chr12	57618905	57618912	-	5.4	19	*->tttggcgc<-*	tttggcgc	TTTGGCGC
M00050	SHMT2	NM_001166358	chr12	57623447	57623454	+	5.4	19	*->tttggcgc<-*	tttggcgc	TTTGGCGC
M00050	FXYD6	NM_001164837	chr11	117738801	117738808	+	5.4	19	*->tttggcgc<-*	tttggcgc	TTTGGCGC
M00050	ISCU	NM_014301	chr12	108951325	108951332	-	5.4	19	*->tttggcgc<-*	tttggcgc	TTTGGCGC
M00050	ISCU	NM_014301	chr12	108955248	108955255	+	5.4	19	*->tttggcgc<-*	tttggcgc	TTTGGCGC
M00050	RGMA	NM_001166289	chr15	93617163	93617170	+	5.4	19	*->tttggcgc<-*	tttggcgc	TTTGGCGC
M00050	RGMA	NM_001166288	chr15	93617163	93617170	+	5.4	19	*->tttggcgc<-*	tttggcgc	TTTGGCGC
M00050	RGMA	NM_001166287	chr15	93617163	93617170	+	5.4	19	*->tttggcgc<-*	tttggcgc	TTTGGCGC
M00050	RGMA	NM_001166286	chr15	93617163	93617170	+	5.4	19	*->tttggcgc<-*	tttggcgc	TTTGGCGC
M00050	RGMA	NM_001166283	chr15	93617163	93617170	+	5.4	19	*->tttggcgc<-*	tttggcgc	TTTGGCGC
M00050	HHAT	NM_001170588	chr1	210512982	210512989	-	5.4	19	*->tttggcgc<-*	tttggcgc	TTTGGCGC
M00050	HHAT	NM_001170580	chr1	210512982	210512989	-	5.4	19	*->tttggcgc<-*	tttggcgc	TTTGGCGC
M00050	HHAT	NM_001170564	chr1	210512982	210512989	-	5.4	19	*->tttggcgc<-*	tttggcgc	TTTGGCGC
M00050	BCAR1	NM_001170721	chr16	75272327	75272334	-	5.4	19	*->tttggcgc<-*	tttggcgc	TTTGGCGC
M00050	MBNL3	NM_001170703	chrX	131545284	131545291	+	5.4	19	*->tttggcgc<-*	tttggcgc	TTTGGCGC
M00050	RPL41	NM_001035267	chr12	56504792	56504799	-	5.4	19	*->tttggcgc<-*	tttggcgc	TTTGGCGC
M00050	TM9SF1	NM_001014842	chr14	24665381	24665388	-	5.4	19	*->tttggcgc<-*	tttggcgc	TTTGGCGC
M00050	TM9SF1	NM_001014842	chr14	24665491	24665498	+	5.4	19	*->tttggcgc<-*	tttggcgc	TTTGGCGC
M00050	EML1	NM_001008707	chr14	100258768	100258775	+	5.4	19	*->tttggcgc<-*	tttggcgc	TTTGGCGC
M00050	LPHN1	NM_001008701	chr19	14318302	14318309	+	5.4	19	*->tttggcgc<-*	tttggcgc	TTTGGCGC
M00050	BMF	NM_001003943	chr15	40401373	40401380	-	5.4	19	*->tttggcgc<-*	tttggcgc	TTTGGCGC
M00050	BMF	NM_001003942	chr15	40401373	40401380	-	5.4	19	*->tttggcgc<-*	tttggcgc	TTTGGCGC
M00050	BMF	NM_001003940	chr15	40401373	40401380	-	5.4	19	*->tttggcgc<-*	tttggcgc	TTTGGCGC
M00050	PDPN	NM_001006624	chr1	13910201	13910208	+	5.4	19	*->tttggcgc<-*	tttggcgc	TTTGGCGC
M00050	STRADA	NM_001003788	chr17	61801231	61801238	+	5.4	19	*->tttggcgc<-*	tttggcgc	TTTGGCGC
M00050	RECQL5	NM_001003716	chr17	73669281	73669288	+	5.4	19	*->tttggcgc<-*	tttggcgc	TTTGGCGC
M00050	RECQL5	NM_001003715	chr17	73669281	73669288	+	5.4	19	*->tttggcgc<-*	tttggcgc	TTTGGCGC
M00050	MAD2L1BP	NM_001003690	chr6	43589447	43589454	+	5.4	19	*->tttggcgc<-*	tttggcgc	TTTGGCGC
M00050	MAPKAP1	NM_001006619	chr9	128446908	128446915	-	5.4	19	*->tttggcgc<-*	tttggcgc	TTTGGCGC
M00050	MAPKAP1	NM_001006618	chr9	128446908	128446915	-	5.4	19	*->tttggcgc<-*	tttggcgc	TTTGGCGC
M00050	MAPKAP1	NM_001006617	chr9	128446908	128446915	-	5.4	19	*->tttggcgc<-*	tttggcgc	TTTGGCGC
M00050	STAG3L1	NM_001002840	chr7	74980587	74980594	-	5.4	19	*->tttggcgc<-*	tttggcgc	TTTGGCGC
M00050	OR4B1	NM_001005470	chr11	48232893	48232900	-	5.4	19	*->tttggcgc<-*	tttggcgc	TTTGGCGC
M00050	HCFC1R1	NM_001002018	chr16	3081458	3081465	+	5.4	19	*->tttggcgc<-*	tttggcgc	TTTGGCGC
M00050	HCFC1R1	NM_001002017	chr16	3081458	3081465	+	5.4	19	*->tttggcgc<-*	tttggcgc	TTTGGCGC
M00050	CACNA1H	NM_001005407	chr16	1193802	1193809	-	5.4	19	*->tttggcgc<-*	tttggcgc	TTTGGCGC
M00050	MRVI1	NM_001100163	chr11	10678937	10678944	-	5.4	19	*->tttggcgc<-*	tttggcgc	TTTGGCGC
M00050	SCRN1	NM_014766	chr7	30029712	30029719	+	5.4	19	*->tttggcgc<-*	tttggcgc	TTTGGCGC
M00050	RAI2	NM_001172732	chrX	17833665	17833672	+	5.4	19	*->tttggcgc<-*	tttggcgc	TTTGGCGC
M00050	RAI2	NM_001172739	chrX	17833665	17833672	+	5.4	19	*->tttggcgc<-*	tttggcgc	TTTGGCGC
M00050	RAI2	NM_001172743	chrX	17833665	17833672	+	5.4	19	*->tttggcgc<-*	tttggcgc	TTTGGCGC
M00050	NCRNA00168	NR_033387	chr10	1570658	1570665	-	5.4	19	*->tttggcgc<-*	tttggcgc	TTTGGCGC
M00050	PGA3	NM_001079807	chr11	60967435	60967442	-	5.4	19	*->tttggcgc<-*	tttggcgc	TTTGGCGC
M00050	PGA3	NM_001079807	chr11	60969279	60969286	+	5.4	19	*->tttggcgc<-*	tttggcgc	TTTGGCGC
M00050	LOC100132215	NR_033389	chr2	63282655	63282662	-	5.4	19	*->tttggcgc<-*	tttggcgc	TTTGGCGC
M00050	PTER	NM_001001484	chr10	16479393	16479400	+	5.4	19	*->tttggcgc<-*	tttggcgc	TTTGGCGC
M00050	PGM1	NM_001172818	chr1	64084443	64084450	-	5.4	19	*->tttggcgc<-*	tttggcgc	TTTGGCGC
M00050	PGM1	NM_001172819	chr1	64084443	64084450	-	5.4	19	*->tttggcgc<-*	tttggcgc	TTTGGCGC
M00050	RFTN1	NM_015150	chr3	16542684	16542691	-	5.4	19	*->tttggcgc<-*	tttggcgc	TTTGGCGC
M00050	GORASP2	NM_015530	chr2	171785528	171785535	-	5.4	19	*->tttggcgc<-*	tttggcgc	TTTGGCGC
M00050	PCNAAS	NR_028370	chr20	5100015	5100022	+	5.4	19	*->tttggcgc<-*	tttggcgc	TTTGGCGC
M00050	PCDH7	NM_001173523	chr4	30722269	30722276	+	5.4	19	*->tttggcgc<-*	tttggcgc	TTTGGCGC
M00050	PCDH7	NM_032457	chr4	30722269	30722276	+	5.4	19	*->tttggcgc<-*	tttggcgc	TTTGGCGC
M00050	C20orf30	NM_001009925	chr20	5100015	5100022	+	5.4	19	*->tttggcgc<-*	tttggcgc	TTTGGCGC
M00050	C20orf30	NM_001009924	chr20	5100015	5100022	+	5.4	19	*->tttggcgc<-*	tttggcgc	TTTGGCGC
M00050	C20orf30	NM_001009923	chr20	5100015	5100022	+	5.4	19	*->tttggcgc<-*	tttggcgc	TTTGGCGC
M00050	IP6K2	NM_001005911	chr3	48732680	48732687	+	5.4	19	*->tttggcgc<-*	tttggcgc	TTTGGCGC
M00050	IP6K2	NM_001005910	chr3	48732680	48732687	+	5.4	19	*->tttggcgc<-*	tttggcgc	TTTGGCGC
M00050	IP6K2	NM_001005909	chr3	48732680	48732687	+	5.4	19	*->tttggcgc<-*	tttggcgc	TTTGGCGC
M00050	ERBB2	NM_001005862	chr17	37862557	37862564	+	5.4	19	*->tttggcgc<-*	tttggcgc	TTTGGCGC
M00050	SH2D2A	NM_001161441	chr1	156793500	156793507	+	5.4	19	*->tttggcgc<-*	tttggcgc	TTTGGCGC
M00050	SH2D2A	NM_001161442	chr1	156793500	156793507	+	5.4	19	*->tttggcgc<-*	tttggcgc	TTTGGCGC
M00050	SH2D2A	NM_001161444	chr1	156793500	156793507	+	5.4	19	*->tttggcgc<-*	tttggcgc	TTTGGCGC
M00050	SH2D2A	NM_001161443	chr1	156793500	156793507	+	5.4	19	*->tttggcgc<-*	tttggcgc	TTTGGCGC
M00050	SLC3A2	NM_001012661	chr11	62622280	62622287	-	5.4	19	*->tttggcgc<-*	tttggcgc	TTTGGCGC
M00050	SLC3A2	NM_001012662	chr11	62622280	62622287	-	5.4	19	*->tttggcgc<-*	tttggcgc	TTTGGCGC
M00050	SLC3A2	NM_001012663	chr11	62622280	62622287	-	5.4	19	*->tttggcgc<-*	tttggcgc	TTTGGCGC
M00050	SLC3A2	NM_001012664	chr11	62622280	62622287	-	5.4	19	*->tttggcgc<-*	tttggcgc	TTTGGCGC
M00050	NEO1	NM_001172623	chr15	73343429	73343436	+	5.4	19	*->tttggcgc<-*	tttggcgc	TTTGGCGC
M00050	CELF6	NM_001172684	chr15	72617276	72617283	+	5.4	19	*->tttggcgc<-*	tttggcgc	TTTGGCGC
M00050	ZFAT	NM_001029939	chr8	135675308	135675315	-	5.4	19	*->tttggcgc<-*	tttggcgc	TTTGGCGC
M00050	ZFAT	NM_001167583	chr8	135675308	135675315	-	5.4	19	*->tttggcgc<-*	tttggcgc	TTTGGCGC
M00050	ZFAT	NM_001174158	chr8	135675308	135675315	-	5.4	19	*->tttggcgc<-*	tttggcgc	TTTGGCGC
M00050	BMP1	NR_033403	chr8	22037838	22037845	+	5.4	19	*->tttggcgc<-*	tttggcgc	TTTGGCGC
[truncated: 3,284 more rows]

## Sheet: PAX6
Model	Gene	mRNA	Chrom	Start	End	Strand	Score	E-value	Pattern	Match	Seq
[truncated: 26,842 more rows]

[truncated: 2 more sheets: RELA, STAT1]
